# Supplementary material for: Transcriptome and Low-Affinity Sodium Transport Analysis Reveals Salt Tolerance Variations between Two Poplar Trees
Source: Int J Mol Sci. 2023 Mar 17;24(6):5732. doi: 10.3390/ijms24065732 (PMC10058024; doi:10.3390/ijms24065732)
Supplement: Supplementary file 1 [file ijms-24-05732-s001.zip]

Archive with 3 entries (3 files):
- Supplementary Data S1.xlsx
- Supplementary Data S2.xlsx
- Supplementary figures& tables.pdf
