# Supplementary material for: Transcriptome and Low-Affinity Sodium Transport Analysis Reveals Salt Tolerance Variations between Two Poplar Trees
Source: Int J Mol Sci. 2023 Mar 17;24(6):5732. doi: 10.3390/ijms24065732 (PMC10058024; doi:10.3390/ijms24065732)
Supplement: Supplementary file 1 [file ijms-24-05732-s001.zip › Supplementary Data S1.xlsx]

## Sheet: PrCK vs. PrS24h
Supplementary Data 1a. The differentially expressed genes identified in P. russkiiroot under short-term (24 h) salt stress.
Gene ID	Chr_locus	PrCK_RPKM	PrS24h_RPKM	log2(fold_change)	P-value	Q-value	DEGs type	Pfam	KOG	KO	GO	Arabidopsis homologous gene	Gene annotation
Potri.001G001100	Chr01:96008-100357	4.29497	22.4667	2.38707	5e-05	0.000976812	up-regulated	PF01357 PF03330	NA	NA	GO:0005576 GO:0009664	NA	NA
Potri.001G003100	Chr01:187819-190435	8.34696	17.005	1.02664	0.00145	0.014304	up-regulated	PF00067	NA	NA	GO:0004497 GO:0005506 GO:0016705 GO:0020037 GO:0055114	NA	NA
Potri.001G008900	Chr01:611894-613461	1.68605	6.74822	2.00086	0.00095	0.0104014	up-regulated	PF04819	NA	NA	NA	AT1G55240	Family of unknown function (DUF716)
Potri.001G010200	Chr01:671353-673780	2.19172	5.59591	1.35231	0.0073	0.0456569	up-regulated	PF01545 PF16916	NA	NA	GO:0006812 GO:0008324 GO:0016021 GO:0055085	AT3G58060	Cation efflux family protein
Potri.001G012800	Chr01:888664-894134	5.62456	14.4365	1.35991	5e-05	0.000976812	up-regulated	PF03715	NA	K14833	NA	AT2G18220	Noc2p family
Potri.001G018300	Chr01:1338070-1339713	15.227	39.0136	1.35735	5e-05	0.000976812	up-regulated	PF00069 PF07714	EC:2.7.11.1	NA	GO:0004672 GO:0004713 GO:0005524 GO:0006468	AT1G51170	Protein kinase superfamily protein
Potri.001G019400	Chr01:1432983-1436157	4.27383	46.4762	3.44289	5e-05	0.000976812	up-regulated	PF00153	NA	K05863	GO:0005215 GO:0005743 GO:0006810 GO:0055085	NA	NA
Potri.001G019700	Chr01:1449429-1450447	6.79641	19.424	1.51499	0.00025	0.00369613	up-regulated	NA	NA	NA	NA	NA	NA
Potri.001G030200	Chr01:2269041-2273976	6.44331	18.3735	1.51175	5e-05	0.000976812	up-regulated	PF12756 PF12847	EC:2.1.1.125	K11436	GO:0006479 GO:0008168	AT3G12270	protein arginine methyltransferase 3
Potri.001G031800	Chr01:2376704-2381600	17.0517	44.9532	1.39851	5e-05	0.000976812	up-regulated	NA	NA	NA	NA	AT3G12320	(1 of 2) PTHR33334:SF2 - GENOMIC DNA, CHROMOSOME 3, P1 CLONE: MQC3
Potri.001G033800	Chr01:2506426-2509737	0.332638	4.57429	3.78152	0.00075	0.00868469	up-regulated	PF03254	EC:2.4.1.69	K13681	GO:0006629 GO:0008081 GO:0008107 GO:0016020 GO:0042546	NA	NA
Potri.001G034300	Chr01:2531727-2542925	0.450128	2.87195	2.67362	5e-05	0.000976812	up-regulated	PF00575 PF14632 PF14633 PF14635 PF14639 PF14641 PF14878	EC:3.2.1.8	K11292	GO:0003676 GO:0003677 GO:0006139 GO:0006357 GO:0032784	NA	NA
Potri.001G034400	Chr01:2543535-2546255	31.5857	73.095	1.2105	5e-05	0.000976812	up-regulated	PF01849	NA	K03626	GO:0005515	AT5G13850	nascent polypeptide-associated complex subunit alpha-like protein 3
Potri.001G037300	Chr01:2706094-2712396	2.77379	6.92226	1.31938	0.00265	0.0222201	up-regulated	PF00004	NA	NA	GO:0005524	AT1G73110	P-loop containing nucleoside triphosphate hydrolases superfamily protein
Potri.001G040600	Chr01:2861135-2862087	2.13382	17.9426	3.07188	0.00015	0.00246409	up-regulated	PF08488 PF13947	NA	NA	GO:0004674 GO:0016021 GO:0030247	AT1G16090	wall associated kinase-like 7
Potri.001G045200	Chr01:3278967-3284000	0.285612	7.00693	4.61665	0.00045	0.00586587	up-regulated	PF02705	NA	K03549	GO:0015079 GO:0016020 GO:0071805	AT4G13420	high affinity K+ transporter 5
Potri.001G046000	Chr01:3355702-3358916	5.86258	17.3178	1.56265	5e-05	0.000976812	up-regulated	PF03140	NA	NA	NA	NA	NA
Potri.001G047400	Chr01:3485078-3488866	26.4131	55.6705	1.07566	5e-05	0.000976812	up-regulated	PF00327 PF08079	NA	K02937	NA	AT1G80750	Ribosomal protein L30/L7 family protein
Potri.001G048900	Chr01:3653060-3660509	1.98874	11.4306	2.52297	5e-05	0.000976812	up-regulated	PF00005 PF01061 PF08370 PF14510	EC:3.6.3.34	NA	GO:0005524 GO:0016020 GO:0016887	AT1G15520	pleiotropic drug resistance 12
Potri.001G050600	Chr01:3831760-3834356	8.29995	19.5099	1.23303	0.0006	0.00732921	up-regulated	PF13414	NA	NA	GO:0005515	NA	NA
Potri.001G052500	Chr01:3979438-3983403	3.1902	6.43904	1.0132	0.0023	0.0200635	up-regulated	PF00560 PF07714 PF13855	EC:2.7.11.1	NA	GO:0004672 GO:0004713 GO:0005515 GO:0005524 GO:0006468	AT3G24240	Leucine-rich repeat receptor-like protein kinase family protein
Potri.001G054400	Chr01:4099810-4105317	19.5368	44.347	1.18264	5e-05	0.000976812	up-regulated	PF00118	NA	K04077	GO:0005524 GO:0005737 GO:0042026	AT3G23990	heat shock protein 60
Potri.001G059500	Chr01:4540187-4541896	2.07182	8.45927	2.02964	0.00095	0.0104014	up-regulated	NA	NA	NA	NA	AT1G27990	NA
Potri.001G061100	Chr01:4676958-4679881	0.542844	3.94025	2.85968	0.0045	0.0326232	up-regulated	PF03009	EC:3.1.4.46	NA	GO:0006629 GO:0008081	NA	NA
Potri.001G062500	Chr01:4817466-4820608	8.59542	26.3508	1.61621	0.00145	0.014304	up-regulated	PF06200 PF09425	NA	NA	NA	AT5G13220	jasmonate-zim-domain protein 10
Potri.001G066000	Chr01:4944813-4949869	3.09222	14.1653	2.19565	5e-05	0.000976812	up-regulated	NA	NA	NA	NA	AT1G28100	NA
Potri.001G067600	Chr01:5078624-5081792	9.60587	23.2661	1.27624	0.0001	0.00176685	up-regulated	PF00847	NA	NA	GO:0003677 GO:0003700 GO:0006355	AT5G13330	related to AP2 6l
Potri.001G068500	Chr01:5151210-5154549	6.01837	13.4363	1.15869	0.00275	0.0227834	up-regulated	NA	NA	NA	GO:0003824 GO:0008152	AT5G64680	(1 of 1) PTHR36407:SF1 - MEDIATOR-ASSOCIATED PROTEIN 2
Potri.001G069650	Chr01:5247537-5253011	1.04024	31.9066	4.93886	5e-05	0.000976812	up-regulated	PF02705	NA	K03549	GO:0015079 GO:0016020 GO:0071805	AT4G13420	high affinity K+ transporter 5
Potri.001G069799	Chr01:5264495-5272165	31.773	96.9223	1.60903	5e-05	0.000976812	up-regulated	PF02705	NA	NA	GO:0015079 GO:0016020 GO:0071805	AT4G13420	high affinity K+ transporter 5
Potri.001G071500	Chr01:5395129-5401820	26.5381	60.9499	1.19956	0.00015	0.00246409	up-regulated	PF07786	EC:2.3.1.78	NA	NA	AT5G47900	Protein of unknown function (DUF1624)
Potri.001G076400	Chr01:5760970-5765308	25.1433	50.8	1.01466	0.00015	0.00246409	up-regulated	NA	NA	NA	NA	NA	NA
Potri.001G077600	Chr01:5846164-5847620	119.799	280.459	1.22717	5e-05	0.000976812	up-regulated	NA	NA	NA	NA	NA	NA
Potri.001G081100	Chr01:6430824-6434100	0.878315	4.73195	2.42962	0.00105	0.0112386	up-regulated	NA	NA	NA	NA	NA	NA
Potri.001G083100	Chr01:6580118-6581882	26.1379	52.6829	1.01119	0.0001	0.00176685	up-regulated	PF10192	NA	NA	GO:0007186 GO:0016021 GO:0019236	AT5G42090	Lung seven transmembrane receptor family protein
Potri.001G083200	Chr01:6583770-6586565	9.40406	26.3508	1.48649	5e-05	0.000976812	up-regulated	PF00759	EC:3.2.1.4	NA	GO:0003824 GO:0004553 GO:0005975	NA	NA
Potri.001G083700	Chr01:6654318-6655839	0.504012	10.4325	4.37148	0.00495	0.0349782	up-regulated	PF00046 PF02183	NA	K09338	GO:0003677 GO:0003700 GO:0006355 GO:0043565	NA	NA
Potri.001G087100	Chr01:6938742-6943020	6.61572	20.3495	1.62103	5e-05	0.000976812	up-regulated	PF01204	EC:3.2.1.28	K01194	GO:0003824 GO:0004555 GO:0005991	AT4G24040	trehalase 1
Potri.001G091600	Chr01:7235363-7239592	3.00477	6.67668	1.15187	0.0041	0.0307044	up-regulated	PF02207	NA	K11979	GO:0005515 GO:0008270	AT4G23860	PHD finger protein-related
Potri.001G091800	Chr01:7249680-7255287	4.34333	11.2538	1.37353	0.00035	0.00482007	up-regulated	PF02096	NA	K03217	GO:0016021 GO:0051205	AT5G62050	homolog of yeast oxidase assembly 1 (OXA1)
Potri.001G092200	Chr01:7286529-7291567	4.12837	8.82709	1.09637	0.00085	0.00954833	up-regulated	PF00759 PF09478	EC:3.2.1.4	NA	GO:0003824 GO:0004553 GO:0005975 GO:0030246	AT1G64390	glycosyl hydrolase 9C2
Potri.001G093900	Chr01:7433842-7440687	0.895555	2.20187	1.29787	0.00415	0.0309575	up-regulated	PF11331	NA	NA	NA	NA	NA
Potri.001G097600	Chr01:7725713-7733454	1.70439	10.5352	2.62788	5e-05	0.000976812	up-regulated	PF05496	EC:3.6.1.3	NA	GO:0006281 GO:0006310 GO:0009378	AT1G64110	P-loop containing nucleoside triphosphate hydrolases superfamily protein
Potri.001G097801	Chr01:7745712-7749256	9.25614	25.8079	1.47933	0.0012	0.012387	up-regulated	PF01386	NA	NA	GO:0003735 GO:0005840 GO:0006412 GO:0008097	AT4G23620	Ribosomal protein L25/Gln-tRNA synthetase, anti-codon-binding domain
Potri.001G101000	Chr01:8120390-8121215	2.79425	16.6088	2.57141	0.0003	0.00428603	up-regulated	PF13639	NA	NA	GO:0005515 GO:0008270	AT5G41400	RING/U-box superfamily protein
Potri.001G106800	Chr01:8581365-8582690	1.11091	5.45546	2.29596	0.0018	0.0168225	up-regulated	PF13813	EC:2.3.1.75	NA	GO:0047196	NA	NA
Potri.001G107300	Chr01:8615109-8620537	2.0257	4.66183	1.20248	0.00055	0.00684617	up-regulated	PF00270 PF00271	EC:3.6.4.13	K17679	GO:0003676 GO:0005524	AT2G07750	DEA(D/H)-box RNA helicase family protein
Potri.001G111000	Chr01:8936232-8939677	15.3022	37.2971	1.28532	5e-05	0.000976812	up-regulated	PF08449	NA	K15277	GO:0055085	AT1G12600	UDP-N-acetylglucosamine (UAA) transporter family
Potri.001G112100	Chr01:9047793-9054107	7.82471	22.5657	1.52802	5e-05	0.000976812	up-regulated	PF00168 PF00614 PF12357	EC:3.1.4.4	K01115	GO:0003824 GO:0004630 GO:0005509 GO:0005515 GO:0016020 GO:0046470	NA	NA
Potri.001G113900	Chr01:9227414-9232951	1.77422	7.19496	2.01981	0.00225	0.0197855	up-regulated	PF00067	EC:1.14.13.152	NA	GO:0005506 GO:0016705 GO:0020037 GO:0055114	AT1G33730	cytochrome P450, family 76, subfamily C, polypeptide 5
Potri.001G118200	Chr01:9612425-9617024	1.16903	2.94259	1.33178	0.0052	0.0360882	up-regulated	PF01179 PF02727 PF02728	EC:1.4.3.21	K00276	GO:0005507 GO:0008131 GO:0009308 GO:0048038 GO:0055114	AT3G43670	Copper amine oxidase family protein
Potri.001G118500	Chr01:9634927-9638326	3.03793	7.79982	1.36035	0.00025	0.00369613	up-regulated	PF00067	NA	NA	GO:0004497 GO:0005506 GO:0016705 GO:0020037 GO:0055114	AT4G12310	cytochrome P450, family 706, subfamily A, polypeptide 5
Potri.001G119100	Chr01:9685092-9688257	8.25384	19.2667	1.22297	0.0005	0.00637618	up-regulated	NA	NA	NA	NA	AT1G62780	NA
Potri.001G122400	Chr01:10025315-10027613	62.5702	193.849	1.63139	5e-05	0.000976812	up-regulated	PF00056 PF02866	EC:1.1.1.27	K00016	GO:0003824 GO:0004459 GO:0005737 GO:0005975 GO:0016491 GO:0016616 GO:0019752 GO:0055114	AT4G17260	Lactate/malate dehydrogenase family protein
Potri.001G122700	Chr01:10050168-10053063	2.23927	12.8344	2.51891	0.00045	0.00586587	up-regulated	PF04110	NA	K08341	GO:0000045 GO:0005737	AT4G16520	Ubiquitin-like superfamily protein
Potri.001G126901	Chr01:10419829-10424165	0.152362	1.7007	3.48056	0.0039	0.0295544	up-regulated	NA	NA	NA	GO:0003713 GO:0005634	AT5G51330	SWITCH1
Potri.001G138100	Chr01:11286602-11288826	6.08197	12.6202	1.05313	0.0074	0.0460936	up-regulated	PF07297	EC:2.4.1.83	K09658	GO:0009059 GO:0030176	AT1G74340	dolichol phosphate-mannose biosynthesis regulatory protein-related
Potri.001G140200	Chr01:11461832-11464312	16.5167	36.4683	1.14271	5e-05	0.000976812	up-regulated	PF09335	NA	NA	NA	AT4G17790	SNARE associated Golgi protein family
Potri.001G141801	Chr01:11611084-11613298	1.57649	5.1788	1.7159	0.00045	0.00586587	up-regulated	NA	NA	NA	GO:0016020 GO:0051260	NA	NA
Potri.001G144400	Chr01:11890218-11893184	3.55382	11.382	1.67931	5e-05	0.000976812	up-regulated	PF02365	NA	NA	GO:0003677 GO:0006355	AT5G46590	NAC domain containing protein 96
Potri.001G144500	Chr01:11903916-11910069	9.41405	22.7669	1.27405	0.00015	0.00246409	up-regulated	PF01458	NA	K09015	GO:0016226	AT1G32500	non-intrinsic ABC protein 6
Potri.001G144700	Chr01:11918821-11923430	3.09037	7.79734	1.3352	5e-05	0.000976812	up-regulated	PF00481	EC:3.1.3.16	NA	GO:0003824 GO:0004722 GO:0006470	AT2G35350	poltergeist like 1
Potri.001G145900	Chr01:12026271-12033084	6.85299	22.2052	1.69609	5e-05	0.000976812	up-regulated	PF03372	EC:3.1.3.56	NA	GO:0046856	AT4G18010	myo-inositol polyphosphate 5-phosphatase 2
Potri.001G146200	Chr01:12064475-12071078	37.2669	86.4833	1.21453	0.00065	0.00780681	up-regulated	PF00072 PF00249	NA	NA	GO:0000160 GO:0003677	AT4G18020	CheY-like two-component responsive regulator family protein
Potri.001G147000	Chr01:12138245-12139576	5.17209	11.5158	1.1548	0.0041	0.0307044	up-regulated	PF00249	NA	NA	GO:0003677	AT5G45420	Duplicated homeodomain-like superfamily protein
Potri.001G147801	Chr01:12191371-12196026	1.32967	2.70649	1.02536	0.0081	0.0491447	up-regulated	PF01348	EC:2.7.7.49	NA	GO:0006397	AT5G46920	Intron maturase, type II family protein
Potri.001G148900	Chr01:12445673-12449466	1.09969	3.06721	1.47983	0.00645	0.0417655	up-regulated	PF01373	EC:3.2.1.2	K01177	GO:0000272 GO:0005975 GO:0016161	AT4G17090	chloroplast beta-amylase
Potri.001G151500	Chr01:12679215-12680692	0.950205	5.53229	2.54157	0.0043	0.0318381	up-regulated	PF01357 PF03330	NA	NA	GO:0005576 GO:0019953	AT4G17030	expansin-like B1
Potri.001G152100	Chr01:12740656-12747393	1.09676	9.4391	3.10541	0.00035	0.00482007	up-regulated	PF00635	NA	NA	GO:0005789	AT5G47180	Plant VAMP (vesicle-associated membrane protein) family protein
Potri.001G153800	Chr01:12870486-12873629	0.49737	6.0771	3.61099	5e-05	0.000976812	up-regulated	PF00069 PF01453	EC:2.7.11.1	NA	GO:0004672 GO:0004674 GO:0004713 GO:0005524 GO:0006468	AT5G60900	receptor-like protein kinase 1
Potri.001G154500	Chr01:12953417-12955244	16.2173	34.5685	1.09192	0.0002	0.00310305	up-regulated	NA	NA	NA	GO:0016021 GO:0022900	NA	NA
Potri.001G155100	Chr01:12995710-12998137	4.9184	11.3285	1.20369	0.00035	0.00482007	up-regulated	PF00046 PF02183 PF04618	NA	K09338	GO:0003677 GO:0003700 GO:0005634 GO:0006355 GO:0043565	AT4G16780	homeobox protein 2
Potri.001G158800	Chr01:13422521-13423601	6.12524	18.4315	1.58933	0.0003	0.00428603	up-regulated	PF05678	NA	NA	NA	NA	NA
Potri.001G160800	Chr01:13606358-13614017	2.53708	7.74202	1.60954	0.0006	0.00732921	up-regulated	PF01926 PF07650	NA	NA	GO:0003723 GO:0005525 GO:0005622	AT1G30960	GTP-binding family protein
Potri.001G164100	Chr01:13935560-13942550	11.1471	23.8239	1.09573	5e-05	0.000976812	up-regulated	PF03914	NA	K14832	GO:0005488	AT1G72440	CCAAT-binding factor
Potri.001G168600	Chr01:14405544-14407275	4.69413	11.9342	1.34617	0.00115	0.0120335	up-regulated	PF12695	EC:3.1.1.3	NA	NA	AT1G72620	alpha/beta-Hydrolases superfamily protein
Potri.001G173500	Chr01:14902745-14907790	5.7996	13.0321	1.16804	0.0001	0.00176685	up-regulated	PF00400 PF04003	NA	K14558	GO:0005515	AT1G15440	periodic tryptophan protein 2
Potri.001G178300	Chr01:15570416-15571828	2.60858	6.05693	1.21532	0.00325	0.0257617	up-regulated	PF01344	NA	NA	GO:0005515	AT1G15670	Galactose oxidase/kelch repeat superfamily protein
Potri.001G181100	Chr01:15950041-15955520	3.16179	6.57621	1.05651	0.0023	0.0200635	up-regulated	PF04782	NA	NA	NA	AT1G52320	(1 of 16) PF04782 - Protein of unknown function (DUF632) (DUF632)
Potri.001G200700	Chr01:19999815-20001235	2.65654	9.90656	1.89884	0.0001	0.00176685	up-regulated	PF03168	NA	NA	NA	AT1G17620	Late embryogenesis abundant (LEA) hydroxyproline-rich glycoprotein family
Potri.001G201000	Chr01:20079863-20090060	3.69783	7.60246	1.03979	0.00205	0.018401	up-regulated	PF05879	NA	NA	GO:0005525 GO:0008152 GO:0016491 GO:0055114	AT3G13870	Root hair defective 3 GTP-binding protein (RHD3)
Potri.001G205300	Chr01:20846768-20856934	1.96431	5.24846	1.41787	0.00045	0.00586587	up-regulated	PF01425 PF13414	EC:3.5.1.4	NA	GO:0005515 GO:0016884	AT5G09420	translocon at the outer membrane of chloroplasts 64-V
Potri.001G205400	Chr01:20878716-20901709	2.04674	4.15765	1.02244	0.005	0.0352229	up-regulated	PF00122 PF00403 PF12710	EC:3.6.3.4 EC:3.6.3.54	K01533	GO:0000166 GO:0006812 GO:0016021 GO:0019829 GO:0030001 GO:0046872	AT4G33520	P-type ATP-ase 1
Potri.001G209300	Chr01:21433586-21434506	50.0133	215.604	2.108	5e-05	0.000976812	up-regulated	PF02298	NA	NA	GO:0009055	AT2G02850	plantacyanin
Potri.001G215400	Chr01:22213438-22216280	6.23658	12.6025	1.01488	0.0007	0.0082474	up-regulated	PF02485	NA	NA	GO:0008375 GO:0016020	AT5G22070	Core-2/I-branching beta-1,6-N-acetylglucosaminyltransferase family protein
Potri.001G223300	Chr01:23861401-23864631	0.826998	3.76132	2.18528	0.00225	0.0197855	up-regulated	PF00232	EC:3.2.1.21	K01188	GO:0004553 GO:0005975	AT2G44490	Glycosyl hydrolase superfamily protein
Potri.001G225800	Chr01:24368854-24369392	27.2786	179.524	2.71834	5e-05	0.000976812	up-regulated	PF00031	NA	NA	GO:0004869	AT2G40880	cystatin A
Potri.001G228000	Chr01:24718600-24721722	7.90491	16.575	1.06819	0.0013	0.0131818	up-regulated	PF04438	NA	NA	NA	AT1G04945	HIT-type Zinc finger family protein
Potri.001G229100	Chr01:24837624-24841316	5.43472	21.6692	1.99537	5e-05	0.000976812	up-regulated	PF01494	EC:1.14.13.90	K09838	GO:0071949	NA	NA
Potri.001G230800	Chr01:25020705-25022356	9.61648	23.7773	1.306	0.00015	0.00246409	up-regulated	PF05678	NA	NA	NA	NA	NA
Potri.001G231200	Chr01:25050233-25052116	1.97473	7.65206	1.95419	5e-05	0.000976812	up-regulated	PF00004 PF14363	NA	K08900	GO:0005524	NA	NA
Potri.001G235200	Chr01:25364588-25366816	9.24306	75.931	3.03825	5e-05	0.000976812	up-regulated	PF07795	NA	NA	NA	AT2G28690	Protein of unknown function (DUF1635)
Potri.001G237300	Chr01:25503474-25506488	1.13523	3.17205	1.48243	0.00375	0.0286641	up-regulated	PF13515	NA	NA	NA	AT2G28780	(1 of 1) PTHR30509//PTHR30509:SF7 - P-HYDROXYBENZOIC ACID EFFLUX PUMP SUBUNIT-RELATED
Potri.001G239650,Potri.001G239700	Chr01:25746737-25747921	26.3442	433.511	4.04051	5e-05	0.000976812	up-regulated	NA	NA	NA	NA	NA	NA
Potri.001G241800	Chr01:25933828-25937674	27.4861	55.5202	1.01431	0.00035	0.00482007	up-regulated	PF03514	NA	NA	NA	NA	NA
Potri.001G242100	Chr01:25995029-25997617	0.953455	3.67525	1.94661	0.00095	0.0104014	up-regulated	PF03514	NA	NA	NA	NA	NA
Potri.001G245000	Chr01:26208665-26211246	44.61	93.7969	1.07217	0.00015	0.00246409	up-regulated	PF13561	EC:1.1.1.206 EC:1.1.1.236	K08081	GO:0008152 GO:0008667 GO:0016491 GO:0019290 GO:0055114	AT2G29320	NAD(P)-binding Rossmann-fold superfamily protein
Potri.001G245200	Chr01:26221255-26224200	3.6918	8.9658	1.28011	0.0004	0.00536047	up-regulated	PF00481	EC:3.1.3.16	K14497	GO:0003824 GO:0004722 GO:0006470	AT5G59220	highly ABA-induced PP2C gene 1
Potri.001G246900	Chr01:26362359-26364447	88.3621	207.133	1.22906	5e-05	0.000976812	up-regulated	PF00091 PF03953	EC:2.4.2.1	K07375	GO:0000930 GO:0003924 GO:0005200 GO:0005525 GO:0005874 GO:0007017 GO:0007020 GO:0031122 GO:0043234 GO:0051258	AT5G62690	tubulin beta chain 2
Potri.001G248700	Chr01:26467053-26471595	8.37332	21.0007	1.32657	5e-05	0.000976812	up-regulated	PF00394 PF07731 PF07732	EC:1.10.3.2	K05909	GO:0005507 GO:0016491 GO:0046274 GO:0048046 GO:0052716 GO:0055114	AT2G38080	Laccase/Diphenol oxidase family protein
Potri.001G249200	Chr01:26528570-26533457	0.857485	2.26432	1.4009	0.00425	0.031529	up-regulated	PF01964	EC:4.1.99.17	K03147	GO:0009228 GO:0051536	AT2G29630	thiaminC
Potri.001G250800	Chr01:26647479-26650698	6.09481	17.2997	1.5051	5e-05	0.000976812	up-regulated	PF13920	NA	NA	GO:0005515 GO:0008270	AT3G47160	RING/U-box superfamily protein
Potri.001G250900	Chr01:26660729-26664225	0.391762	2.28284	2.54278	0.0014	0.0139065	up-regulated	PF01255	NA	NA	GO:0016765	AT5G58770	Undecaprenyl pyrophosphate synthetase family protein
Potri.001G251000	Chr01:26698717-26703986	3.77781	8.66193	1.19714	0.0014	0.0139065	up-regulated	PF00400	NA	K10140	GO:0003676 GO:0005515 GO:0008270	AT5G58760	damaged DNA binding 2
Potri.001G253200	Chr01:26941061-26948231	4.63802	10.484	1.17661	0.00015	0.00246409	up-regulated	PF01138 PF03725	NA	NA	NA	AT3G60500	3'-5'-exoribonuclease family protein
Potri.001G253900	Chr01:27008655-27015719	1.20988	4.42458	1.87067	0.0051	0.0357187	up-regulated	PF13460	NA	NA	NA	AT4G31530	NAD(P)-binding Rossmann-fold superfamily protein
Potri.001G257000	Chr01:27282532-27291771	17.8904	45.0452	1.33219	0.00105	0.0112386	up-regulated	PF01077 PF03460	EC:1.8.7.1	K00392	GO:0016491 GO:0020037 GO:0050311 GO:0051536 GO:0051539 GO:0055114	AT5G04590	sulfite reductase
Potri.001G268600	Chr01:28353892-28356173	2.0284	6.02902	1.57158	0.00075	0.00868469	up-regulated	PF00107 PF08240	EC:1.1.1.195	K00083	GO:0008270 GO:0016491 GO:0055114	AT4G37990	elicitor-activated gene 3-2
Potri.001G269000	Chr01:28376657-28377872	1.68726	5.97177	1.82348	0.0059	0.039315	up-regulated	NA	NA	NA	GO:0003824	AT3G12650	NA
Potri.001G269600	Chr01:28419867-28421667	46.5815	93.8313	1.01031	0.00035	0.00482007	up-regulated	PF01198	NA	K02910	GO:0003735 GO:0005622 GO:0005840 GO:0006412	AT4G26230	Ribosomal protein L31e family protein
Potri.001G270600	Chr01:28508065-28510980	51.7542	145.488	1.49116	5e-05	0.000976812	up-regulated	PF00067	NA	NA	GO:0004497 GO:0005506 GO:0016705 GO:0020037 GO:0055114	NA	NA
Potri.001G270700	Chr01:28522208-28525307	1.13539	14.9199	3.71597	5e-05	0.000976812	up-regulated	PF00067	NA	NA	GO:0004497 GO:0005506 GO:0016705 GO:0020037 GO:0055114	NA	NA
Potri.001G270800	Chr01:28525796-28528829	5.87719	34.0714	2.53536	5e-05	0.000976812	up-regulated	PF00067	NA	NA	GO:0004497 GO:0005506 GO:0016705 GO:0020037 GO:0055114	NA	NA
Potri.001G270900	Chr01:28546907-28549073	8.60753	38.0231	2.14321	5e-05	0.000976812	up-regulated	PF00067	NA	NA	GO:0004497 GO:0005506 GO:0016705 GO:0020037 GO:0055114	AT3G20120	cytochrome P450, family 705, subfamily A, polypeptide 21
Potri.001G271300	Chr01:28602752-28610790	4.41267	9.22023	1.06315	0.00225	0.0197855	up-regulated	PF00226 PF00684 PF01556	NA	K03686	GO:0005524 GO:0006457 GO:0009408 GO:0031072 GO:0051082	AT5G48030	gametophytic factor 2
Potri.001G276400	Chr01:29017972-29018743	2.45689	15.9081	2.69486	0.00015	0.00246409	up-regulated	PF14009	NA	NA	NA	AT5G12340	(1 of 28) PF14009 - Domain of unknown function (DUF4228) (DUF4228)
Potri.001G276500	Chr01:29031828-29034553	2.83352	7.192	1.3438	0.0007	0.0082474	up-regulated	PF01535 PF13041	NA	NA	GO:0003824 GO:0005515 GO:0016817	AT5G01110	Tetratricopeptide repeat (TPR)-like superfamily protein
Potri.001G279400	Chr01:29303812-29306377	1.03316	3.8534	1.89906	0.00065	0.00780681	up-regulated	PF00583	EC:2.3.1.88	NA	GO:0008080	AT2G30090	Acyl-CoA N-acyltransferases (NAT) superfamily protein
Potri.001G281200	Chr01:29488675-29500671	5.32697	11.4087	1.09874	0.0055	0.0374222	up-regulated	PF02466	NA	K17790	NA	AT1G18320	Mitochondrial import inner membrane translocase subunit Tim17/Tim22/Tim23 family protein
Potri.001G288301	Chr01:30050460-30051147	5.58422	211.634	5.24407	5e-05	0.000976812	up-regulated	PF00188	NA	K13449	NA	AT4G33720	CAP (Cysteine-rich secretory proteins, Antigen 5, and Pathogenesis-related 1 protein) superfamily protein
Potri.001G294800	Chr01:30614803-30615398	7.87977	20.4585	1.37648	0.00235	0.0203987	up-regulated	NA	NA	NA	NA	AT3G19615	NA
Potri.001G307700	Chr01:31741486-31747002	1.41754	4.48459	1.66159	5e-05	0.000976812	up-regulated	PF01936 PF12872 PF14418	NA	NA	GO:0005777 GO:0010468	AT5G64710	Putative endonuclease or glycosyl hydrolase
Potri.001G317700	Chr01:32778340-32786319	3.13958	6.49209	1.04811	0.00315	0.0251429	up-regulated	PF08241	EC:3.4.24.71	NA	GO:0008152 GO:0008168	AT2G31740	S-adenosyl-L-methionine-dependent methyltransferases superfamily protein
Potri.001G318100	Chr01:32818310-32821311	2.01391	7.14157	1.82624	0.0004	0.00536047	up-regulated	PF00098 PF06839	EC:5.99.1.2	NA	GO:0003676 GO:0003677 GO:0003917 GO:0006265 GO:0008270	AT3G42860	zinc knuckle (CCHC-type) family protein
Potri.001G318800	Chr01:32844390-32865637	3.9911	8.51577	1.09335	0.00015	0.00246409	up-regulated	PF07539	NA	NA	GO:0005488 GO:0046982	AT4G30990	ARM repeat superfamily protein
Potri.001G319800	Chr01:32949474-32951686	8.86124	35.0806	1.98509	5e-05	0.000976812	up-regulated	PF00076	NA	NA	GO:0000166 GO:0003676	AT4G13850	glycine-rich RNA-binding protein 2
Potri.001G321800	Chr01:33127278-33139551	2.79777	6.64614	1.24824	0.0022	0.0194428	up-regulated	PF00501	EC:6.2.1.20	K01897	GO:0003824 GO:0008152	AT4G14070	acyl-activating enzyme 15
Potri.001G323300	Chr01:33237640-33239103	1.01158	9.68666	3.25939	0.00015	0.00246409	up-regulated	PF02893	NA	NA	NA	NA	NA
Potri.001G324300	Chr01:33322973-33328394	2.86377	8.40907	1.55403	0.0015	0.0146772	up-regulated	PF00828	NA	K02876	GO:0003735 GO:0006412 GO:0015934	AT5G64670	Ribosomal protein L18e/L15 superfamily protein
Potri.001G331500	Chr01:34016181-34019962	24.1681	56.0763	1.21428	5e-05	0.000976812	up-regulated	PF01344	NA	NA	GO:0005515	AT5G40680	Galactose oxidase/kelch repeat superfamily protein
Potri.001G333700	Chr01:34210855-34213745	5.92359	15.21	1.36048	0.00025	0.00369613	up-regulated	PF01765	NA	K02838	GO:0006412	AT3G01800	Ribosome recycling factor
Potri.001G334500	Chr01:34281749-34284792	0.739544	5.05486	2.77296	0.00175	0.0164762	up-regulated	NA	NA	NA	NA	AT5G40800	(1 of 6) PTHR33595:SF3 - EMB
Potri.001G334700	Chr01:34306582-34309073	3.28753	10.9256	1.73264	5e-05	0.000976812	up-regulated	PF00067	NA	NA	GO:0004497 GO:0005506 GO:0016705 GO:0020037 GO:0055114	NA	NA
Potri.001G334800	Chr01:34317075-34320745	1.25418	5.8641	2.22516	5e-05	0.000976812	up-regulated	PF01344 PF13418	NA	NA	GO:0005515	NA	NA
Potri.001G335200	Chr01:34353913-34356584	2.79001	13.3105	2.25422	5e-05	0.000976812	up-regulated	PF01490	NA	NA	NA	NA	NA
Potri.001G335300	Chr01:34359748-34364587	64.4071	132.482	1.04051	0.0004	0.00536047	up-regulated	PF01490	NA	NA	NA	AT5G40780	lysine histidine transporter 1
Potri.001G335800	Chr01:34409620-34413458	4.36762	14.1238	1.69321	5e-05	0.000976812	up-regulated	PF00044 PF02800	EC:1.2.1.12	K00134	GO:0006006 GO:0016620 GO:0050661 GO:0051287 GO:0055114	AT1G13440	glyceraldehyde-3-phosphate dehydrogenase C2
Potri.001G338100	Chr01:34697673-34698464	0.742142	32.3276	5.44493	0.0028	0.0230975	up-regulated	NA	NA	NA	NA	NA	NA
Potri.001G339100	Chr01:34802374-34803530	4.7378	16.2015	1.77384	0.00045	0.00586587	up-regulated	PF00240	NA	NA	GO:0005515	AT5G14360	Ubiquitin-like superfamily protein
Potri.001G339150	Chr01:34811162-34812130	1.47901	6.99933	2.24258	0.00435	0.0319707	up-regulated	PF00011	NA	K13993	NA	NA	NA
Potri.001G346800	Chr01:35823381-35826104	22.0431	57.4096	1.38097	5e-05	0.000976812	up-regulated	PF00295	EC:3.2.1.15	NA	GO:0004650 GO:0005975	NA	NA
Potri.001G346900	Chr01:35843767-35845775	4.12232	10.7578	1.38386	0.0012	0.012387	up-regulated	PF09724	NA	K11271	NA	AT2G44580	zinc ion binding
Potri.001G347900	Chr01:35932087-35942901	0.889133	2.63509	1.56738	0.00025	0.00369613	up-regulated	PF00575 PF01138 PF03725 PF03726	EC:2.7.7.8	K00962	GO:0000175 GO:0003676 GO:0003723 GO:0004654 GO:0006396 GO:0006402 GO:0016151 GO:0043419	AT5G14580	polyribonucleotide nucleotidyltransferase, putative
Potri.001G351200	Chr01:36408487-36411618	1.6358	6.97768	2.09275	5e-05	0.000976812	up-regulated	PF00854	NA	K14638	GO:0005215 GO:0006810 GO:0016020	NA	NA
Potri.001G352100	Chr01:36550778-36553835	0.333906	2.50867	2.90941	0.0035	0.0271885	up-regulated	PF16913	NA	NA	GO:0005215 GO:0016021	AT4G18220	Drug/metabolite transporter superfamily protein
Potri.001G353900	Chr01:36773561-36776086	22.5956	59.2466	1.39069	5e-05	0.000976812	up-regulated	PF01655	NA	K02912	GO:0003735 GO:0005622 GO:0005840 GO:0006412	AT5G46430	Ribosomal protein L32e
Potri.001G356200	Chr01:37057510-37061261	2.79267	9.80324	1.81162	5e-05	0.000976812	up-regulated	PF12056	NA	NA	NA	AT1G50630	Protein of unknown function (DUF3537)
Potri.001G357000	Chr01:37176646-37182663	25.2816	56.204	1.15259	5e-05	0.000976812	up-regulated	PF00198 PF00364	EC:2.3.1.61	K00658	GO:0004149 GO:0006099 GO:0008152 GO:0016746 GO:0045252	AT5G55070	Dihydrolipoamide succinyltransferase
Potri.001G361500	Chr01:37948047-37950045	7.48073	15.9124	1.0889	0.00075	0.00868469	up-regulated	PF01535 PF13041	NA	NA	GO:0005515	AT3G02650	Tetratricopeptide repeat (TPR)-like superfamily protein
Potri.001G369500	Chr01:38721177-38726963	5.21166	14.7361	1.49954	0.0002	0.00310305	up-regulated	PF01000 PF01193	EC:2.7.7.6	K03027	GO:0003899 GO:0006351 GO:0046983	AT1G60850	DNA-directed RNA polymerase family protein
Potri.001G369600	Chr01:38735755-38741844	12.7478	28.8765	1.17965	0.0001	0.00176685	up-regulated	PF01189 PF17125	EC:2.1.1.178	K14835	GO:0003723 GO:0006364 GO:0008168 GO:0008757	AT5G55920	S-adenosyl-L-methionine-dependent methyltransferases superfamily protein
Potri.001G376500	Chr01:39614584-39622768	32.698	79.8313	1.28775	5e-05	0.000976812	up-regulated	PF01073 PF02866	EC:1.1.1.37	K00026	GO:0003824 GO:0003854 GO:0005975 GO:0006108 GO:0006694 GO:0016616 GO:0019752 GO:0030060 GO:0055114	AT3G15020	Lactate/malate dehydrogenase family protein
Potri.001G378400	Chr01:39861199-39863397	0.724514	7.73224	3.4158	0.00055	0.00684617	up-regulated	PF03171 PF14226	EC:1.14.11.13	NA	GO:0016491 GO:0055114	AT2G34555	gibberellin 2-oxidase 3
Potri.001G385200	Chr01:40382202-40392090	4.51825	11.067	1.29243	5e-05	0.000976812	up-regulated	PF07714 PF11721 PF13855	EC:2.7.11.1	NA	GO:0004672 GO:0004713 GO:0005515 GO:0005524 GO:0006468	AT3G14840	Leucine-rich repeat transmembrane protein kinase
Potri.001G385300	Chr01:40395139-40405475	2.63593	6.02585	1.19285	0.00055	0.00684617	up-regulated	PF07714 PF11721	EC:2.7.11.1	NA	GO:0004672 GO:0004713 GO:0005515 GO:0005524 GO:0006468	AT1G53430	Leucine-rich repeat transmembrane protein kinase
Potri.001G385400	Chr01:40409015-40418053	0.424892	2.98654	2.81331	5e-05	0.000976812	up-regulated	PF07714 PF11721	EC:2.7.11.1	NA	GO:0004672 GO:0004713 GO:0005524 GO:0006468	AT1G53430	Leucine-rich repeat transmembrane protein kinase
Potri.001G388200	Chr01:40815538-40817463	6.59368	17.1916	1.38254	5e-05	0.000976812	up-regulated	PF00264 PF12142 PF12143	EC:1.10.3.1	NA	GO:0004097 GO:0008152 GO:0016491 GO:0055114	NA	NA
Potri.001G388600	Chr01:40988033-40990533	11.5377	23.9803	1.05549	0.0001	0.00176685	up-regulated	PF00264 PF12142 PF12143	EC:1.10.3.1	K00422	GO:0004097 GO:0008152 GO:0016491 GO:0046148 GO:0055114	NA	NA
Potri.001G393800	Chr01:41747940-41750595	10.0522	23.6201	1.2325	0.00015	0.00246409	up-regulated	PF03055	EC:1.13.11.51	K09840	NA	AT3G14440	nine-cis-epoxycarotenoid dioxygenase 3
Potri.001G394200	Chr01:41793888-41802348	3.31247	7.77355	1.23067	0.00235	0.0203987	up-regulated	PF00436	NA	NA	GO:0003697 GO:0006260	AT5G44785	organellar single-stranded DNA binding protein 3
Potri.001G396900	Chr01:42218496-42220953	2.61107	8.98107	1.78225	0.00055	0.00684617	up-regulated	PF03208	NA	NA	NA	AT4G27540	prenylated RAB acceptor 1.H
Potri.001G398000	Chr01:42342729-42345561	1.4195	3.67988	1.37428	0.00445	0.0324146	up-regulated	NA	NA	NA	NA	AT3G15250	NA
Potri.001G398900	Chr01:42423073-42433695	0.598418	5.66091	3.24181	0.00155	0.0150571	up-regulated	NA	NA	NA	GO:0031072 GO:0051082	AT5G53860	embryo defective 2737
Potri.001G400401	Chr01:42676699-42677265	15.8287	46.9812	1.56954	0.00015	0.00246409	up-regulated	NA	NA	NA	GO:0005488	NA	NA
Potri.001G401800	Chr01:42773880-42775338	6.78373	19.5796	1.52921	0.00015	0.00246409	up-regulated	PF07333	NA	NA	GO:0005549 GO:0006952	NA	NA
Potri.001G404100	Chr01:43007592-43009259	12.7475	91.4825	2.84329	5e-05	0.000976812	up-regulated	PF02365	NA	NA	GO:0003677 GO:0006355	AT4G27410	NAC (No Apical Meristem) domain transcriptional regulator superfamily protein
Potri.001G405900	Chr01:43327433-43328829	7.46928	17.1341	1.19783	0.0053	0.0365718	up-regulated	NA	NA	NA	GO:0003824	NA	NA
Potri.001G412900	Chr01:43897052-43901704	2.29498	8.41325	1.87418	0.00035	0.00482007	up-regulated	PF00171	EC:1.2.1.3	NA	GO:0004030 GO:0006081 GO:0008152 GO:0016491 GO:0016620 GO:0055114	AT4G34240	aldehyde dehydrogenase 3I1
Potri.001G414077	Chr01:43808509-43812811	0.0936018	3.80482	5.34515	0.00175	0.0164762	up-regulated	PF00954 PF07714 PF08276 PF11883	EC:2.7.11.1	NA	GO:0004672 GO:0004674 GO:0004713 GO:0005515 GO:0005524 GO:0006468 GO:0048544	NA	NA
Potri.001G423300	Chr01:45143106-45148989	3.47064	7.3827	1.08895	0.00115	0.0120335	up-regulated	PF00271 PF04851 PF13959	EC:3.6.4.13	K14776	GO:0003677 GO:0005524 GO:0016787	AT5G54910	DEA(D/H)-box RNA helicase family protein
Potri.001G432680	Chr01:45817747-45828999	1.11869	5.08301	2.18387	0.0002	0.00310305	up-regulated	PF00931	NA	NA	GO:0043531	AT1G52660	P-loop containing nucleoside triphosphate hydrolases superfamily protein
Potri.001G435700	Chr01:46157589-46160656	13.1402	32.8179	1.32049	0.00015	0.00246409	up-regulated	PF01042	EC:3.5.99.10	NA	GO:0019239	AT3G20390	endoribonuclease L-PSP family protein
Potri.001G435900	Chr01:46185988-46187770	0.661917	2.85777	2.11017	0.00575	0.0385848	up-regulated	PF00069 PF07714	EC:2.7.11.1	NA	GO:0004672 GO:0004713 GO:0005524 GO:0006468	AT3G14370	Protein kinase superfamily protein
Potri.001G436100	Chr01:46210426-46215109	4.72632	26.3872	2.48105	5e-05	0.000976812	up-regulated	PF04137	NA	K10950	GO:0003756 GO:0005783 GO:0016671 GO:0055114	AT1G72280	endoplasmic reticulum oxidoreductins 1
Potri.001G436500	Chr01:46240760-46242657	8.16978	26.9229	1.72047	5e-05	0.000976812	up-regulated	PF02798 PF13410	EC:2.5.1.18	K00799	GO:0005515	AT1G78340	glutathione S-transferase TAU 22
Potri.001G437000	Chr01:46299669-46301621	10.012	33.1302	1.72642	5e-05	0.000976812	up-regulated	PF13410 PF13417	EC:2.5.1.18	K00799	GO:0005515	AT1G78340	glutathione S-transferase TAU 22
Potri.001G438400	Chr01:46465145-46468577	9.87268	23.8591	1.27303	5e-05	0.000976812	up-regulated	PF07714	EC:2.7.11.1	NA	GO:0004672 GO:0004713 GO:0005524 GO:0006468	AT1G16670	Protein kinase superfamily protein
Potri.001G439900	Chr01:46544933-46546282	56.8635	273.186	2.26431	5e-05	0.000976812	up-regulated	NA	NA	NA	NA	NA	NA
Potri.001G451500	Chr01:47753951-47756807	1.90674	7.31545	1.93984	0.00085	0.00954833	up-regulated	PF03171 PF14226	EC:1.14.11.9	NA	GO:0016491 GO:0055114	NA	NA
Potri.001G453800	Chr01:48025834-48026485	14.9069	40.4094	1.43871	5e-05	0.000976812	up-regulated	PF13639	NA	NA	GO:0005515 GO:0008270	AT4G17245	RING/U-box superfamily protein
Potri.001G454600	Chr01:48098493-48103885	2.04394	4.20658	1.0413	0.0045	0.0326232	up-regulated	PF02434	EC:2.4.1.122	NA	GO:0016020 GO:0016757	AT1G33250	Protein of unknown function (DUF604)
Potri.001G455400	Chr01:48179676-48181447	32.4468	87.4668	1.43066	5e-05	0.000976812	up-regulated	PF03171 PF14226	NA	NA	GO:0016491 GO:0055114	AT1G14120	2-oxoglutarate (2OG) and Fe(II)-dependent oxygenase superfamily protein
Potri.001G459100	Chr01:48501656-48503440	0.956796	11.2114	3.55061	0.0001	0.00176685	up-regulated	PF01565 PF08031	EC:1.3.3.8	NA	GO:0003824 GO:0016491 GO:0016614 GO:0050660 GO:0055114	AT1G26400	FAD-binding Berberine family protein
Potri.001G459200	Chr01:48511224-48513107	1.45661	5.72063	1.97356	0.0008	0.00913443	up-regulated	PF01565 PF08031	EC:1.3.3.8	NA	GO:0003824 GO:0016491 GO:0016614 GO:0050660 GO:0055114	AT1G26400	FAD-binding Berberine family protein
Potri.001G461100	Chr01:48660664-48663692	3.57502	8.01265	1.16433	0.00625	0.0409214	up-regulated	PF13862	NA	K15262	NA	AT2G44510	CDK inhibitor P21 binding protein
Potri.001G461700	Chr01:48711072-48712856	2.67935	9.60482	1.84188	0.00035	0.00482007	up-regulated	PF01565 PF08031	EC:1.3.3.8	NA	GO:0003824 GO:0016491 GO:0016614 GO:0050660 GO:0055114	AT5G44410	FAD-binding Berberine family protein
Potri.001G461900	Chr01:48744937-48746770	1.68262	7.30693	2.11856	0.0001	0.00176685	up-regulated	PF01565 PF08031	EC:1.3.3.8	NA	GO:0003824 GO:0016491 GO:0016614 GO:0050660 GO:0055114	AT5G44410	FAD-binding Berberine family protein
Potri.001G462200	Chr01:48807538-48809227	5.10377	18.9965	1.89609	5e-05	0.000976812	up-regulated	PF01565 PF08031	EC:1.3.3.8	NA	GO:0003824 GO:0016491 GO:0016614 GO:0050660 GO:0055114	AT1G30700	FAD-binding Berberine family protein
Potri.001G462300	Chr01:48812121-48813018	4.07019	12.5783	1.62777	0.0038	0.0289401	up-regulated	PF08031	EC:1.3.3.8	NA	GO:0016491 GO:0050660 GO:0055114	NA	NA
Potri.001G462400	Chr01:48825960-48828554	0.936795	5.73772	2.61467	0.0001	0.00176685	up-regulated	PF01565 PF08031	EC:1.3.3.8	NA	GO:0003824 GO:0016491 GO:0016614 GO:0050660 GO:0055114	AT1G30700	FAD-binding Berberine family protein
Potri.001G462600	Chr01:48858985-48861979	10.6305	35.1998	1.72737	5e-05	0.000976812	up-regulated	PF01565 PF08031	EC:1.3.3.8	NA	GO:0003824 GO:0016491 GO:0016614 GO:0050660 GO:0055114	AT1G11770	FAD-binding Berberine family protein
Potri.001G463300	Chr01:48917684-48919584	14.5294	45.8202	1.657	5e-05	0.000976812	up-regulated	PF01565 PF08031	EC:1.3.3.8	NA	GO:0003824 GO:0016491 GO:0016614 GO:0050660 GO:0055114	AT1G30760	FAD-binding Berberine family protein
Potri.001G464800	Chr01:49017823-49019804	41.449	88.6148	1.09621	0.0001	0.00176685	up-regulated	PF01565 PF08031	EC:1.3.3.8	NA	GO:0003824 GO:0016491 GO:0016614 GO:0050660 GO:0055114	AT5G44410	FAD-binding Berberine family protein
Potri.001G467300	Chr01:49210659-49214758	5.60741	13.1106	1.22533	0.0001	0.00176685	up-regulated	PF00069 PF08263 PF13855	EC:2.7.11.1	NA	GO:0004672 GO:0004713 GO:0005515 GO:0005524 GO:0006468	AT5G56040	Leucine-rich receptor-like protein kinase family protein
Potri.001G469200	Chr01:49317402-49319080	14.9509	38.3094	1.35746	5e-05	0.000976812	up-regulated	PF00013	NA	K11884	GO:0003676 GO:0003723 GO:0016032	AT3G13230	RNA-binding KH domain-containing protein
Potri.002G011200	Chr02:693235-700131	2.08082	9.65364	2.21392	5e-05	0.000976812	up-regulated	NA	NA	NA	GO:0005515	AT1G20540	Transducin/WD40 repeat-like superfamily protein
Potri.002G014400	Chr02:895173-897315	3.10103	6.255	1.01226	0.0079	0.0482635	up-regulated	PF01416	EC:4.2.1.70 EC:5.4.99.12	K06173	GO:0001522 GO:0003723 GO:0009451 GO:0009982	AT1G20370	Pseudouridine synthase family protein
Potri.002G016200	Chr02:979283-987328	3.03904	6.3863	1.07136	0.005	0.0352229	up-regulated	PF07690	NA	NA	GO:0016021 GO:0055085	AT2G16970	Major facilitator superfamily protein
Potri.002G017200	Chr02:1041586-1047390	1.06019	20.6194	4.28161	5e-05	0.000976812	up-regulated	PF13905	EC:1.8.1.8	K17609	NA	NA	NA
Potri.002G019300	Chr02:1160476-1164775	4.20648	15.2805	1.86101	5e-05	0.000976812	up-regulated	PF00069	EC:2.7.11.1	NA	GO:0004672 GO:0004713 GO:0005524 GO:0006468	NA	NA
Potri.002G024500	Chr02:1580801-1581928	2.24098	10.3212	2.20341	0.0002	0.00310305	up-regulated	PF02519	NA	K14488	GO:0009733	AT5G10990	SAUR-like auxin-responsive protein family
Potri.002G032400	Chr02:2146702-2151508	2.50849	5.71717	1.18848	0.00435	0.0319707	up-regulated	NA	NA	NA	GO:0046983	AT1G27660	basic helix-loop-helix (bHLH) DNA-binding superfamily protein
Potri.002G032900	Chr02:2178600-2181908	5.08191	13.3359	1.39188	5e-05	0.000976812	up-regulated	PF06090	EC:2.7.1.158	K10572	GO:0005524 GO:0035299	AT1G59312	Inositol-pentakisphosphate 2-kinase family protein
Potri.002G033000	Chr02:2189038-2192569	0.882142	4.66408	2.40251	0.00085	0.00954833	up-regulated	PF00067	EC:1.14.13.93	NA	GO:0004497 GO:0005506 GO:0016705 GO:0020037 GO:0055114	AT1G19630	cytochrome P450, family 722, subfamily A, polypeptide 1
Potri.002G036500	Chr02:2402512-2404268	57.483	118.758	1.04682	0.00015	0.00246409	up-regulated	PF04135	NA	K11130	GO:0001522 GO:0030515 GO:0042254 GO:0072588	AT2G20490	nucleolar RNA-binding Nop10p family protein
Potri.002G038500	Chr02:2534020-2535864	2.84752	8.07417	1.50361	0.00325	0.0257617	up-regulated	PF00249	NA	K09422	GO:0003677	AT1G06180	myb domain protein 13
Potri.002G041100	Chr02:2682606-2683727	3.37218	10.2884	1.60926	0.0021	0.0187836	up-regulated	PF03195	NA	NA	NA	AT2G42440	Lateral organ boundaries (LOB) domain family protein
Potri.002G041200	Chr02:2691635-2693393	5.08375	20.0878	1.98235	5e-05	0.000976812	up-regulated	PF03195	NA	NA	NA	AT2G42430	lateral organ boundaries-domain 16
Potri.002G041800	Chr02:2733402-2746497	2.26885	5.82049	1.35918	0.0002	0.00310305	up-regulated	PF00063 PF00612 PF02736	EC:3.6.4.1	K10357	GO:0003774 GO:0005515 GO:0005524 GO:0016459	NA	NA
Potri.002G045100	Chr02:2935195-2937361	1.58779	4.75393	1.5821	0.0067	0.0429355	up-regulated	PF00436	NA	NA	GO:0003697 GO:0006260	NA	NA
Potri.002G047500	Chr02:3114420-3118241	2.41063	5.9381	1.30059	0.0026	0.0219211	up-regulated	PF00689 PF00702	EC:3.6.3.8	NA	GO:0000166 GO:0005388 GO:0005524 GO:0016020 GO:0016021 GO:0070588	AT3G63380	ATPase E1-E2 type family protein / haloacid dehalogenase-like hydrolase family protein
Potri.002G049200	Chr02:3267209-3271274	1.34807	4.08547	1.5996	0.002	0.0180654	up-regulated	PF05703 PF08458	NA	NA	NA	AT3G63300	FORKED 1
Potri.002G050800	Chr02:3416351-3418799	44.6212	90.5389	1.02081	0.0005	0.00637618	up-regulated	PF04570	NA	NA	NA	AT3G22550	Protein of unknown function (DUF581)
Potri.002G053332,Potri.002G053366	Chr02:3599198-3603342	2.25811	6.04942	1.42168	0.006	0.0397043	up-regulated	NA	NA	NA	NA	NA	NA
Potri.002G053400	Chr02:3612877-3614217	1.12999	4.35095	1.94502	0.0039	0.0295544	up-regulated	PF11250	NA	NA	NA	AT1G03170	Protein of unknown function (DUF3049)
Potri.002G054800	Chr02:3716890-3719568	31.1856	62.8144	1.01022	0.00035	0.00482007	up-regulated	PF01423	NA	K11087	GO:0006396	AT3G07590	Small nuclear ribonucleoprotein family protein
Potri.002G054900	Chr02:3722631-3724391	24.6655	98.3973	1.99612	5e-05	0.000976812	up-regulated	PF14541 PF14543	EC:3.4.23.12	NA	GO:0004190 GO:0006508	AT1G03230	Eukaryotic aspartyl protease family protein
Potri.002G057600	Chr02:3930390-3932817	93.9024	227.276	1.27521	5e-05	0.000976812	up-regulated	PF01775	NA	K02882	GO:0003735 GO:0005840 GO:0006412	AT2G34480	Ribosomal protein L18ae/LX family protein
Potri.002G061000	Chr02:4217899-4225429	8.04805	22.8632	1.50632	5e-05	0.000976812	up-regulated	PF03109	EC:3.6.3.46	K08869	GO:0004672 GO:0005524 GO:0006468	AT1G71810	Protein kinase superfamily protein
Potri.002G062400	Chr02:4288680-4293220	11.4959	24.157	1.07132	0.0009	0.00998277	up-regulated	PF00025	NA	K07897	GO:0003924 GO:0005525 GO:0005622 GO:0006886 GO:0006913 GO:0007165 GO:0007264 GO:0015031 GO:0016020	AT4G09720	RAB GTPase homolog G3A
Potri.002G063300	Chr02:4320136-4324920	0.886506	2.46821	1.47726	0.001	0.0108094	up-regulated	PF00069 PF00560 PF08263 PF13855	EC:2.7.11.1	NA	GO:0004672 GO:0004713 GO:0005515 GO:0005524 GO:0006468	AT1G34110	Leucine-rich receptor-like protein kinase family protein
Potri.002G065600	Chr02:4516884-4520059	6.85486	17.9905	1.39203	5e-05	0.000976812	up-regulated	PF00847	NA	NA	GO:0003677 GO:0003700 GO:0006355	NA	NA
Potri.002G072000	Chr02:5050387-5051437	4.33363	11.2552	1.37694	0.00305	0.0245759	up-regulated	NA	NA	NA	NA	NA	NA
Potri.002G072100	Chr02:5057562-5062156	158.215	504.525	1.67304	5e-05	0.000976812	up-regulated	PF00107 PF08240	EC:1.1.1.1	K18857	GO:0008270 GO:0016491 GO:0055114	AT1G77120	alcohol dehydrogenase 1
Potri.002G078300	Chr02:5466535-5468741	2.87338	8.38137	1.54443	0.00055	0.00684617	up-regulated	PF13520	NA	NA	GO:0003333 GO:0015171 GO:0016020	NA	NA
Potri.002G078501	Chr02:5481139-5484363	1.20587	4.94522	2.03596	0.0006	0.00732921	up-regulated	PF13520	NA	NA	GO:0003333 GO:0015171 GO:0016020	NA	NA
Potri.002G080500	Chr02:5671034-5675310	3.99794	8.32334	1.05791	0.00265	0.0222201	up-regulated	PF01566	NA	K12347	GO:0005215 GO:0006810 GO:0016020	NA	NA
Potri.002G086500	Chr02:6196145-6200408	3.93005	10.2733	1.38628	5e-05	0.000976812	up-regulated	PF00069 PF01453	EC:2.7.11.1	NA	GO:0004672 GO:0004674 GO:0004713 GO:0005524 GO:0006468	AT5G35370	S-locus lectin protein kinase family protein
Potri.002G086800	Chr02:6213624-6221018	2.98507	11.1626	1.90284	5e-05	0.000976812	up-regulated	PF02537	NA	NA	GO:0016021	AT2G41705	camphor resistance CrcB family protein
Potri.002G094500	Chr02:6900303-6902892	2.97643	7.45266	1.32417	0.00255	0.0216109	up-regulated	PF02358	EC:3.1.3.12	K01087	GO:0003824 GO:0005992 GO:0008152	NA	NA
Potri.002G097800	Chr02:7127597-7131427	1.7486	4.2371	1.27688	0.0011	0.0116218	up-regulated	PF00560	NA	NA	GO:0005515	AT1G78230	Outer arm dynein light chain 1 protein
Potri.002G103500	Chr02:7577777-7580837	3.20022	8.23911	1.36432	0.0007	0.0082474	up-regulated	PF00134 PF02984	NA	K18810	GO:0005634	AT2G22490	Cyclin D2;1
Potri.002G105000	Chr02:7704582-7706978	7.14581	16.1571	1.17699	5e-05	0.000976812	up-regulated	PF03479	NA	NA	NA	AT5G49700	Predicted AT-hook DNA-binding family protein
Potri.002G107200	Chr02:7931714-7933892	4.45148	18.6956	2.07035	5e-05	0.000976812	up-regulated	PF01554	NA	K03327	GO:0006855 GO:0015238 GO:0015297 GO:0016020 GO:0055085	AT1G58340	MATE efflux family protein
Potri.002G110000	Chr02:8212547-8216817	4.14727	10.1582	1.29241	0.0003	0.00428603	up-regulated	PF06045 PF14683 PF14686	EC:4.2.2.23	K18195	GO:0003824 GO:0005975 GO:0030246	AT1G09890	Rhamnogalacturonate lyase family protein
Potri.002G110100	Chr02:8219295-8225399	7.94152	16.8053	1.08143	5e-05	0.000976812	up-regulated	PF06045 PF14683 PF14686	EC:4.2.2.23	K18195	GO:0003824 GO:0005975 GO:0030246	NA	NA
Potri.002G115900	Chr02:8810051-8811140	0.801296	4.27801	2.41653	0.00815	0.0493827	up-regulated	PF00170	NA	NA	GO:0003700 GO:0006355 GO:0043565	AT1G59530	basic leucine-zipper 4
Potri.002G118200	Chr02:8955167-8956267	6.19341	12.8666	1.05482	0.0068	0.0433339	up-regulated	NA	NA	NA	NA	AT1G59590	ZCF37
Potri.002G119600	Chr02:9092537-9094166	15.2359	44.2873	1.53941	5e-05	0.000976812	up-regulated	PF00253	NA	K02980	GO:0003735 GO:0005622 GO:0005840 GO:0006412	AT3G44010	Ribosomal protein S14p/S29e family protein
Potri.002G119700	Chr02:9096346-9097398	1.48222	23.985	4.0163	0.00095	0.0104014	up-regulated	NA	NA	NA	NA	AT5G43150	NA
Potri.002G121100	Chr02:9185188-9188454	1.13282	6.0826	2.42477	5e-05	0.000976812	up-regulated	PF00067	EC:1.14.13.53 EC:1.14.13.89	NA	GO:0004497 GO:0005506 GO:0016705 GO:0020037 GO:0055114	NA	NA
Potri.002G124000	Chr02:9396995-9397920	14.6781	36.3509	1.30833	0.0001	0.00176685	up-regulated	PF00847	NA	K09286	GO:0003677 GO:0003700 GO:0006355	AT1G46768	related to AP2 1
Potri.002G124400	Chr02:9466316-9469728	3.29282	7.43612	1.17523	0.00265	0.0222201	up-regulated	PF00010	NA	NA	GO:0046983	NA	NA
Potri.002G126000	Chr02:9574619-9578693	5.71218	12.0261	1.07406	0.0028	0.0230975	up-regulated	PF03364	NA	K18588	NA	AT4G17650	Polyketide cyclase / dehydrase and lipid transport protein
Potri.002G126300	Chr02:9602139-9604620	6.1798	14.3524	1.21566	0.0003	0.00428603	up-regulated	PF00128 PF07821	EC:3.2.1.1 EC:3.2.1.141	K01176	GO:0003824 GO:0004556 GO:0005509 GO:0005975 GO:0043169	AT4G25000	alpha-amylase-like
Potri.002G128300	Chr02:9711138-9715517	12.8835	29.7494	1.20733	0.00025	0.00369613	up-regulated	PF01734	EC:3.1.1.26	NA	GO:0006629 GO:0008152	NA	NA
Potri.002G134300	Chr02:10121041-10126927	0.427728	2.57919	2.59215	0.00045	0.00586587	up-regulated	NA	NA	NA	NA	AT1G75100	J-domain protein required for chloroplast accumulation response 1
Potri.002G145300	Chr02:10971727-10972910	0.618778	7.88932	3.67241	0.0008	0.00913443	up-regulated	PF02519	NA	K14488	GO:0009733	AT3G60690	SAUR-like auxin-responsive protein family
Potri.002G147100	Chr02:11067561-11069103	1.88926	5.19608	1.4596	0.00585	0.0390841	up-regulated	PF07279	NA	NA	NA	AT3G60780	Protein of unknown function (DUF1442)
Potri.002G148000	Chr02:11135773-11137613	6.17421	18.8136	1.60745	5e-05	0.000976812	up-regulated	PF01370	EC:1.1.1.348	NA	GO:0003824 GO:0050662	AT2G45400	NAD(P)-binding Rossmann-fold superfamily protein
Potri.002G151100	Chr02:11537355-11539725	0.988704	3.54272	1.84125	0.00745	0.0463169	up-regulated	PF00389	EC:1.1.1.79 EC:1.1.1.81	NA	GO:0008152 GO:0016616 GO:0051287 GO:0055114	AT2G45630	D-isomer specific 2-hydroxyacid dehydrogenase family protein
Potri.002G152200	Chr02:11661243-11662290	7.25163	16.0914	1.14991	0.0007	0.0082474	up-regulated	PF03634	NA	NA	NA	AT2G45680	TCP family transcription factor
Potri.002G162300	Chr02:12418495-12420239	1.41735	9.58972	2.75829	5e-05	0.000976812	up-regulated	PF00201	EC:2.4.1.273	NA	GO:0008152 GO:0016758	NA	NA
Potri.002G165000	Chr02:12624577-12625654	8.25001	18.3048	1.14975	0.0059	0.039315	up-regulated	PF03168	NA	NA	GO:0009269	AT2G46140	Late embryogenesis abundant protein
Potri.002G165100	Chr02:12630672-12631593	2.37612	16.3465	2.7823	5e-05	0.000976812	up-regulated	PF03168	NA	NA	NA	AT2G46150	Late embryogenesis abundant (LEA) hydroxyproline-rich glycoprotein family
Potri.002G169800	Chr02:13058036-13062948	5.85608	17.7492	1.59974	5e-05	0.000976812	up-regulated	PF00271 PF04851	EC:3.6.4.13	NA	GO:0003677 GO:0005524 GO:0016787	AT5G08610	P-loop containing nucleoside triphosphate hydrolases superfamily protein
Potri.002G170000	Chr02:13090235-13095512	17.9969	41.2034	1.19501	5e-05	0.000976812	up-regulated	PF00027 PF00520	NA	K05391	GO:0005216 GO:0006811 GO:0016020 GO:0055085	NA	NA
Potri.002G174500	Chr02:13444955-13446656	5.1843	12.5033	1.27009	0.0006	0.00732921	up-regulated	PF04564	EC:6.3.2.19	NA	GO:0004842 GO:0005488 GO:0016567	NA	NA
Potri.002G176300	Chr02:13670482-13672082	12.8606	29.9682	1.22047	5e-05	0.000976812	up-regulated	PF00046 PF02183	NA	K09338	GO:0003677 GO:0003700 GO:0006355 GO:0043565	AT3G61890	homeobox 12
Potri.002G180800	Chr02:14319476-14328363	19.1281	45.5124	1.25057	5e-05	0.000976812	up-regulated	PF00249	NA	K12133	GO:0003677	AT1G01060	Homeodomain-like superfamily protein
Potri.002G182000	Chr02:14458695-14460476	3.57948	16.0305	2.163	5e-05	0.000976812	up-regulated	PF02365	NA	NA	GO:0003677 GO:0006355	NA	NA
Potri.002G182100	Chr02:14467318-14471631	2.11203	6.03245	1.51412	0.00175	0.0164762	up-regulated	NA	NA	NA	NA	NA	NA
Potri.002G187400	Chr02:14949169-14956338	13.7016	47.6403	1.79784	5e-05	0.000976812	up-regulated	PF00005 PF00664	EC:3.6.3.44	K05658	GO:0005524 GO:0006810 GO:0016021 GO:0016887 GO:0042626 GO:0055085	NA	NA
Potri.002G190600	Chr02:15249092-15251907	24.399	134.899	2.46698	5e-05	0.000976812	up-regulated	PF13229	EC:3.2.1.15	NA	NA	AT1G02460	Pectin lyase-like superfamily protein
Potri.002G202000	Chr02:16545820-16547692	1.15876	4.79331	2.04844	0.0024	0.020715	up-regulated	NA	NA	NA	NA	NA	NA
Potri.002G212800	Chr02:19519061-19526078	6.19889	17.9655	1.53515	0.0001	0.00176685	up-regulated	PF00400	NA	NA	GO:0005515	AT2G26060	Transducin/WD40 repeat-like superfamily protein
Potri.002G213500	Chr02:19726658-19729944	2.29295	5.44281	1.24715	0.00075	0.00868469	up-regulated	PF00400 PF09384	NA	K14549	GO:0005515 GO:0005730 GO:0006364	AT2G47990	transducin family protein / WD-40 repeat family protein
Potri.002G234201	Chr02:22735061-22737687	5.78884	13.2819	1.19812	0.00095	0.0104014	up-regulated	PF00248	EC:1.1.1.317	NA	NA	AT1G60680	NAD(P)-linked oxidoreductase superfamily protein
Potri.002G235200	Chr02:22822788-22842312	0.458206	3.58435	2.96764	0.0051	0.0357187	up-regulated	PF13450	EC:1.3.5.5	K02293	GO:0016117 GO:0016705 GO:0055114	AT4G14210	phytoene desaturase 3
Potri.002G237000	Chr02:22973441-22978122	16.1374	50.8467	1.65575	0.0001	0.00176685	up-regulated	PF03879	NA	NA	NA	AT2G31410	NA
Potri.002G237400	Chr02:22985814-22995445	1.08168	2.69876	1.31902	0.0054	0.0370831	up-regulated	PF00270 PF00271 PF02559 PF03461	EC:3.6.4.12	NA	GO:0003676 GO:0005524 GO:0006281	AT3G02060	DEAD/DEAH box helicase, putative
Potri.002G240800	Chr02:23294534-23297612	7.38504	18.4444	1.32051	0.00015	0.00246409	up-regulated	PF02569	EC:6.3.2.1	NA	GO:0004592 GO:0015940	AT5G48840	homolog of bacterial PANC
Potri.002G242100	Chr02:23429195-23432515	5.07015	12.521	1.30425	0.0011	0.0116218	up-regulated	PF02234	NA	NA	GO:0004861 GO:0005634 GO:0007050	AT5G48820	inhibitor/interactor with cyclin-dependent kinase
Potri.002G245800	Chr02:23693861-23700024	5.63018	13.3469	1.24525	0.00435	0.0319707	up-regulated	PF08285	EC:2.4.1.83	K09659	NA	AT1G48140	dolichol-phosphate mannosyltransferase-related
Potri.002G246300	Chr02:23721675-23724295	539.798	1181.44	1.13006	0.00515	0.035959	up-regulated	PF08186	NA	NA	NA	AT3G07230	wound-responsive protein-related
Potri.002G248500	Chr02:23872525-23875634	81.3878	195.257	1.26249	5e-05	0.000976812	up-regulated	PF00010	NA	NA	GO:0046983	AT3G07340	basic helix-loop-helix (bHLH) DNA-binding superfamily protein
Potri.002G249000	Chr02:23935819-23937703	277.656	571.221	1.04075	0.0004	0.00536047	up-regulated	PF01655	NA	K02912	GO:0003735 GO:0004523 GO:0005622 GO:0005840 GO:0006412	AT5G46430	Ribosomal protein L32e
Potri.002G250200	Chr02:24043031-24043989	10.1779	21.3482	1.06867	0.00215	0.0191486	up-regulated	PF02325	NA	NA	GO:0016020	AT4G27990	YGGT family protein
Potri.002G252900	Chr02:24178174-24183144	11.1176	23.8586	1.10167	0.0001	0.00176685	up-regulated	PF00118	NA	K04077	GO:0005524 GO:0005737 GO:0042026	NA	NA
Potri.002G254000	Chr02:24277412-24278774	4.94029	16.3011	1.7223	0.00015	0.00246409	up-regulated	PF00043 PF02798	EC:2.5.1.18	K00799	GO:0005515	NA	NA
Potri.002G257200	Chr02:24579976-24580536	10.9076	33.5375	1.62045	0.00025	0.00369613	up-regulated	PF04281	NA	K17769	GO:0005741 GO:0006886	AT5G43970	translocase of outer membrane 22-V
Potri.002G261500	Chr02:24919375-24919864	84.7285	231.015	1.44707	5e-05	0.000976812	up-regulated	NA	NA	NA	NA	NA	NA
Potri.003G000800	Chr03:380324-383789	25.0074	89.9798	1.84725	5e-05	0.000976812	up-regulated	PF00854	NA	NA	GO:0005215 GO:0006810 GO:0016020	AT1G59740	Major facilitator superfamily protein
Potri.003G003300	Chr03:494668-495677	7.97553	16.5655	1.05453	0.0017	0.0161514	up-regulated	PF00857	EC:3.5.1.19	NA	GO:0003824 GO:0008152	AT5G23220	nicotinamidase 3
Potri.003G008500	Chr03:807189-811189	1.08616	3.35681	1.62785	0.0035	0.0271885	up-regulated	PF01416	EC:5.4.99.12	NA	GO:0001522 GO:0003723 GO:0009451 GO:0009982	AT1G09800	Pseudouridine synthase family protein
Potri.003G010200	Chr03:960277-961097	31.0988	68.8908	1.14745	5e-05	0.000976812	up-regulated	PF00428	NA	K02942	NA	AT4G25890	60S acidic ribosomal protein family
Potri.003G025566,Potri.003G025632	Chr03:14654-24058	0.785267	3.24925	2.04885	0.0002	0.00310305	up-regulated	NA	NA	NA	NA	NA	NA
Potri.003G040800	Chr03:4699845-4704677	3.17441	13.8159	2.12177	5e-05	0.000976812	up-regulated	PF03446 PF14833	EC:1.1.1.79	K18121	GO:0004616 GO:0016491 GO:0051287 GO:0055114	AT1G17650	glyoxylate reductase 2
Potri.003G048100	Chr03:6970704-6974021	6.0282	15.065	1.3214	0.00025	0.00369613	up-regulated	PF02309	NA	K14484	GO:0005634 GO:0006355	AT3G16500	phytochrome-associated protein 1
Potri.003G060500	Chr03:8717628-8726826	1.26878	3.04435	1.2627	0.00295	0.0240235	up-regulated	PF00400 PF04003	NA	NA	GO:0005515	AT1G15440	periodic tryptophan protein 2
Potri.003G060900	Chr03:8745479-8749949	4.65562	10.0269	1.10683	0.0039	0.0295544	up-regulated	PF00240 PF04003	NA	NA	GO:0005515	AT1G15420	(1 of 4) PF04003 - Dip2/Utp12 Family (Utp12)
Potri.003G061200	Chr03:8762293-8762863	20.9205	53.0111	1.34138	0.0007	0.0082474	up-regulated	NA	NA	NA	NA	AT1G51920	(1 of 5) PTHR36328:SF1 - CRYPTDIN PROTEIN-LIKE PROTEIN
Potri.003G061700	Chr03:8822369-8832577	7.12817	15.9514	1.16208	0.0002	0.00310305	up-regulated	PF00168 PF02666 PF13499	EC:4.1.1.65	K01613	GO:0004609 GO:0005509 GO:0005515 GO:0008654	AT5G57190	phosphatidylserine decarboxylase 2
Potri.003G071400	Chr03:9868305-9870485	8.04939	26.8911	1.74018	5e-05	0.000976812	up-regulated	PF00657	NA	NA	GO:0016788	AT3G14225	GDSL-motif lipase 4
Potri.003G071500	Chr03:9881475-9884263	4.68082	14.5082	1.63204	0.0001	0.00176685	up-regulated	PF00657	NA	NA	GO:0016788	AT1G53920	GDSL-motif lipase 5
Potri.003G072400	Chr03:10023343-10024356	17.7949	43.1616	1.27828	0.00045	0.00586587	up-regulated	NA	NA	NA	NA	AT3G14280	NA
Potri.003G073000	Chr03:10082957-10091488	3.29402	10.3191	1.6474	5e-05	0.000976812	up-regulated	NA	NA	K14790	GO:0003723 GO:0005488	AT1G72320	pumilio 23
Potri.003G075000	Chr03:10253006-10258016	29.6881	71.4684	1.26742	0.0001	0.00176685	up-regulated	NA	NA	NA	NA	NA	NA
Potri.003G075900	Chr03:10335573-10337343	5.62504	12.7306	1.17836	0.00315	0.0251429	up-regulated	PF00011	NA	NA	NA	NA	NA
Potri.003G080600	Chr03:10794276-10795606	2.99314	7.52896	1.33079	0.00415	0.0309575	up-regulated	PF00847	NA	K09286	GO:0003677 GO:0003700 GO:0006355	AT4G17490	ethylene responsive element binding factor 6
Potri.003G083200	Chr03:10982095-10983772	51.7779	248.366	2.26206	5e-05	0.000976812	up-regulated	PF01357 PF03330	NA	NA	GO:0005576	AT4G17030	expansin-like B1
Potri.003G087000	Chr03:11356622-11358450	1.44736	11.98	3.04912	0.00025	0.00369613	up-regulated	PF01357 PF03330	NA	NA	GO:0005576	NA	NA
Potri.003G099600	Chr03:12485369-12491710	0.920564	2.73998	1.57357	0.0072	0.0452042	up-regulated	PF04172	NA	NA	NA	AT1G32080	membrane protein, putative
Potri.003G104500	Chr03:12812100-12813703	2.03514	8.63213	2.08459	0.0004	0.00536047	up-regulated	PF13837	NA	NA	GO:0003700 GO:0005634 GO:0006351 GO:0006355 GO:0043565	NA	NA
Potri.003G106100	Chr03:12904942-12909466	1.79533	9.32276	2.37651	0.0002	0.00310305	up-regulated	PF00293	EC:3.6.1.13 EC:3.6.1.22 EC:3.6.1.53	NA	GO:0016787	NA	NA
Potri.003G108200	Chr03:13110944-13114181	0.939876	3.30568	1.8144	0.0009	0.00998277	up-regulated	PF00069 PF00560 PF08263	EC:2.7.11.1	NA	GO:0004672 GO:0004713 GO:0005515 GO:0005524 GO:0006468	NA	NA
Potri.003G112350,Potri.003G112400	Chr03:13483426-13486234	2.50866	26.764	3.4153	5e-05	0.000976812	up-regulated	NA	NA	NA	NA	NA	NA
Potri.003G113000	Chr03:13554999-13559270	3.44857	8.95339	1.37644	0.0011	0.0116218	up-regulated	PF02365	NA	NA	GO:0003677 GO:0006355	AT1G62700	Arabidopsis NAC domain containing protein 26
Potri.003G120300	Chr03:14136418-14141084	44.2291	91.1445	1.04316	0.0002	0.00310305	up-regulated	PF01154 PF08540	EC:2.3.3.10	K01641	GO:0003824 GO:0004421 GO:0008152 GO:0008299	AT4G11820	hydroxymethylglutaryl-CoA synthase / HMG-CoA synthase / 3-hydroxy-3-methylglutaryl coenzyme A synthase
Potri.003G122800	Chr03:14353814-14358477	1.0022	2.81969	1.49237	0.0069	0.0438736	up-regulated	PF00612 PF13178	NA	NA	GO:0005515	AT4G23060	IQ-domain 22
Potri.003G126900	Chr03:14632705-14640329	64.9094	137.248	1.08028	0.00015	0.00246409	up-regulated	PF04107	EC:6.3.2.2	K01919	GO:0004357 GO:0006750 GO:0042398	AT4G23100	glutamate-cysteine ligase
Potri.003G127800	Chr03:14680868-14689958	0.701395	20.3766	4.86054	5e-05	0.000976812	up-regulated	PF00225 PF00307	EC:3.6.4.5	NA	GO:0003777 GO:0005515 GO:0005524 GO:0005871 GO:0007018 GO:0008017	AT5G41310	P-loop nucleoside triphosphate hydrolases superfamily protein with CH (Calponin Homology) domain
Potri.003G128800	Chr03:14757518-14760410	150.328	308.561	1.03744	0.00075	0.00868469	up-regulated	PF00106	EC:1.1.1.330	NA	GO:0008152 GO:0016491	NA	NA
Potri.003G130500	Chr03:14888146-14890304	1.10348	6.71383	2.60508	0.0003	0.00428603	up-regulated	PF06203	NA	NA	GO:0005515	AT1G63820	CCT motif family protein
Potri.003G132600	Chr03:15066042-15069620	25.9475	63.1313	1.28276	5e-05	0.000976812	up-regulated	PF01585	NA	K11135	GO:0003676	AT1G63980	D111/G-patch domain-containing protein
Potri.003G132700	Chr03:15074588-15076285	26.8494	64.0213	1.25366	5e-05	0.000976812	up-regulated	PF03106	NA	NA	GO:0003700 GO:0006355 GO:0043565	NA	NA
Potri.003G133300	Chr03:15132809-15141308	3.99847	8.63898	1.11141	0.00025	0.00369613	up-regulated	PF01794 PF08022 PF08030 PF08414	EC:1.6.3.1	K13447	GO:0004601 GO:0005509 GO:0016020 GO:0016491 GO:0050664 GO:0055114	AT1G64060	respiratory burst oxidase protein F
Potri.003G136300	Chr03:15389425-15391519	1.34613	3.69676	1.45744	0.0037	0.0283576	up-regulated	PF00847	NA	NA	GO:0003677 GO:0003700 GO:0006355	AT4G11140	cytokinin response factor 1
Potri.003G140900	Chr03:15701231-15705291	9.58928	28.9146	1.5923	5e-05	0.000976812	up-regulated	PF01073	EC:5.1.3.2	K01784	GO:0003854 GO:0003978 GO:0005975 GO:0006012 GO:0006694 GO:0016616 GO:0016857 GO:0055114	AT4G10960	UDP-D-glucose/UDP-D-galactose 4-epimerase 5
Potri.003G141800	Chr03:15743872-15745550	4.11525	14.0581	1.77235	5e-05	0.000976812	up-regulated	PF00462	NA	K17479	GO:0009055 GO:0015035 GO:0045454	AT1G64500	Glutaredoxin family protein
Potri.003G143900	Chr03:15910018-15914848	5.00391	15.0386	1.58754	5e-05	0.000976812	up-regulated	PF01204	EC:3.2.1.28	NA	GO:0003824 GO:0004555 GO:0005991	AT4G24040	trehalase 1
Potri.003G144100	Chr03:15935492-15938260	2.8123	8.85105	1.6541	0.00055	0.00684617	up-regulated	PF00106	EC:1.1.1.330	NA	GO:0008152 GO:0016491	AT4G24050	NAD(P)-binding Rossmann-fold superfamily protein
Potri.003G147600	Chr03:16185088-16187680	6.72011	51.3221	2.93302	5e-05	0.000976812	up-regulated	PF00759	EC:3.2.1.4	NA	GO:0003824 GO:0004553 GO:0005975	NA	NA
Potri.003G148400	Chr03:16233395-16237266	1.25375	5.18145	2.0471	5e-05	0.000976812	up-regulated	PF00092 PF14624 PF17123	NA	NA	GO:0005515 GO:0008270	NA	NA
Potri.003G152300	Chr03:16521769-16523306	3.82766	11.2106	1.55033	0.0016	0.0154381	up-regulated	NA	NA	NA	NA	NA	NA
Potri.003G152950	Chr03:16574621-16579852	8.89093	24.6253	1.46973	0.00025	0.00369613	up-regulated	NA	NA	NA	NA	NA	NA
Potri.003G154500	Chr03:16614124-16618965	29.0575	72.9821	1.32863	5e-05	0.000976812	up-regulated	PF13419	NA	NA	GO:0008152 GO:0016787	AT5G44730	Haloacid dehalogenase-like hydrolase (HAD) superfamily protein
Potri.003G155400	Chr03:16677266-16679200	19.9259	60.8971	1.61173	5e-05	0.000976812	up-regulated	NA	NA	NA	NA	AT1G30880	NA
Potri.003G159600	Chr03:16982152-16985351	32.2238	64.938	1.01094	0.00025	0.00369613	up-regulated	PF00481	EC:3.1.3.16	K01102	GO:0003824 GO:0004722 GO:0006470	NA	NA
Potri.003G161000	Chr03:17074106-17075750	1.90631	11.2843	2.56546	5e-05	0.000976812	up-regulated	PF00847	NA	K09286	GO:0003677 GO:0003684 GO:0003700 GO:0006281 GO:0006355	AT1G28160	Integrase-type DNA-binding superfamily protein
Potri.003G161200	Chr03:17099854-17100858	178.033	357.358	1.00522	0.0002	0.00310305	up-regulated	PF01667	NA	K02978	GO:0003735 GO:0005622 GO:0005840 GO:0006412	AT3G61110	ribosomal protein S27
Potri.003G162500	Chr03:17195028-17198814	18.9378	47.2518	1.3191	5e-05	0.000976812	up-regulated	PF00847	NA	NA	GO:0003677 GO:0003700 GO:0006355	AT5G13330	related to AP2 6l
Potri.003G165500	Chr03:17458592-17459930	1.32696	22.188	4.06359	5e-05	0.000976812	up-regulated	PF02893	NA	NA	NA	AT5G13200	GRAM domain family protein
Potri.003G165600	Chr03:17474758-17476530	6.77004	24.7377	1.86947	5e-05	0.000976812	up-regulated	PF02893	NA	NA	NA	AT5G13200	GRAM domain family protein
Potri.003G171900	Chr03:18031916-18035752	1.69341	4.05665	1.26036	0.00675	0.0431473	up-regulated	PF13532	EC:1.14.11.33 EC:4.2.99.18	K10765	GO:0016491 GO:0055114	AT1G11780	oxidoreductase, 2OG-Fe(II) oxygenase family protein
Potri.003G172300	Chr03:18051921-18053140	6.09567	13.1347	1.10752	0.00165	0.0158008	up-regulated	PF04669	EC:2.1.1.112	NA	NA	AT1G67330	Protein of unknown function (DUF579)
Potri.003G177600	Chr03:18419000-18421463	1.31538	4.5674	1.79589	0.00725	0.0454185	up-regulated	PF13414	NA	NA	GO:0005515	NA	NA
Potri.003G178900	Chr03:18521449-18528986	1.62106	4.3187	1.41365	0.0001	0.00176685	up-regulated	PF00005 PF01061 PF08370 PF14510	EC:3.6.3.25	NA	GO:0005524 GO:0016020 GO:0016887	AT1G15520	pleiotropic drug resistance 12
Potri.003G179000	Chr03:18534166-18541576	0.619322	3.33777	2.43012	5e-05	0.000976812	up-regulated	PF00005 PF01061 PF08370 PF14510	EC:3.6.3.19	NA	GO:0005524 GO:0016020 GO:0016887	AT1G15520	pleiotropic drug resistance 12
Potri.003G180700	Chr03:18645070-18648595	8.18817	21.2289	1.37442	0.0002	0.00310305	up-regulated	PF00327 PF08079	NA	K02937	NA	AT1G80750	Ribosomal protein L30/L7 family protein
Potri.003G185600	Chr03:18974308-18984721	0.684716	2.44263	1.83486	0.002	0.0180654	up-regulated	PF03571	EC:3.4.14.4	NA	NA	AT1G79690	nudix hydrolase homolog 3
Potri.003G185951	Chr03:19093442-19102389	1.59214	4.71715	1.56695	0.00075	0.00868469	up-regulated	PF00293 PF03571	EC:5.3.3.2	NA	GO:0016787	AT1G79690	nudix hydrolase homolog 3
Potri.003G186100	Chr03:19140902-19144324	13.9435	29.3732	1.07491	0.00025	0.00369613	up-regulated	PF00069 PF07645 PF08488 PF13947	EC:2.7.11.1	NA	GO:0004672 GO:0004674 GO:0004713 GO:0005509 GO:0005524 GO:0006468 GO:0016021 GO:0030247	AT1G16260	Wall-associated kinase family protein
Potri.003G190000	Chr03:19394175-19399824	6.68474	13.9649	1.06286	0.00035	0.00482007	up-regulated	PF00226 PF00249	NA	K09522	GO:0003677	AT5G06110	DnaJ domain ;Myb-like DNA-binding domain
Potri.003G200700	Chr03:20103495-20107117	22.0272	59.9355	1.44412	5e-05	0.000976812	up-regulated	PF00191	NA	NA	GO:0005509 GO:0005544	NA	NA
Potri.003G203600	Chr03:20280302-20283327	3.07979	7.11225	1.20747	0.0011	0.0116218	up-regulated	PF01565 PF09265	EC:1.5.99.12	NA	GO:0003824 GO:0009690 GO:0016491 GO:0016614 GO:0019139 GO:0050660 GO:0055114	AT3G63440	cytokinin oxidase/dehydrogenase 6
Potri.003G204000	Chr03:20300839-20310440	1.1811	4.0083	1.76286	0.0006	0.00732921	up-regulated	PF00122 PF00689 PF00690 PF12515 PF12710	EC:3.6.3.8	K01537	GO:0000166 GO:0005388 GO:0005516 GO:0005524 GO:0016020 GO:0016021 GO:0046872 GO:0070588	NA	NA
Potri.003G205700	Chr03:20459076-20463018	3.12188	7.82637	1.32593	0.00055	0.00684617	up-regulated	PF00847	NA	K09285	GO:0003677 GO:0003700 GO:0006355 GO:0007275	AT1G51190	Integrase-type DNA-binding superfamily protein
Potri.003G205800	Chr03:20479153-20480720	20.4941	48.0139	1.22825	5e-05	0.000976812	up-regulated	PF00069 PF07714	EC:2.7.11.1	NA	GO:0004672 GO:0004713 GO:0005524 GO:0006468	AT1G51170	Protein kinase superfamily protein
Potri.003G218800	Chr03:21362734-21366512	3.70798	8.53596	1.20292	0.0006	0.00732921	up-regulated	NA	NA	NA	NA	AT3G13600	calmodulin-binding family protein
Potri.004G000400	Chr04:58874-59786	13.5067	42.6292	1.65817	5e-05	0.000976812	up-regulated	PF00197	NA	NA	GO:0004866	NA	NA
Potri.004G007000	Chr04:431119-431985	1.50265	16.6637	3.47113	0.0003	0.00428603	up-regulated	PF04885	NA	NA	NA	AT1G11925	Stigma-specific Stig1 family protein
Potri.004G007500	Chr04:462184-464998	34.8429	69.7132	1.00057	0.0004	0.00536047	up-regulated	PF03106	NA	NA	GO:0003700 GO:0006355 GO:0043565	AT4G04450	WRKY family transcription factor
Potri.004G011525	Chr04:701412-702584	1.31067	11.1461	3.08815	5e-05	0.000976812	up-regulated	PF00085 PF01507	EC:1.8.4.9	K05907	GO:0003824 GO:0008152 GO:0045454	NA	NA
Potri.004G012100	Chr04:741181-744975	8.96416	18.9449	1.07957	0.00015	0.00246409	up-regulated	PF00085 PF01507	EC:1.8.4.10 EC:1.8.4.9	K05907	GO:0003824 GO:0004604 GO:0008152 GO:0016671 GO:0019344 GO:0019419 GO:0045454 GO:0055114	AT4G21990	APS reductase 3
Potri.004G016700	Chr04:1200934-1207021	4.52115	9.5368	1.07681	0.0013	0.0131818	up-regulated	PF00012	NA	K09489	NA	AT1G11660	heat shock protein 70 (Hsp 70) family protein
Potri.004G021100	Chr04:1511872-1512759	3.25616	34.9091	3.42236	5e-05	0.000976812	up-regulated	PF00407	NA	NA	GO:0006952 GO:0009607	NA	NA
Potri.004G023550	Chr04:1661522-1665352	0.419554	3.21103	2.93611	0.00095	0.0104014	up-regulated	PF01657 PF07714	EC:2.7.11.1	NA	GO:0004672 GO:0005524 GO:0006468	NA	NA
Potri.004G035800	Chr04:2810628-2815799	8.63108	22.2586	1.36675	5e-05	0.000976812	up-regulated	PF01412	NA	K12486	GO:0005096	NA	NA
Potri.004G036375	Chr04:2853681-2854291	9.77535	22.9853	1.23349	0.00515	0.035959	up-regulated	NA	NA	NA	NA	NA	NA
Potri.004G040200	Chr04:3192552-3197386	7.6487	15.6833	1.03595	0.0037	0.0283576	up-regulated	PF07714	EC:2.7.11.1	NA	GO:0004672 GO:0004713 GO:0005524 GO:0006468	NA	NA
Potri.004G043500	Chr04:3432932-3440867	3.87071	18.3676	2.24649	5e-05	0.000976812	up-regulated	PF00179	EC:6.3.2.19	K10581	NA	AT2G33770	phosphate 2
Potri.004G043700	Chr04:3449438-3455154	21.5682	49.899	1.2101	5e-05	0.000976812	up-regulated	PF01450 PF07991	EC:1.1.1.86	K00053	GO:0004455 GO:0009082 GO:0016491 GO:0055114	AT3G58610	ketol-acid reductoisomerase
Potri.004G053700	Chr04:4350278-4350673	4.23914	147.931	5.12501	0.0005	0.00637618	up-regulated	NA	NA	NA	NA	NA	NA
Potri.004G054100	Chr04:4406273-4411105	2.48848	6.67855	1.42427	0.00025	0.00369613	up-regulated	PF00205 PF02775 PF02776	EC:4.1.1.1	K01568	GO:0000287 GO:0003824 GO:0016831 GO:0030976	NA	NA
Potri.004G055700	Chr04:4570487-4573582	171.812	395.772	1.20384	5e-05	0.000976812	up-regulated	NA	NA	NA	NA	NA	NA
Potri.004G063300	Chr04:5350940-5353723	4.66918	11.3035	1.27552	0.0057	0.0383278	up-regulated	PF01775	NA	K02882	GO:0003735 GO:0005840 GO:0006412	AT2G34480	Ribosomal protein L18ae/LX family protein
Potri.004G067750	Chr04:5766597-5766891	15.9204	64.8074	2.02528	0.00655	0.0422103	up-regulated	NA	NA	NA	NA	NA	NA
Potri.004G067800	Chr04:5769317-5770287	14.3872	106.783	2.89183	5e-05	0.000976812	up-regulated	PF00197	NA	NA	GO:0004866	NA	NA
Potri.004G074000	Chr04:6157304-6159422	26.3453	100.244	1.92789	5e-05	0.000976812	up-regulated	PF04116	EC:1.14.13.129	K15746	GO:0005506 GO:0006633 GO:0016491 GO:0055114	AT5G52570	beta-carotene hydroxylase 2
Potri.004G074300	Chr04:6180447-6184671	7.41421	16.9151	1.18995	0.0003	0.00428603	up-regulated	NA	NA	NA	NA	AT5G17300	Homeodomain-like superfamily protein
Potri.004G085400	Chr04:7093798-7097153	33.3109	73.1617	1.13509	5e-05	0.000976812	up-regulated	PF00120 PF03951	EC:6.3.1.2	K01915	GO:0003824 GO:0004356 GO:0006542 GO:0006807	NA	NA
Potri.004G095600	Chr04:8205247-8207868	3.72112	7.90419	1.08688	0.0019	0.0174511	up-regulated	PF00564	NA	NA	GO:0005515	AT5G16220	Octicosapeptide/Phox/Bem1p family protein
Potri.004G100100	Chr04:8664704-8665927	14.2102	82.7739	2.54225	5e-05	0.000976812	up-regulated	PF03195	NA	NA	NA	AT3G02550	LOB domain-containing protein 41
Potri.004G100900	Chr04:8760767-8763514	1.12994	3.81785	1.75651	0.00215	0.0191486	up-regulated	PF03398	NA	NA	NA	NA	NA
Potri.004G109166	Chr04:9728496-9731648	1.25624	9.78345	2.96123	5e-05	0.000976812	up-regulated	PF00232	EC:3.2.1.21	K01188	GO:0004553 GO:0005975	AT2G44490	Glycosyl hydrolase superfamily protein
Potri.004G112800	Chr04:10339925-10343323	21.4289	67.0961	1.64667	5e-05	0.000976812	up-regulated	PF01073 PF02866	EC:1.1.1.37	K00026	GO:0003824 GO:0003854 GO:0005975 GO:0006108 GO:0006694 GO:0016616 GO:0019752 GO:0030060 GO:0055114	AT3G47520	malate dehydrogenase
Potri.004G113800	Chr04:10447444-10450751	97.8294	232.881	1.25125	5e-05	0.000976812	up-regulated	PF01248	NA	K02936	NA	AT2G47610	Ribosomal protein L7Ae/L30e/S12e/Gadd45 family protein
Potri.004G116500	Chr04:10944412-10949393	3.19394	7.6696	1.26382	0.0009	0.00998277	up-regulated	PF12697	NA	NA	NA	AT3G29770	methyl esterase 11
Potri.004G117800	Chr04:11142939-11145942	48.5853	112.939	1.21695	0.0001	0.00176685	up-regulated	PF03214	EC:5.4.99.30	K13379	GO:0016866 GO:0030244	AT3G02230	reversibly glycosylated polypeptide 1
Potri.004G123400	Chr04:11871504-11876879	0.714528	3.41129	2.25525	0.00055	0.00684617	up-regulated	PF00013	NA	K13162	GO:0003676 GO:0003723	AT5G15270	RNA-binding KH domain-containing protein
Potri.004G123600	Chr04:11911863-11922242	30.1552	68.9322	1.19277	5e-05	0.000976812	up-regulated	PF00343	EC:2.4.1.1	K00688	GO:0004645 GO:0005975 GO:0008184 GO:0030170	AT3G29320	Glycosyl transferase, family 35
Potri.004G129400	Chr04:14381461-14384483	6.16458	13.9669	1.17993	0.00075	0.00868469	up-regulated	PF07847	EC:1.13.11.19	K10712	GO:0016702 GO:0055114	AT5G39890	Protein of unknown function (DUF1637)
Potri.004G130200	Chr04:14681262-14685042	3.98837	8.95162	1.16635	0.00145	0.014304	up-regulated	PF04601	NA	NA	NA	NA	NA
Potri.004G131600	Chr04:14906097-14911747	2.68263	6.41169	1.25706	0.0008	0.00913443	up-regulated	PF00493 PF14551	EC:3.6.4.12	K02541	GO:0003677 GO:0003678 GO:0005524 GO:0005634 GO:0006260 GO:0006270 GO:0042555 GO:0046982	AT5G46280	Minichromosome maintenance (MCM2/3/5) family protein
Potri.004G140600	Chr04:16298702-16303197	32.0569	66.3056	1.0485	0.00015	0.00246409	up-regulated	PF00170	NA	K14432	GO:0003700 GO:0006355 GO:0043565	AT1G49720	abscisic acid responsive element-binding factor 1
Potri.004G141600	Chr04:16427740-16428963	1.58441	13.9242	3.13558	0.0002	0.00310305	up-regulated	NA	NA	NA	GO:0003723 GO:0005515	AT5G66800	(1 of 4) PTHR31722:SF5 - EMB
Potri.004G143100	Chr04:16596117-16596948	1.43764	7.30709	2.3456	0.00395	0.0298346	up-regulated	PF00135	EC:3.1.1.1	NA	NA	NA	NA
Potri.004G143500	Chr04:16642458-16644018	11.2426	29.3702	1.38538	5e-05	0.000976812	up-regulated	PF07816	NA	NA	NA	AT2G15760	Protein of unknown function (DUF1645)
Potri.004G148400	Chr04:17039239-17041482	0.580125	3.30732	2.51123	0.00095	0.0104014	up-regulated	PF00400	EC:2.7.11.7	NA	GO:0005515	AT1G49450	Transducin/WD40 repeat-like superfamily protein
Potri.004G149200	Chr04:17144192-17146793	8.28617	20.7738	1.32599	0.00705	0.0445308	up-regulated	NA	NA	NA	NA	AT1G49410	translocase of the outer mitochondrial membrane 6
Potri.004G156400	Chr04:17753452-17756002	5.77923	15.8133	1.45219	5e-05	0.000976812	up-regulated	PF00394 PF07731 PF07732	EC:1.10.3.2	K05909	GO:0005507 GO:0016491 GO:0046274 GO:0048046 GO:0052716 GO:0055114	AT5G03260	laccase 11
Potri.004G157500	Chr04:17851568-17855875	15.3062	31.0868	1.02219	0.0003	0.00428603	up-regulated	PF00278 PF01168	EC:4.1.1.20	K01586	GO:0003824 GO:0008836 GO:0009089	AT3G14390	Pyridoxal-dependent decarboxylase family protein
Potri.004G169100	Chr04:18656416-18659216	7.41451	16.0225	1.11168	0.00035	0.00482007	up-regulated	PF06273	NA	NA	NA	AT4G38710	glycine-rich protein
Potri.004G173400	Chr04:18853772-18858090	2.35211	7.66672	1.70465	5e-05	0.000976812	up-regulated	PF06813	NA	NA	NA	AT4G34950	Major facilitator superfamily protein
Potri.004G175300	Chr04:19055414-19060135	10.2743	21.9402	1.09454	0.00035	0.00482007	up-regulated	PF00400 PF12265	NA	K10752	GO:0005515	AT4G35050	Transducin family protein / WD-40 repeat family protein
Potri.004G179300	Chr04:19354392-19357230	3.17425	7.48644	1.23786	0.0022	0.0194428	up-regulated	PF04101	NA	NA	GO:0008152 GO:0016758	AT1G05675	UDP-Glycosyltransferase superfamily protein
Potri.004G182000	Chr04:19608798-19612717	98.7687	299.613	1.60097	5e-05	0.000976812	up-regulated	PF00182 PF00187	EC:3.2.1.14	K01183	GO:0004568 GO:0005975 GO:0006032 GO:0008061 GO:0016998	AT3G12500	basic chitinase
Potri.004G184000	Chr04:19778960-19780089	12.1675	41.1851	1.75908	5e-05	0.000976812	up-regulated	PF03386	NA	NA	NA	NA	NA
Potri.004G185800	Chr04:19935384-19936272	52.1681	122.411	1.23049	5e-05	0.000976812	up-regulated	PF00428	NA	K02943	NA	AT2G27720	60S acidic ribosomal protein family
Potri.004G197200	Chr04:20910904-20915194	3.21159	9.2505	1.52624	0.0014	0.0139065	up-regulated	PF04900	NA	K14773	GO:0032040	AT2G34570	PIN domain-like family protein
Potri.004G199300	Chr04:21016748-21018899	1.21446	4.65794	1.93938	0.0038	0.0289401	up-regulated	NA	NA	NA	GO:0005515	AT2G27310	F-box family protein
Potri.004G200900	Chr04:21111288-21114622	1.63561	3.71421	1.18322	0.004	0.030113	up-regulated	PF01535 PF13041	NA	NA	GO:0005515	AT5G62370	Tetratricopeptide repeat (TPR)-like superfamily protein
Potri.004G202683	Chr04:21201089-21203309	0.412743	3.21515	2.96157	0.00705	0.0445308	up-regulated	NA	NA	NA	NA	NA	NA
Potri.004G202766	Chr04:21205375-21207835	4.74243	18.4322	1.95853	5e-05	0.000976812	up-regulated	PF00687	NA	K02865	GO:0003723 GO:0003735 GO:0006412 GO:0015934	AT5G22440	Ribosomal protein L1p/L10e family
Potri.004G207100	Chr04:21465728-21473296	10.6793	40.7274	1.93118	5e-05	0.000976812	up-regulated	PF07690	NA	NA	GO:0016020 GO:0016021 GO:0022891 GO:0055085	AT4G35300	tonoplast monosaccharide transporter2
Potri.004G208500	Chr04:21552986-21555813	63.0283	166.778	1.40385	5e-05	0.000976812	up-regulated	PF00368	EC:1.1.1.34	K00021	GO:0004420 GO:0008299 GO:0015936 GO:0016021 GO:0016616 GO:0050661 GO:0050662 GO:0055114	NA	NA
Potri.004G209300	Chr04:21604429-21609821	2.82363	10.5981	1.90818	0.00015	0.00246409	up-regulated	PF00139 PF07714	EC:2.7.11.1	NA	GO:0004672 GO:0004713 GO:0005524 GO:0006468 GO:0030246	NA	NA
Potri.004G209700	Chr04:21614186-21631791	5.29321	12.3496	1.22225	0.0077	0.0474464	up-regulated	PF07714 PF13426	EC:2.7.11.1	NA	GO:0000155 GO:0000160 GO:0004672 GO:0004713 GO:0005524 GO:0006468	AT5G58140	phototropin 2
Potri.004G212000	Chr04:21843620-21848868	0.840993	3.97229	2.2398	5e-05	0.000976812	up-regulated	NA	NA	NA	NA	AT5G60700	glycosyltransferase family protein 2
Potri.004G215400	Chr04:22137542-22140349	11.3603	26.8206	1.23934	5e-05	0.000976812	up-regulated	PF00450	EC:3.4.16.5	K16298	GO:0004185 GO:0006508	AT5G22980	serine carboxypeptidase-like 47
Potri.004G220100	Chr04:22580739-22581054	7.96988	41.6042	2.3841	0.00695	0.0441058	up-regulated	PF02362	NA	NA	GO:0003677	AT3G53310	AP2/B3-like transcriptional factor family protein
Potri.004G235400	Chr04:23977126-23979918	12.1549	24.9386	1.03684	0.0008	0.00913443	up-regulated	PF00067	EC:1.14.13.93	NA	GO:0004497 GO:0005506 GO:0016705 GO:0020037 GO:0055114	AT4G19230	cytochrome P450, family 707, subfamily A, polypeptide 1
Potri.005G002100	Chr05:220948-221245	209.788	684.886	1.70693	0.0005	0.00637618	up-regulated	PF01679	NA	NA	GO:0016021	AT3G05890	Low temperature and salt responsive protein family
Potri.005G017600	Chr05:1156088-1165055	1.93142	4.82953	1.32222	0.00085	0.00954833	up-regulated	PF00004 PF02190 PF13541	EC:3.4.21.53	K08675	GO:0004176 GO:0004252 GO:0005524 GO:0006508 GO:0030163	AT5G26860	lon protease 1
Potri.005G020200	Chr05:1288282-1292006	3.4285	9.13283	1.41349	0.00015	0.00246409	up-regulated	PF07887	NA	NA	GO:0005516 GO:0006950	NA	NA
Potri.005G022600,Potri.005G022700	Chr05:1445318-1451624	6.35046	14.3081	1.1719	0.00015	0.00246409	up-regulated	NA	NA	NA	NA	NA	NA
Potri.005G026200	Chr05:1649683-1655784	19.6073	45.0912	1.20146	5e-05	0.000976812	up-regulated	PF01794 PF08022 PF08030 PF08414	EC:1.6.3.1	K13447	GO:0004601 GO:0005509 GO:0016020 GO:0016174 GO:0016491 GO:0050664 GO:0055114	AT1G09090	respiratory burst oxidase homolog B
Potri.005G027300	Chr05:1731042-1736994	0.922268	2.20552	1.25786	0.00725	0.0454185	up-regulated	NA	NA	NA	NA	AT1G55050	(1 of 4) PTHR13859 - ATROPHIN-RELATED
Potri.005G039000	Chr05:2500352-2504337	1.37947	3.7852	1.45626	0.00465	0.0334566	up-regulated	PF10294	EC:2.1.1.60	NA	NA	AT5G27400	S-adenosyl-L-methionine-dependent methyltransferases superfamily protein
Potri.005G043700	Chr05:2755710-2758861	4.76183	17.196	1.85248	5e-05	0.000976812	up-regulated	PF12819	EC:2.7.10.1 EC:2.7.11.1	NA	NA	AT3G46260	protein kinase-related
Potri.005G045600	Chr05:2890529-2894888	25.6915	51.9284	1.01523	0.0001	0.00176685	up-regulated	NA	NA	NA	NA	AT5G27120	NOP56-like pre RNA processing ribonucleoprotein
Potri.005G047901	Chr05:3038861-3040789	11.251	24.4436	1.11941	0.0014	0.0139065	up-regulated	PF10273	NA	K14800	NA	AT5G27990	Pre-rRNA-processing protein TSR2, conserved region
Potri.005G048066	Chr05:3045004-3056770	2.08242	6.86336	1.72065	0.00095	0.0104014	up-regulated	PF00291	EC:2.5.1.47	NA	GO:0004124 GO:0006535	AT5G28020	cysteine synthase D2
Potri.005G051200	Chr05:3239283-3241583	58.3344	117.845	1.01448	0.0004	0.00536047	up-regulated	PF01015	NA	K02984	GO:0003735 GO:0005622 GO:0005840 GO:0006412	AT3G04840	Ribosomal protein S3Ae
Potri.005G051800	Chr05:3279829-3281081	6.52149	20.5887	1.65858	5e-05	0.000976812	up-regulated	PF02466	NA	K17794	NA	AT3G04800	translocase inner membrane subunit 23-3
Potri.005G057600	Chr05:3618816-3624321	1.10346	2.84874	1.3683	0.00435	0.0319707	up-regulated	PF00400	NA	NA	GO:0005515	AT1G48870	Transducin/WD40 repeat-like superfamily protein
Potri.005G060200	Chr05:3805911-3808699	30.9499	97.8159	1.66013	5e-05	0.000976812	up-regulated	PF00107 PF08240	EC:1.1.1.1	K00001 K18857	GO:0008270 GO:0016491 GO:0055114	AT1G77120	alcohol dehydrogenase 1
Potri.005G060300	Chr05:3813838-3816789	11.5408	59.1049	2.35654	5e-05	0.000976812	up-regulated	PF00107 PF08240	EC:1.1.1.1	K00001 K18857	GO:0008270 GO:0016491 GO:0055114	AT1G77120	alcohol dehydrogenase 1
Potri.005G061000	Chr05:3852361-3856370	0.948087	4.52244	2.25401	0.00095	0.0104014	up-regulated	PF00400	NA	K14793	GO:0005515	AT4G21130	Transducin/WD40 repeat-like superfamily protein
Potri.005G063400	Chr05:4074180-4078566	2.32513	5.34022	1.19958	0.00285	0.0234256	up-regulated	PF12708	NA	NA	NA	AT4G33440	Pectin lyase-like superfamily protein
Potri.005G066200	Chr05:4295403-4297093	23.5087	58.7292	1.32088	5e-05	0.000976812	up-regulated	PF08241	EC:2.1.1.145	NA	GO:0008152 GO:0008168	NA	NA
Potri.005G068700	Chr05:4447986-4452650	11.9009	27.8336	1.22576	5e-05	0.000976812	up-regulated	PF01764	EC:3.1.1.1	NA	GO:0006629	AT3G52430	alpha/beta-Hydrolases superfamily protein
Potri.005G070900	Chr05:4613659-4620757	1.55558	3.15999	1.02246	0.007	0.0443372	up-regulated	PF00130 PF00609 PF00781	EC:2.7.1.107	K00901	GO:0003951 GO:0004143 GO:0007205 GO:0008152 GO:0016301 GO:0035556	AT5G63770	diacylglycerol kinase 2
Potri.005G072000	Chr05:4753652-4754353	7.6527	19.4987	1.34934	0.0018	0.0168225	up-regulated	NA	NA	NA	NA	AT5G65300	NA
Potri.005G072400	Chr05:4801317-4804636	2.94671	7.67615	1.38128	0.0007	0.0082474	up-regulated	NA	NA	NA	NA	AT4G40020	Myosin heavy chain-related protein
Potri.005G072600	Chr05:4818554-4821346	0.937848	10.4555	3.47876	0.00015	0.00246409	up-regulated	PF00069	EC:2.7.11.1	K14498	GO:0004672 GO:0004713 GO:0005524 GO:0006468	AT4G40010	SNF1-related protein kinase 2.7
Potri.005G072700	Chr05:4823010-4825452	34.1202	82.0378	1.26566	5e-05	0.000976812	up-regulated	PF01092	NA	NA	GO:0003735 GO:0005622 GO:0005840 GO:0006412	AT4G31700	ribosomal protein S6
Potri.005G073100	Chr05:4873540-4877669	1.74347	4.68194	1.42515	0.0008	0.00913443	up-regulated	PF00005 PF01061	EC:3.6.3.36	NA	GO:0005524 GO:0016020 GO:0016887	NA	NA
Potri.005G074066	Chr05:4943386-4948244	7.53896	20.0631	1.4121	5e-05	0.000976812	up-regulated	PF12695	EC:3.1.1.3	NA	GO:0003824	AT4G39955	alpha/beta-Hydrolases superfamily protein
Potri.005G074200	Chr05:4955268-4964191	48.3053	97.2745	1.00988	0.00035	0.00482007	up-regulated	PF00069 PF08263 PF13855	EC:2.7.10.1 EC:2.7.11.1	NA	GO:0004672 GO:0004713 GO:0005515 GO:0005524 GO:0006468	AT5G65240	Leucine-rich repeat protein kinase family protein
Potri.005G078700	Chr05:5346976-5350431	13.2604	50.6376	1.93308	5e-05	0.000976812	up-regulated	PF01658 PF07994	EC:5.5.1.4	NA	GO:0004512 GO:0006021 GO:0008654	AT4G39800	myo-inositol-1-phosphate synthase 1
Potri.005G079400	Chr05:5396209-5398491	3.94709	16.9699	2.10412	5e-05	0.000976812	up-regulated	PF00394 PF07731	EC:1.10.3.2 EC:1.10.3.3	NA	GO:0005507 GO:0005576 GO:0016491 GO:0055114	AT4G39830	Cupredoxin superfamily protein
Potri.005G081200	Chr05:5523474-5524257	7.36697	27.8498	1.91852	0.00015	0.00246409	up-regulated	PF13639	NA	NA	GO:0005515 GO:0008270	NA	NA
Potri.005G082100	Chr05:5595999-5599815	1.21172	8.7476	2.85184	5e-05	0.000976812	up-regulated	PF00202	EC:2.6.1.44	NA	GO:0003824 GO:0008483 GO:0030170	NA	NA
Potri.005G085600	Chr05:5910617-5921779	0.61123	2.60948	2.09398	0.0002	0.00310305	up-regulated	PF05127 PF08351 PF13718 PF13725	EC:2.3.1.193	K14521	GO:0008080	AT3G57940	Domain of unknown function (DUF1726) ;Putative ATPase (DUF699)
Potri.005G087200	Chr05:6072079-6073768	0.650056	3.91223	2.58936	0.0031	0.0248564	up-regulated	PF00847	NA	NA	GO:0003677 GO:0003700 GO:0006355	AT5G64750	Integrase-type DNA-binding superfamily protein
Potri.005G089800	Chr05:6248177-6252072	6.62965	15.7939	1.25236	5e-05	0.000976812	up-regulated	NA	NA	K18422	NA	NA	NA
Potri.005G089900	Chr05:6255336-6255707	4.17568	78.8094	4.23829	0.0022	0.0194428	up-regulated	NA	NA	NA	NA	NA	NA
Potri.005G096200	Chr05:6802345-6802831	10.641	43.3746	2.02722	0.0001	0.00176685	up-regulated	NA	NA	NA	NA	NA	NA
Potri.005G096400	Chr05:6841056-6841950	3.54249	9.54199	1.42952	0.0069	0.0438736	up-regulated	PF02519	NA	K14488	GO:0009733	AT3G12830	SAUR-like auxin-responsive protein family
Potri.005G096900	Chr05:6904144-6910247	2.7164	8.46892	1.64048	5e-05	0.000976812	up-regulated	PF03914 PF07540	NA	K14834	GO:0005488	AT1G79150	binding
Potri.005G098100	Chr05:7023863-7028258	23.3689	51.6819	1.14507	5e-05	0.000976812	up-regulated	PF00009 PF00679 PF03144 PF03764 PF14492	EC:3.6.5.3	K03234	GO:0003924 GO:0005525	AT1G56070	Ribosomal protein S5/Elongation factor G/III/V family protein
Potri.005G099900	Chr05:7207802-7210096	30.219	61.3713	1.02211	0.0002	0.00310305	up-regulated	PF00266	EC:2.6.1.52	K00831	GO:0003824 GO:0004648 GO:0006564	AT2G17630	Pyridoxal phosphate (PLP)-dependent transferases superfamily protein
Potri.005G101400	Chr05:7338099-7339853	56.3142	123.729	1.13562	5e-05	0.000976812	up-regulated	PF00505	NA	NA	NA	NA	NA
Potri.005G106400	Chr05:7676670-7679253	33.4087	69.5057	1.05691	0.0002	0.00310305	up-regulated	PF00581	EC:2.8.1.1	NA	NA	AT4G35770	Rhodanese/Cell cycle control phosphatase superfamily protein
Potri.005G113100	Chr05:8224923-8225824	54.6695	109.432	1.00122	0.0003	0.00428603	up-regulated	PF00226	NA	NA	NA	AT4G36040	Chaperone DnaJ-domain superfamily protein
Potri.005G113200	Chr05:8233822-8235374	2.5937	15.717	2.59924	0.0005	0.00637618	up-regulated	PF13639	NA	NA	GO:0005515 GO:0008270	NA	NA
Potri.005G119300	Chr05:8767405-8768216	4.3367	17.0474	1.97488	0.0005	0.00637618	up-regulated	PF00170	NA	NA	GO:0003700 GO:0006355 GO:0043565	NA	NA
Potri.005G120100	Chr05:8828698-8831425	2.79927	8.59134	1.61783	5e-05	0.000976812	up-regulated	PF06792	NA	NA	NA	NA	NA
Potri.005G122500	Chr05:9062759-9065395	1.03784	2.83616	1.45035	0.00545	0.0372479	up-regulated	PF04770	NA	NA	GO:0003677	NA	NA
Potri.005G124601,Potri.005G124700	Chr05:9283775-9288670	4.28313	9.18392	1.10044	0.00155	0.0150571	up-regulated	NA	NA	NA	NA	NA	NA
Potri.005G125400	Chr05:9338142-9339803	1.13392	4.08706	1.84975	0.00105	0.0112386	up-regulated	PF01535 PF13041	NA	NA	GO:0005515	AT2G18520	Tetratricopeptide repeat (TPR)-like superfamily protein
Potri.005G127000	Chr05:9551061-9555677	16.2581	32.8414	1.01435	0.00035	0.00482007	up-regulated	PF03345	EC:2.4.99.18	NA	GO:0005789 GO:0018279	AT5G66680	dolichyl-diphosphooligosaccharide-protein glycosyltransferase 48kDa subunit family protein
Potri.005G129350	Chr05:9812051-9813207	4.63042	19.9327	2.10592	5e-05	0.000976812	up-regulated	NA	NA	NA	NA	NA	NA
Potri.005G135500	Chr05:10478421-10482800	9.16508	24.0156	1.38975	5e-05	0.000976812	up-regulated	PF00160 PF13181	EC:5.2.1.8	K05864	GO:0000413 GO:0003755 GO:0005515 GO:0006457	NA	NA
Potri.005G136300	Chr05:10540284-10543717	1.91446	4.60255	1.2655	0.0011	0.0116218	up-regulated	PF06957	NA	NA	GO:0005198 GO:0005515 GO:0006886 GO:0016192 GO:0030126	NA	NA
Potri.005G143900	Chr05:11584152-11586086	26.1604	85.3986	1.70683	5e-05	0.000976812	up-regulated	PF00067	EC:1.14.13.89	NA	GO:0004497 GO:0005506 GO:0016705 GO:0020037 GO:0055114	AT1G66540	Cytochrome P450 superfamily protein
Potri.005G144000	Chr05:11606263-11608595	102.654	227.999	1.15124	0.00025	0.00369613	up-regulated	PF00067	EC:1.14.13.89	NA	GO:0004497 GO:0005506 GO:0016705 GO:0020037 GO:0055114	AT1G66540	Cytochrome P450 superfamily protein
Potri.005G146400	Chr05:12158911-12164803	3.96792	10.1577	1.35612	5e-05	0.000976812	up-regulated	PF00651 PF03000	NA	NA	GO:0005515	NA	NA
Potri.005G150400	Chr05:12842714-12846746	1.04407	2.74977	1.39709	0.00465	0.0334566	up-regulated	PF03169	NA	NA	GO:0055085	NA	NA
Potri.005G150501	Chr05:12859564-12873690	2.13487	6.56781	1.62126	0.0002	0.00310305	up-regulated	PF01486	NA	NA	GO:0003700 GO:0005634 GO:0006355	AT3G57230	AGAMOUS-like 16
Potri.005G166400	Chr05:16644600-16646049	11.2536	22.685	1.01136	0.00195	0.0177326	up-regulated	NA	NA	NA	NA	AT1G22230	NA
Potri.005G166700	Chr05:16701047-16703925	5.20057	13.4299	1.36871	0.0001	0.00176685	up-regulated	PF02358	EC:3.1.3.12	NA	GO:0003824 GO:0005992	NA	NA
Potri.005G167800	Chr05:17090543-17093502	5.25934	22.2299	2.07955	5e-05	0.000976812	up-regulated	PF00150	EC:3.2.1.58	NA	GO:0004553 GO:0005975 GO:0007015 GO:0051015	NA	NA
Potri.005G170200	Chr05:17405878-17406367	3.44241	30.0854	3.12757	0.001	0.0108094	up-regulated	NA	NA	NA	NA	NA	NA
Potri.005G176400	Chr05:18233190-18237641	3.24273	6.79193	1.06661	0.0055	0.0374222	up-regulated	PF09649	NA	NA	GO:0003677	AT1G44780	(1 of 2) PTHR15410:SF2 - HIRA-INTERACTING PROTEIN 3
Potri.005G177500	Chr05:18337818-18344436	8.89416	24.3546	1.45326	5e-05	0.000976812	up-regulated	PF00501	EC:6.2.1.3	K01897	GO:0003824 GO:0008152	AT1G77590	long chain acyl-CoA synthetase 9
Potri.005G178000	Chr05:18389985-18391813	5.52594	17.4363	1.6578	0.00055	0.00684617	up-regulated	NA	NA	NA	GO:0003677 GO:0003735 GO:0003899 GO:0005622 GO:0005840 GO:0006351 GO:0006412	AT4G08330	NA
Potri.005G182700	Chr05:18923776-18925463	47.9651	98.0378	1.03135	0.00045	0.00586587	up-regulated	PF03171 PF14226	EC:1.14.17.4	K05933	GO:0016491 GO:0055114	AT1G77330	2-oxoglutarate (2OG) and Fe(II)-dependent oxygenase superfamily protein
Potri.005G185000	Chr05:19241805-19244835	36.6213	208.06	2.50624	5e-05	0.000976812	up-regulated	PF03171 PF14226	EC:1.14.11.9	NA	GO:0016491 GO:0055114	NA	NA
Potri.005G185400	Chr05:19290486-19296374	4.82009	17.5317	1.86283	5e-05	0.000976812	up-regulated	PF00676	EC:1.2.1.25 EC:1.2.4.4	K00166	GO:0008152 GO:0016624	AT1G21400	Thiamin diphosphate-binding fold (THDP-binding) superfamily protein
Potri.005G188300	Chr05:19592074-19593336	0.961434	25.9956	4.75693	0.00025	0.00369613	up-regulated	NA	NA	NA	NA	NA	NA
Potri.005G188400	Chr05:19605889-19607282	0.538254	13.3472	4.63211	0.00215	0.0191486	up-regulated	NA	NA	NA	NA	NA	NA
Potri.005G190101	Chr05:19777093-19778649	21.2041	55.0822	1.37724	5e-05	0.000976812	up-regulated	NA	NA	NA	NA	NA	NA
Potri.005G194500	Chr05:20164181-20166881	32.874	76.4958	1.21843	5e-05	0.000976812	up-regulated	PF00297	NA	K02925	GO:0003735 GO:0005622 GO:0005840 GO:0006412	AT1G43170	ribosomal protein 1
Potri.005G195000	Chr05:20218111-20220492	2.25638	6.02711	1.41746	0.0018	0.0168225	up-regulated	PF00847	NA	NA	GO:0003677 GO:0003700 GO:0006355	NA	NA
Potri.005G209600	Chr05:21383258-21386072	1.19096	3.17683	1.41547	0.00695	0.0441058	up-regulated	PF13943	NA	K14319	NA	AT3G63130	RAN GTPase activating protein 1
Potri.005G211600	Chr05:21579338-21582649	3.81921	8.74042	1.19443	0.00205	0.018401	up-regulated	PF00400	NA	K15443	GO:0005515	AT1G03110	Transducin/WD40 repeat-like superfamily protein
Potri.005G213200	Chr05:21658431-21662873	5.72078	12.3269	1.10753	0.0012	0.012387	up-regulated	PF07714	EC:2.7.12.1	NA	GO:0004672 GO:0004713 GO:0005524 GO:0006468	AT3G22750	Protein kinase superfamily protein
Potri.005G214000	Chr05:21739996-21741644	1.18528	5.23654	2.14338	0.00605	0.0399314	up-regulated	PF01027	NA	K06890	NA	AT4G02690	Bax inhibitor-1 family protein
Potri.005G218300	Chr05:22102761-22106236	2.11613	6.14682	1.53841	0.00175	0.0164762	up-regulated	PF02309	NA	K14484	GO:0005634 GO:0006355	AT3G04730	indoleacetic acid-induced protein 16
Potri.005G218600	Chr05:22129653-22133262	2.68204	6.68833	1.31831	0.00045	0.00586587	up-regulated	NA	NA	K14553	GO:0005515 GO:0006508	AT5G14050	Transducin/WD40 repeat-like superfamily protein
Potri.005G219800	Chr05:22226605-22227989	32.9033	66.0086	1.00442	0.0001	0.00176685	up-regulated	PF00538	NA	K11275	GO:0000786 GO:0003677 GO:0005634 GO:0006334	AT2G30620	winged-helix DNA-binding transcription factor family protein
Potri.005G221900	Chr05:22369492-22371473	2.73209	9.72543	1.83176	0.0002	0.00310305	up-regulated	PF03195	NA	NA	NA	AT2G42430	lateral organ boundaries-domain 16
Potri.005G223200	Chr05:22454644-22455908	3.97632	12.1533	1.61184	0.00025	0.00369613	up-regulated	PF00847	NA	K14516	GO:0003677 GO:0003700 GO:0006355	NA	NA
Potri.005G224100	Chr05:22528518-22530829	1.00451	4.23983	2.07752	0.0058	0.038818	up-regulated	PF00249	NA	K09422	GO:0003677	AT1G06180	myb domain protein 13
Potri.005G227300	Chr05:22770982-22772920	79.0322	165.392	1.06538	0.0001	0.00176685	up-regulated	PF01929	NA	K02875	GO:0003735 GO:0005622 GO:0005840 GO:0006412	AT2G20450	Ribosomal protein L14
Potri.005G241300	Chr05:23798565-23806495	6.19583	12.9654	1.06529	0.00055	0.00684617	up-regulated	PF00270 PF00271	EC:3.6.4.13	K13181	GO:0003676 GO:0005524	AT4G16630	DEA(D/H)-box RNA helicase family protein
Potri.005G242500	Chr05:23890311-23893579	2.63284	6.22515	1.24149	0.00655	0.0422103	up-regulated	PF13417 PF14497	EC:5.3.99.3	K05309	GO:0005515 GO:0009055 GO:0015035 GO:0045454	AT5G42150	Glutathione S-transferase family protein
Potri.005G244700	Chr05:24004931-24011841	18.3286	84.1994	2.19971	5e-05	0.000976812	up-regulated	PF13905	EC:1.8.1.8	NA	GO:0035556	NA	NA
Potri.005G245300	Chr05:24032370-24036275	14.1299	45.0108	1.67153	5e-05	0.000976812	up-regulated	PF03171	EC:1.14.11.2	K00472	GO:0005506 GO:0016491 GO:0016705 GO:0031418 GO:0055114	AT1G20270	2-oxoglutarate (2OG) and Fe(II)-dependent oxygenase superfamily protein
Potri.005G245400	Chr05:24045084-24046956	2.52771	8.9592	1.82554	0.00025	0.00369613	up-regulated	PF13041	NA	NA	GO:0005515	AT1G20300	Pentatricopeptide repeat (PPR) superfamily protein
Potri.005G251700	Chr05:24456619-24462485	5.34716	11.184	1.0646	0.0005	0.00637618	up-regulated	NA	NA	NA	NA	AT1G76350	Plant regulator RWP-RK family protein
Potri.005G252250	Chr05:24517836-24522042	1.68278	8.66401	2.36419	0.00085	0.00954833	up-regulated	PF05742	NA	NA	GO:0004356 GO:0006542 GO:0006807	AT4G38260	Protein of unknown function (DUF833)
Potri.005G257300	Chr05:24785919-24793062	2.34755	4.81658	1.03686	0.0052	0.0360882	up-regulated	PF01388	NA	NA	GO:0003677	AT1G20910	ARID/BRIGHT DNA-binding domain-containing protein
Potri.006G001301	Chr06:127460-128107	10.2658	84.7517	3.0454	5e-05	0.000976812	up-regulated	PF00226	NA	NA	NA	NA	NA
Potri.006G002401	Chr06:201148-201930	2.66079	25.1415	3.24014	0.0001	0.00176685	up-regulated	NA	NA	NA	NA	NA	NA
Potri.006G003900	Chr06:306354-308835	8.84254	19.6997	1.15564	0.00085	0.00954833	up-regulated	NA	EC:6.3.2.19	NA	NA	AT5G47740	Adenine nucleotide alpha hydrolases-like superfamily protein
Potri.006G006300	Chr06:452428-453716	8.82295	21.5324	1.28718	0.0002	0.00310305	up-regulated	PF05678	NA	NA	NA	AT4G15120	VQ motif-containing protein
Potri.006G010300	Chr06:680315-682020	42.5013	102.136	1.26491	5e-05	0.000976812	up-regulated	PF02458	EC:2.3.1.160	NA	GO:0016747	NA	NA
Potri.006G021500	Chr06:1451486-1453497	16.1627	35.5138	1.13571	5e-05	0.000976812	up-regulated	PF01777	NA	K02901	GO:0003735 GO:0005622 GO:0005840 GO:0006412	AT3G22230	Ribosomal L27e protein family
Potri.006G024100	Chr06:1626803-1631608	13.8905	31.6277	1.18709	5e-05	0.000976812	up-regulated	PF00270 PF00271	EC:3.6.4.13	K16911	GO:0003676 GO:0005524	AT3G22310	putative mitochondrial RNA helicase 1
Potri.006G035500	Chr06:2257993-2262305	10.708	21.8065	1.02606	0.00015	0.00246409	up-regulated	PF08711	NA	NA	GO:0003677 GO:0005634 GO:0006351	AT3G10820	Transcription elongation factor (TFIIS) family protein
Potri.006G037000	Chr06:2392847-2396870	3.97729	19.5991	2.30093	5e-05	0.000976812	up-regulated	PF03547	NA	K13947	GO:0016021 GO:0055085	NA	NA
Potri.006G037801	Chr06:2459536-2460300	2.40948	8.29749	1.78395	0.0051	0.0357187	up-regulated	NA	NA	NA	GO:0016021 GO:0022900	NA	NA
Potri.006G038100	Chr06:2497185-2497392	147.78	547.418	1.88919	5e-05	0.000976812	up-regulated	NA	NA	NA	NA	NA	NA
Potri.006G038700	Chr06:2558075-2562812	4.2722	15.0504	1.81675	5e-05	0.000976812	up-regulated	PF03222	NA	K15015	GO:0003333	AT2G41190	Transmembrane amino acid transporter family protein
Potri.006G039600	Chr06:2640197-2644028	9.75375	23.6441	1.27745	5e-05	0.000976812	up-regulated	PF01535 PF13812	NA	NA	GO:0005515	AT1G15480	Tetratricopeptide repeat (TPR)-like superfamily protein
Potri.006G040600	Chr06:2719784-2722316	7.06408	18.4504	1.38508	0.00045	0.00586587	up-regulated	PF03587	EC:2.1.1.257	K14568	GO:0008168	AT3G57000	nucleolar essential protein-related
Potri.006G044100	Chr06:3005161-3007873	18.2426	38.4539	1.07581	5e-05	0.000976812	up-regulated	PF01472 PF01509 PF08068 PF16198	EC:5.4.99.25	K11131	GO:0001522 GO:0003723 GO:0006396 GO:0009451 GO:0009982	AT3G57150	homologue of NAP57
Potri.006G044300	Chr06:3018063-3018306	107.113	229.108	1.09689	0.0052	0.0360882	up-regulated	NA	NA	NA	NA	NA	NA
Potri.006G052400	Chr06:3624924-3627209	98.3927	197.064	1.00204	0.00035	0.00482007	up-regulated	PF00333 PF03719	NA	K02981	GO:0003723 GO:0003735 GO:0005840 GO:0006412 GO:0015935	AT3G57490	Ribosomal protein S5 family protein
Potri.006G052900	Chr06:3678514-3682857	6.42025	13.8627	1.1105	0.0002	0.00310305	up-regulated	PF07714 PF13499	EC:2.7.11.1	K13412	GO:0004672 GO:0004713 GO:0005509 GO:0005524 GO:0006468	AT3G57530	calcium-dependent protein kinase 32
Potri.006G053000	Chr06:3690980-3698894	5.75808	12.9314	1.16722	0.0001	0.00176685	up-regulated	PF00679 PF01926 PF03144	EC:3.6.5.3	K06207	GO:0003924 GO:0005525	AT5G13650	elongation factor family protein
Potri.006G060200	Chr06:4254422-4257055	3.2696	6.88439	1.07421	0.0055	0.0374222	up-regulated	PF13738	EC:1.14.13.8	K00485	GO:0004499 GO:0050660 GO:0050661 GO:0055114	NA	NA
Potri.006G060300	Chr06:4263247-4265928	7.25605	16.1882	1.15769	0.0001	0.00176685	up-regulated	PF00743	EC:1.14.13.8	NA	GO:0004499 GO:0050660 GO:0050661 GO:0055114	NA	NA
Potri.006G060400	Chr06:4273080-4278434	5.50108	12.0368	1.12967	0.00165	0.0158008	up-regulated	PF08241	EC:2.1.1.163	NA	GO:0008152 GO:0008168	AT2G41040	S-adenosyl-L-methionine-dependent methyltransferases superfamily protein
Potri.006G062900	Chr06:4484990-4488803	10.004	21.5744	1.10874	0.0001	0.00176685	up-regulated	PF13962	NA	NA	NA	AT5G35810	Ankyrin repeat family protein
Potri.006G064300	Chr06:4597897-4604998	11.9884	25.5173	1.08984	5e-05	0.000976812	up-regulated	PF00534 PF00862 PF05116	EC:2.4.1.14	K00696	GO:0005985 GO:0016157 GO:0046524	AT5G20280	sucrose phosphate synthase 1F
Potri.006G067300	Chr06:4923374-4924563	1.74065	16.9904	3.28702	5e-05	0.000976812	up-regulated	PF02298	NA	NA	GO:0009055	NA	NA
Potri.006G068500	Chr06:5017717-5022470	72.5445	182.003	1.32703	5e-05	0.000976812	up-regulated	PF12937 PF13516	NA	K14515	GO:0005515 GO:0008762 GO:0055114	AT2G25490	EIN3-binding F box protein 1
Potri.006G069900	Chr06:5117861-5120876	5.7777	12.7564	1.14265	0.00755	0.0468116	up-regulated	PF11317	NA	NA	NA	NA	NA
Potri.006G072200	Chr06:5249054-5253265	5.66028	16.1858	1.51578	5e-05	0.000976812	up-regulated	PF07714	EC:2.7.10.2 EC:2.7.11.1	NA	GO:0004672 GO:0004713 GO:0005524 GO:0006468	NA	NA
Potri.006G073100	Chr06:5344558-5353215	2.73402	8.14892	1.57558	0.0018	0.0168225	up-regulated	PF05022	NA	NA	NA	AT5G57120	(1 of 1) PTHR23216 - NUCLEOLAR AND COILED-BODY PHOSPHOPROTEIN 1
Potri.006G073200	Chr06:5355139-5357869	47.9207	127.069	1.40688	5e-05	0.000976812	up-regulated	PF00327 PF08079	NA	K02937	NA	AT2G44120	Ribosomal protein L30/L7 family protein
Potri.006G074700	Chr06:5485229-5487688	0.806396	6.08608	2.91595	0.00295	0.0240235	up-regulated	PF00010	NA	NA	GO:0046983	NA	NA
Potri.006G078900	Chr06:5863395-5870853	5.82535	15.0815	1.37236	5e-05	0.000976812	up-regulated	PF00400 PF04192	NA	K14554	GO:0005515 GO:0006364 GO:0032040	AT4G04940	transducin family protein / WD-40 repeat family protein
Potri.006G082500	Chr06:6114886-6119101	10.3577	29.8444	1.52675	5e-05	0.000976812	up-regulated	PF00719	EC:3.6.1.1	K01507	GO:0000287 GO:0004427 GO:0005737 GO:0006796	AT3G53620	pyrophosphorylase 4
Potri.006G085000	Chr06:6331671-6334455	7.03811	17.2701	1.29501	5e-05	0.000976812	up-regulated	PF00481	EC:3.1.3.16	NA	GO:0003824 GO:0004722 GO:0006470	NA	NA
Potri.006G085200	Chr06:6345179-6345834	19.3924	528.558	4.76849	5e-05	0.000976812	up-regulated	PF01439	NA	NA	GO:0046872	AT5G02380	metallothionein 2B
Potri.006G086000	Chr06:6429773-6432318	6.17844	14.0532	1.18558	0.0014	0.0139065	up-regulated	PF13304	NA	NA	GO:0005524	AT5G02270	non-intrinsic ABC protein 9
Potri.006G090700	Chr06:6916216-6918351	4.81455	23.9972	2.31739	5e-05	0.000976812	up-regulated	PF02330	NA	K15414	GO:0005759	AT5G02050	Mitochondrial glycoprotein family protein
Potri.006G091900	Chr06:6978160-6981924	4.73327	9.83152	1.05458	0.00125	0.0127937	up-regulated	PF00153	NA	NA	GO:0055085	AT3G53940	Mitochondrial substrate carrier family protein
Potri.006G094300	Chr06:7165431-7167202	3.89074	23.4211	2.5897	5e-05	0.000976812	up-regulated	PF06521	NA	NA	NA	AT3G54040	PAR1 protein
Potri.006G097500	Chr06:7449331-7451146	30.1067	191.766	2.67119	5e-05	0.000976812	up-regulated	PF02458	EC:2.3.1.133	NA	GO:0016747	AT5G01210	HXXXD-type acyl-transferase family protein
Potri.006G100500	Chr06:7692327-7696517	44.7314	100.997	1.17495	5e-05	0.000976812	up-regulated	PF01680	EC:4.3.3.6	K06215	GO:0003824 GO:0008152 GO:0042819 GO:0042823	AT5G01410	Aldolase-type TIM barrel family protein
Potri.006G102000	Chr06:7847049-7857149	5.79734	12.2992	1.08511	0.0003	0.00428603	up-regulated	PF00962	EC:3.5.4.17 EC:3.5.4.6	K01490	GO:0003876 GO:0019239 GO:0032264	AT2G38280	AMP deaminase, putative / myoadenylate deaminase, putative
Potri.006G104200	Chr06:8026557-8028605	0.284221	1.99863	2.81393	0.00705	0.0445308	up-regulated	PF00847	NA	NA	GO:0003677 GO:0003700 GO:0006355	NA	NA
Potri.006G105300	Chr06:8093163-8095923	0.729484	2.67534	1.87477	0.006	0.0397043	up-regulated	PF03106	NA	K13424	GO:0003700 GO:0006355 GO:0043565	AT2G38470	WRKY DNA-binding protein 33
Potri.006G106800	Chr06:8249391-8254386	0.881059	3.36485	1.93323	0.00205	0.018401	up-regulated	PF00202	EC:2.6.1.44	K00827	GO:0003824 GO:0008483 GO:0030170	AT3G08860	PYRIMIDINE 4
Potri.006G112500	Chr06:8731973-8732987	7.19455	14.8002	1.04064	0.00695	0.0441058	up-regulated	PF13405 PF13499	NA	K13448	GO:0005509	AT5G44460	calmodulin like 43
Potri.006G115000	Chr06:8940279-8949288	18.5522	40.1328	1.11319	0.0002	0.00310305	up-regulated	PF00005 PF01061 PF08370	EC:3.6.3.25	NA	GO:0005524 GO:0016020 GO:0016887	AT2G36380	pleiotropic drug resistance 6
Potri.006G117500	Chr06:9200003-9202290	11.0685	98.7765	3.15771	5e-05	0.000976812	up-regulated	PF13837	NA	NA	GO:0005488	AT3G10040	sequence-specific DNA binding transcription factors
Potri.006G125300	Chr06:10007797-10010507	116.445	264.416	1.18316	0.0001	0.00176685	up-regulated	PF10270	NA	NA	NA	AT5G03345	(1 of 1) KOG3918 - Predicted membrane protein
Potri.006G128800	Chr06:10435484-10437660	9.47437	19.338	1.02934	0.0004	0.00536047	up-regulated	PF08241	NA	NA	GO:0008152 GO:0008168	AT3G53400	(1 of 2) PTHR33597:SF4 - CONSERVED PEPTIDE UPSTREAM OPEN READING FRAME 47
Potri.006G129900	Chr06:10582789-10584790	101.147	263.937	1.38374	5e-05	0.000976812	up-regulated	PF00141	EC:1.11.1.7	K00430	GO:0004601 GO:0006979 GO:0020037 GO:0055114	AT2G37130	Peroxidase superfamily protein
Potri.006G131500	Chr06:10730115-10731684	28.3932	69.3804	1.28898	0.0003	0.00428603	up-regulated	PF00164	NA	K02973	GO:0003735 GO:0005622 GO:0005840 GO:0006412 GO:0015935	AT5G02960	Ribosomal protein S12/S23 family protein
Potri.006G132200	Chr06:10797853-10801368	33.5814	85.5222	1.34864	5e-05	0.000976812	up-regulated	PF00141	EC:1.11.1.11	K00434	GO:0004601 GO:0006979 GO:0020037 GO:0055114	AT3G09640	ascorbate peroxidase 2
Potri.006G132551	Chr06:10852816-10854790	6.23373	15.5514	1.31888	5e-05	0.000976812	up-regulated	PF00573 PF14374	NA	K02930	GO:0003735 GO:0005840 GO:0006412	AT5G02870	Ribosomal protein L4/L1 family
Potri.006G133100	Chr06:10910480-10913587	12.8853	26.6	1.04569	0.0012	0.012387	up-regulated	PF13911	NA	NA	NA	AT2G37240	Thioredoxin superfamily protein
Potri.006G137600	Chr06:11401179-11404530	0.479452	2.61672	2.4483	0.00515	0.035959	up-regulated	PF13738	EC:1.14.13.8	K00485	GO:0004499 GO:0050660 GO:0050661 GO:0055114	AT1G19250	flavin-dependent monooxygenase 1
Potri.006G146200	Chr06:12448003-12450857	4.57717	13.415	1.55132	0.00025	0.00369613	up-regulated	PF08790 PF12874	NA	K15263	GO:0003676 GO:0008270	AT2G19385	zinc ion binding
Potri.006G147900	Chr06:12690178-12693516	0.505106	2.38368	2.23854	0.001	0.0108094	up-regulated	NA	NA	NA	GO:0005515	NA	NA
Potri.006G148800	Chr06:12864712-12868539	0.304853	1.89564	2.6365	0.0044	0.0321731	up-regulated	PF00010	NA	NA	GO:0046983	AT5G56960	basic helix-loop-helix (bHLH) DNA-binding family protein
Potri.006G151600	Chr06:13269395-13272586	28.2976	83.0519	1.55333	5e-05	0.000976812	up-regulated	PF03171 PF14226	EC:1.14.17.4	K05933	GO:0016491 GO:0055114	AT2G19590	ACC oxidase 1
Potri.006G157400	Chr06:14325243-14328072	9.28568	19.9662	1.10448	0.00055	0.00684617	up-regulated	PF01535 PF13041	NA	NA	GO:0005515	AT1G60770	Tetratricopeptide repeat (TPR)-like superfamily protein
Potri.006G161538	Chr06:14695733-14699172	7.60634	30.228	1.99061	5e-05	0.000976812	up-regulated	PF01048	EC:3.2.2.9	NA	GO:0003824 GO:0009116	AT4G28940	Phosphorylase superfamily protein
Potri.006G164400	Chr06:15984413-15995168	1.91528	4.53267	1.2428	0.0008	0.00913443	up-regulated	PF05183	EC:2.7.7.48	K11699	GO:0003968	AT2G19920	RNA-dependent RNA polymerase family protein
Potri.006G165700	Chr06:16270919-16273478	251.824	917.881	1.86589	5e-05	0.000976812	up-regulated	PF00274	EC:4.1.2.13	K01623	GO:0003824 GO:0004332 GO:0006096	AT3G52930	Aldolase superfamily protein
Potri.006G166200	Chr06:16329680-16334273	2.7831	5.77216	1.05242	0.0059	0.039315	up-regulated	PF13041	NA	K17710	GO:0005506 GO:0005515 GO:0016705 GO:0020037 GO:0055114	AT2G18940	Tetratricopeptide repeat (TPR)-like superfamily protein
Potri.006G167700	Chr06:16752466-16756281	20.7414	42.6464	1.03991	5e-05	0.000976812	up-regulated	PF00847	NA	K09285	GO:0003677 GO:0003700 GO:0006355 GO:0007275	AT5G57390	AINTEGUMENTA-like 5
Potri.006G171700	Chr06:17450033-17454220	8.83247	20.8849	1.24157	5e-05	0.000976812	up-regulated	PF02779 PF02780 PF13292	EC:1.1.1.267 EC:2.2.1.7	K01662	GO:0003824 GO:0008152 GO:0008661 GO:0016114	NA	NA
Potri.006G181600	Chr06:18828582-18830624	33.9835	70.9293	1.06155	0.00015	0.00246409	up-regulated	PF00281 PF00673	NA	K02868	GO:0003735 GO:0005840 GO:0006412	AT4G18730	ribosomal protein L16B
Potri.006G188400	Chr06:19547913-19549625	2.8781	74.1372	4.68701	5e-05	0.000976812	up-regulated	PF00704	NA	K01183	GO:0004553 GO:0004568 GO:0005975 GO:0006032	AT4G19820	Glycosyl hydrolase family protein with chitinase insertion domain
Potri.006G189100	Chr06:19632451-19636181	2.87588	7.60048	1.40209	0.0003	0.00428603	up-regulated	PF07690	NA	NA	GO:0016020 GO:0016021 GO:0022891 GO:0055085	AT4G02050	sugar transporter protein 7
Potri.006G192900	Chr06:19963827-19964387	80.8118	208.901	1.37018	0.00045	0.00586587	up-regulated	PF01667	NA	K02978	GO:0003735 GO:0005622 GO:0005840 GO:0006412	AT3G61110	ribosomal protein S27
Potri.006G201000	Chr06:20836029-20842044	22.1175	48.2588	1.12561	5e-05	0.000976812	up-regulated	NA	NA	NA	NA	AT3G11720	Polyketide cyclase/dehydrase and lipid transport superfamily protein
Potri.006G206000	Chr06:21413791-21414837	1.38058	58.2417	5.3987	0.0001	0.00176685	up-regulated	NA	NA	NA	NA	AT5G06270	NA
Potri.006G212000	Chr06:21873510-21892572	4.89629	162.113	5.04917	0.00245	0.0210278	up-regulated	PF00280	NA	NA	GO:0004867 GO:0009611	AT2G38870	Serine protease inhibitor, potato inhibitor I-type family protein
Potri.006G212200	Chr06:21893560-21894105	6.9305	107.901	3.9606	5e-05	0.000976812	up-regulated	PF00280	NA	NA	GO:0004867 GO:0009611	AT2G38870	Serine protease inhibitor, potato inhibitor I-type family protein
Potri.006G213100	Chr06:21956042-21956825	19.5929	58.3453	1.57428	5e-05	0.000976812	up-regulated	PF14009	NA	NA	GO:0003723	AT5G03890	(1 of 3) PTHR33148:SF2 - EMB
Potri.006G213801	Chr06:22016224-22017364	1.76068	10.7663	2.61232	5e-05	0.000976812	up-regulated	NA	NA	NA	NA	NA	NA
Potri.006G214300	Chr06:22082946-22085269	0.405547	3.57241	3.13896	0.00065	0.00780681	up-regulated	PF03081	NA	K07195	GO:0000145 GO:0006887	AT3G09520	exocyst subunit exo70 family protein H4
Potri.006G216100	Chr06:22178316-22180836	1.67593	4.16541	1.3135	0.00435	0.0319707	up-regulated	PF01535 PF13041	NA	NA	GO:0005515	AT2G37310	Pentatricopeptide repeat (PPR) superfamily protein
Potri.006G219100	Chr06:22432318-22433523	12.8277	40.7939	1.66908	5e-05	0.000976812	up-regulated	PF07911	NA	NA	NA	NA	NA
Potri.006G220150,Potri.006G220201	Chr06:22564278-22570746	5.23827	13.4743	1.36304	0.0032	0.0254446	up-regulated	NA	NA	NA	NA	NA	NA
Potri.006G225600	Chr06:23008283-23012912	7.98628	16.676	1.06218	0.00095	0.0104014	up-regulated	PF08242 PF10294	EC:2.1.1.268	K00599	NA	AT2G26200	S-adenosyl-L-methionine-dependent methyltransferases superfamily protein
Potri.006G226100	Chr06:23055520-23058528	16.793	33.833	1.01057	0.00125	0.0127937	up-regulated	PF03641	NA	K06966	NA	AT5G11950	Putative lysine decarboxylase family protein
Potri.006G232300	Chr06:23511562-23516657	22.7545	48.4257	1.08962	5e-05	0.000976812	up-regulated	PF00464	EC:2.1.2.1	K00600	GO:0003824 GO:0016740	AT4G32520	serine hydroxymethyltransferase 3
Potri.006G234200	Chr06:23666248-23668696	7.54577	16.694	1.14559	0.00115	0.0120335	up-regulated	PF00249	NA	K09422	GO:0003677	NA	NA
Potri.006G235066,Potri.006G235132	Chr06:23744437-23749366	25.7893	72.7888	1.49694	5e-05	0.000976812	up-regulated	NA	NA	NA	NA	NA	NA
Potri.006G235450,Potri.006G235500	Chr06:23778597-23782083	1.95706	4.87985	1.31815	0.00545	0.0372479	up-regulated	NA	NA	NA	NA	NA	NA
Potri.006G235800	Chr06:23795180-23799228	1.96589	5.79002	1.55838	5e-05	0.000976812	up-regulated	PF00069 PF00560 PF08263 PF13855	EC:2.7.11.1	NA	GO:0004672 GO:0004713 GO:0005515 GO:0005524 GO:0006468	AT5G25930	Protein kinase family protein with leucine-rich repeat domain
Potri.006G236200	Chr06:23829086-23832744	0.844912	3.24884	1.94305	0.0028	0.0230975	up-regulated	PF02309	NA	K14484	GO:0005634 GO:0006355	AT1G51950	indole-3-acetic acid inducible 18
Potri.006G236500	Chr06:23858170-23863106	12.2528	35.8309	1.54809	5e-05	0.000976812	up-regulated	PF00390 PF03949	EC:1.1.1.40	NA	GO:0004470 GO:0004471 GO:0006108 GO:0051287 GO:0055114	NA	NA
Potri.006G239500	Chr06:24154140-24155786	0.385639	4.13923	3.42404	0.00825	0.049778	up-regulated	PF13639	NA	K10664	GO:0005515 GO:0008270	NA	NA
Potri.006G243400	Chr06:24430056-24434325	3.4684	10.25	1.56329	5e-05	0.000976812	up-regulated	PF00743	EC:1.14.13.168	K11816	GO:0004499 GO:0016491 GO:0050660 GO:0050661 GO:0055114	AT5G25620	Flavin-binding monooxygenase family protein
Potri.006G250200	Chr06:24955026-24958061	1.32988	5.62661	2.08096	0.0004	0.00536047	up-regulated	PF00400	NA	K17302	GO:0005515	NA	NA
Potri.006G250800	Chr06:24982340-24989444	0.917068	2.70594	1.56103	0.006	0.0397043	up-regulated	PF00145	EC:2.1.1.204	K15336	GO:0008168	AT5G25480	DNA methyltransferase-2
Potri.006G251800	Chr06:25048038-25050664	7.19863	15.6677	1.122	0.0028	0.0230975	up-regulated	PF00170	NA	K16241	GO:0003700 GO:0006355 GO:0043565	AT5G11260	Basic-leucine zipper (bZIP) transcription factor family protein
Potri.006G253400	Chr06:25148448-25150679	8.53791	17.425	1.0292	0.00275	0.0227834	up-regulated	PF03105	NA	NA	NA	NA	NA
Potri.006G254300	Chr06:25211333-25212724	6.13621	20.6224	1.74879	5e-05	0.000976812	up-regulated	NA	NA	NA	GO:0005515	AT4G32340	Tetratricopeptide repeat (TPR)-like superfamily protein
Potri.006G257800	Chr06:25448998-25451469	2.34521	6.80434	1.53674	0.00355	0.0274466	up-regulated	NA	NA	NA	NA	NA	NA
Potri.006G266900	Chr06:26180383-26182454	1.26832	5.47022	2.10868	0.0016	0.0154381	up-regulated	PF14299	NA	NA	GO:0005515	AT2G02230	phloem protein 2-B1
Potri.006G267000	Chr06:26185737-26187301	1.62968	12.8962	2.98429	5e-05	0.000976812	up-regulated	PF14299	NA	NA	GO:0005515	AT2G02230	phloem protein 2-B1
Potri.006G270500	Chr06:26369642-26375495	2.384	6.58874	1.46662	0.00015	0.00246409	up-regulated	PF00072 PF00512 PF02518	EC:2.7.13.3	NA	GO:0000155 GO:0000160 GO:0007165 GO:0016310 GO:0016772	AT5G10720	histidine kinase 5
Potri.006G272500	Chr06:26511525-26513097	0.667384	6.75692	3.33978	0.00115	0.0120335	up-regulated	PF00201	EC:2.4.1.91	NA	GO:0008152 GO:0016758	NA	NA
Potri.006G277000	Chr06:26806088-26808847	12.6034	28.4638	1.17532	0.0002	0.00310305	up-regulated	PF02365	NA	NA	GO:0003677 GO:0006355	AT2G24430	NAC domain containing protein 38
Potri.006G277800	Chr06:26854324-26856846	116.747	280.47	1.26446	5e-05	0.000976812	up-regulated	PF00170	NA	NA	GO:0003700 GO:0006355 GO:0043565	AT5G24800	basic leucine zipper 9
Potri.006G279700	Chr06:26938236-26949976	4.20588	9.03705	1.10344	0.0007	0.0082474	up-regulated	PF01131 PF01396 PF01751 PF13368	EC:5.99.1.2	NA	GO:0003677 GO:0003916 GO:0003917 GO:0005694 GO:0006265	AT4G31210	DNA topoisomerase, type IA, core
Potri.006G280100	Chr06:26975927-26977239	8.34349	17.0009	1.02689	0.00195	0.0177326	up-regulated	PF00696	EC:2.7.2.8	K00930	GO:0003991 GO:0004042 GO:0005737 GO:0006526 GO:0006561	AT3G57560	N-acetyl-l-glutamate kinase
Potri.007G005800	Chr07:407077-410705	1.79507	14.3594	2.99989	5e-05	0.000976812	up-regulated	PF03006	NA	K07297	GO:0016021	AT4G38320	heptahelical protein 5
Potri.007G006200	Chr07:430650-431642	28.0995	62.2563	1.14767	0.0004	0.00536047	up-regulated	PF05678	NA	NA	NA	AT4G37710	VQ motif-containing protein
Potri.007G006800	Chr07:454607-454963	53.9453	179.494	1.73437	0.0007	0.0082474	up-regulated	PF06404	NA	NA	GO:0005576 GO:0008083 GO:0008283	AT3G49780	phytosulfokine 4 precursor
Potri.007G013500	Chr07:1027327-1027886	5.77038	18.3256	1.66713	0.0044	0.0321731	up-regulated	PF15511	NA	K11254	GO:0000786 GO:0003677 GO:0005634 GO:0046982	AT1G07660	Histone superfamily protein
Potri.007G018000	Chr07:1394437-1396297	102.709	311.307	1.59977	5e-05	0.000976812	up-regulated	PF14595	EC:1.6.5.4	K03671	GO:0006662 GO:0015035 GO:0045454	AT3G51030	thioredoxin H-type 1
Potri.007G020900	Chr07:1601693-1604860	4.2578	9.99195	1.23066	0.0018	0.0168225	up-regulated	PF00004 PF14363	NA	NA	GO:0005524 GO:0006367	AT3G50940	P-loop containing nucleoside triphosphate hydrolases superfamily protein
Potri.007G021300	Chr07:1634422-1636711	0.358448	11.4903	5.0025	0.00495	0.0349782	up-regulated	PF03492	EC:2.1.1.274	K08241	GO:0000166 GO:0008168	AT5G38020	S-adenosyl-L-methionine-dependent methyltransferases superfamily protein
Potri.007G022300	Chr07:1717724-1718311	4.08554	18.5321	2.18143	0.00165	0.0158008	up-regulated	NA	NA	NA	NA	AT5G66490	NA
Potri.007G023300	Chr07:1778799-1781522	7.19373	20.5677	1.51557	5e-05	0.000976812	up-regulated	PF00394 PF07731 PF07732	EC:1.10.3.2	K05909	GO:0005507 GO:0016491 GO:0046274 GO:0048046 GO:0052716 GO:0055114	AT5G03260	laccase 11
Potri.007G024600	Chr07:1895292-1903310	3.85675	9.68472	1.32833	5e-05	0.000976812	up-regulated	PF03813	NA	K14544	NA	AT1G63810	(1 of 1) PTHR17972 - NUCLEOLAR RNA-ASSOCIATED PROTEIN
Potri.007G028400	Chr07:2163576-2165192	1.7886	7.91799	2.1463	0.00015	0.00246409	up-regulated	PF01535 PF12854 PF13041	NA	NA	GO:0005515 GO:0016491 GO:0046872 GO:0055114	AT2G18520	Tetratricopeptide repeat (TPR)-like superfamily protein
Potri.007G030400	Chr07:2310958-2312738	4.08003	9.63644	1.23992	0.00045	0.00586587	up-regulated	PF00201	EC:2.4.1.115	K12356	GO:0008152 GO:0016758	AT5G26310	UDP-Glycosyltransferase superfamily protein
Potri.007G035300	Chr07:2765136-2769827	8.31882	16.8024	1.01421	0.00115	0.0120335	up-regulated	PF04884	NA	NA	NA	AT2G23470	Protein of unknown function, DUF647
Potri.007G040000	Chr07:3277224-3281485	4.37396	8.86714	1.01953	0.0031	0.0248564	up-regulated	PF08640	NA	K14557	GO:0005515 GO:0005622 GO:0006396	AT4G28200	(1 of 1) PTHR23271 - HEPATOCELLULAR CARCINOMA-ASSOCIATED ANTIGEN 66
Potri.007G043800	Chr07:3760941-3763045	29.8057	69.4864	1.22114	5e-05	0.000976812	up-regulated	PF00447	NA	K09419	GO:0003700 GO:0003723 GO:0005634 GO:0006355 GO:0043565	AT4G36990	heat shock factor 4
Potri.007G049500	Chr07:4682538-4683591	1.1686	13.4368	3.52334	0.00075	0.00868469	up-regulated	NA	NA	NA	NA	AT4G37290	NA
Potri.007G050300	Chr07:4840194-4842858	14.9925	31.3063	1.06221	0.00025	0.00369613	up-regulated	PF03321	NA	K14487	NA	NA	NA
Potri.007G053400	Chr07:5347948-5349875	25.9332	66.5645	1.35995	5e-05	0.000976812	up-regulated	PF00141	EC:1.11.1.7	K00430	GO:0004601 GO:0006979 GO:0020037 GO:0055114	AT3G49960	Peroxidase superfamily protein
Potri.007G057100	Chr07:5980964-5982084	6.53263	13.2486	1.0201	0.00295	0.0240235	up-regulated	PF00098 PF00313 PF14392	NA	K09250	GO:0003676 GO:0003677 GO:0006355 GO:0008270	AT2G17870	cold shock domain protein 3
Potri.007G064500	Chr07:8060626-8063071	1.18192	6.89992	2.54544	0.00355	0.0274466	up-regulated	PF10199	NA	NA	NA	AT5G65960	GTP binding
Potri.007G068800	Chr07:8927996-8933454	6.39682	14.2221	1.15271	0.00105	0.0112386	up-regulated	PF00270 PF00271	EC:3.6.4.13	K14777	GO:0003676 GO:0005524	AT5G60990	DEA(D/H)-box RNA helicase family protein
Potri.007G071100	Chr07:9288836-9294913	7.69763	31.4599	2.03103	5e-05	0.000976812	up-regulated	PF00076	NA	K11294	GO:0000166 GO:0003676	AT1G48920	nucleolin like 1
Potri.007G080600	Chr07:10495365-10503352	6.71153	14.5119	1.11252	0.00015	0.00246409	up-regulated	PF00005 PF12848	EC:3.6.1.3	NA	GO:0005524 GO:0016887	AT5G64840	general control non-repressible 5
Potri.007G086800	Chr07:11193273-11195195	35.1967	96.8623	1.46049	5e-05	0.000976812	up-regulated	PF01248	NA	K02908	GO:0003735 GO:0005622 GO:0005840 GO:0006412	AT3G18740	Ribosomal protein L7Ae/L30e/S12e/Gadd45 family protein
Potri.007G088700	Chr07:11385739-11390218	3.9011	10.198	1.38634	5e-05	0.000976812	up-regulated	PF00916 PF01740	NA	K17469	GO:0008271 GO:0008272 GO:0015116 GO:0016020 GO:0016021 GO:0055085	AT5G10180	slufate transporter 2;1
Potri.007G089000	Chr07:11423291-11427256	6.59459	40.3807	2.61431	5e-05	0.000976812	up-regulated	PF01658 PF07994	EC:5.5.1.4	K01858	GO:0004512 GO:0006021 GO:0008654	AT4G39800	myo-inositol-1-phosphate synthase 1
Potri.007G089400	Chr07:11469559-11472767	2.20801	5.32402	1.26977	0.00285	0.0234256	up-regulated	PF00150	EC:3.2.1.58	NA	GO:0004553 GO:0005975 GO:0007015 GO:0051015	NA	NA
Potri.007G096300	Chr07:12106825-12108934	13.3023	32.9985	1.31072	0.0001	0.00176685	up-regulated	PF01092	NA	K02991	GO:0003735 GO:0005622 GO:0005840 GO:0006412	AT4G31700	ribosomal protein S6
Potri.007G097600	Chr07:12244451-12247766	3.98033	8.07024	1.01972	0.0059	0.039315	up-regulated	PF00010	NA	NA	GO:0008152 GO:0016597 GO:0046983	NA	NA
Potri.007G098200	Chr07:12310433-12315635	13.5376	30.838	1.18774	5e-05	0.000976812	up-regulated	NA	NA	K16075	GO:0010181 GO:0016491 GO:0055114	NA	NA
Potri.007G099400	Chr07:12409945-12412394	45.4354	101.024	1.15281	0.00025	0.00369613	up-regulated	PF02365	NA	NA	GO:0003677 GO:0006355	NA	NA
Potri.007G100100	Chr07:12473646-12478161	24.1536	96.6569	2.00064	5e-05	0.000976812	up-regulated	PF01490	NA	NA	NA	AT5G63850	amino acid permease 4
Potri.007G100700	Chr07:12503158-12512714	50.6735	111.265	1.1347	0.00025	0.00369613	up-regulated	PF00324	NA	NA	GO:0003333 GO:0006810 GO:0015171 GO:0016020 GO:0055085	NA	NA
Potri.007G105300	Chr07:12854333-12856226	5.70456	13.0143	1.18991	0.0009	0.00998277	up-regulated	PF04564	EC:6.3.2.19	NA	GO:0004842 GO:0005488 GO:0016567	NA	NA
Potri.007G105800	Chr07:12885284-12889994	1.66269	5.21151	1.64818	0.0005	0.00637618	up-regulated	PF12708	NA	NA	NA	AT4G33440	Pectin lyase-like superfamily protein
Potri.007G107900	Chr07:13035798-13040389	3.49157	7.22844	1.04981	0.0066	0.0424489	up-regulated	PF00400	NA	K14793	GO:0005515	AT4G21130	Transducin/WD40 repeat-like superfamily protein
Potri.007G108100	Chr07:13060434-13061305	8.27848	19.1354	1.20881	0.0027	0.0224585	up-regulated	NA	NA	NA	NA	AT5G48920	tracheary element differentiation-related 7
Potri.007G108401	Chr07:13073656-13076324	0.466321	12.5369	4.74872	0.00175	0.0164762	up-regulated	PF00107 PF08240	EC:1.1.1.1	K00001 K18857	GO:0008270 GO:0016491 GO:0055114	AT1G77120	alcohol dehydrogenase 1
Potri.007G111800	Chr07:13319909-13320746	10.6186	27.6055	1.37836	0.0013	0.0131818	up-regulated	PF00197	NA	NA	GO:0004866	NA	NA
Potri.007G116700	Chr07:13604213-13610012	19.1701	44.6113	1.21855	5e-05	0.000976812	up-regulated	PF00320 PF06200 PF06203	NA	NA	GO:0003700 GO:0005515 GO:0006355 GO:0008270 GO:0043565	NA	NA
Potri.007G117200	Chr07:13641806-13644402	2.68008	7.52327	1.48909	0.00205	0.018401	up-regulated	PF00201	NA	K13691	GO:0008152 GO:0016758	AT2G43840	UDP-glycosyltransferase 74 F1
Potri.007G121100	Chr07:13894367-13896243	0.704888	7.59435	3.42946	0.0003	0.00428603	up-regulated	PF00643	NA	NA	GO:0005622 GO:0008270	AT3G21890	B-box type zinc finger family protein
Potri.007G123600	Chr07:14046076-14051067	0.616797	2.05095	1.73342	0.00545	0.0372479	up-regulated	PF01535 PF13041	NA	NA	GO:0000155 GO:0005515 GO:0007165	AT1G06710	Tetratricopeptide repeat (TPR)-like superfamily protein
Potri.007G124150	Chr07:14084629-14089637	1.31431	3.5055	1.41532	0.00245	0.0210278	up-regulated	NA	NA	NA	GO:0000387 GO:0000398 GO:0005681	AT1G54380	spliceosome protein-related
Potri.007G137300	Chr07:14877661-14884300	3.99812	9.96981	1.31825	0.0009	0.00998277	up-regulated	PF00400 PF04158	NA	K11806	GO:0005515	AT4G28450	nucleotide binding;protein binding
Potri.007G138002	Chr07:14913977-14916300	1.8057	5.34787	1.56641	0.00315	0.0251429	up-regulated	PF00155	NA	NA	GO:0003824 GO:0009058 GO:0030170	NA	NA
Potri.007G140500	Chr07:15082491-15084811	1.73864	6.5907	1.92247	0.00085	0.00954833	up-regulated	PF00201	NA	K13691	GO:0008152 GO:0016758	AT2G43840	UDP-glycosyltransferase 74 F1
Potri.007G144100	Chr07:15312575-15314716	0.90739	3.2395	1.83598	0.00715	0.0449889	up-regulated	PF12708	EC:3.2.1.15	K01184	NA	AT2G43870	Pectin lyase-like superfamily protein
Potri.007G144400	Chr07:15351632-15353483	0.777565	40.3485	5.69741	5e-05	0.000976812	up-regulated	PF12708	EC:3.2.1.15	K01184	NA	AT2G43870	Pectin lyase-like superfamily protein
Potri.008G010600	Chr08:523729-529053	20.3086	48.462	1.25476	5e-05	0.000976812	up-regulated	PF00083	NA	NA	GO:0016021 GO:0022857 GO:0055085	AT5G13750	zinc induced facilitator-like 1
Potri.008G020000	Chr08:999544-1000835	50.7638	104.114	1.03629	0.0025	0.0213371	up-regulated	PF03297	NA	K02975	NA	AT4G34555	Ribosomal protein S25 family protein
Potri.008G026700	Chr08:1383165-1385565	5.59441	17.7195	1.66328	5e-05	0.000976812	up-regulated	PF01490	NA	NA	NA	NA	NA
Potri.008G028125	Chr08:1480108-1481183	0.757716	7.02697	3.21317	0.0026	0.0219211	up-regulated	NA	NA	NA	NA	NA	NA
Potri.008G028200	Chr08:1485583-1486574	2.20721	18.0107	3.02856	5e-05	0.000976812	up-regulated	NA	NA	NA	NA	NA	NA
Potri.008G028400	Chr08:1494288-1496837	1.85907	19.744	3.40875	5e-05	0.000976812	up-regulated	NA	NA	NA	NA	NA	NA
Potri.008G029700	Chr08:1600920-1602928	15.0803	135.834	3.1711	5e-05	0.000976812	up-regulated	PF03171 PF14226	EC:1.14.11.9	NA	GO:0005506 GO:0016491 GO:0055114	AT2G36690	2-oxoglutarate (2OG) and Fe(II)-dependent oxygenase superfamily protein
Potri.008G033900	Chr08:1834591-1838549	0.352183	1.96702	2.48162	0.00175	0.0164762	up-regulated	PF00069 PF08263 PF13855	EC:2.7.11.1	NA	GO:0004672 GO:0004713 GO:0005515 GO:0005524 GO:0006468	AT5G20480	EF-TU receptor
Potri.008G040800	Chr08:2285353-2291519	0.683726	4.0574	2.56906	0.00305	0.0245759	up-regulated	PF07714	EC:2.7.11.1	NA	GO:0004672 GO:0004713 GO:0005524 GO:0006468	NA	NA
Potri.008G046100	Chr08:2659867-2663358	9.28571	18.7698	1.01533	0.00185	0.0171084	up-regulated	PF00406	EC:2.7.4.3	K00939	GO:0004017 GO:0005524 GO:0006139 GO:0016776 GO:0019205	AT2G39270	P-loop containing nucleoside triphosphate hydrolases superfamily protein
Potri.008G046400	Chr08:2684301-2686811	4.30473	10.8887	1.33884	0.00165	0.0158008	up-regulated	PF09807	NA	NA	GO:0033588	AT4G10090	elongator protein 6
Potri.008G048300	Chr08:2828822-2830522	1.85814	7.65285	2.04214	0.00015	0.00246409	up-regulated	NA	NA	NA	GO:0003824 GO:0055114	AT2G39370	(1 of 1) PTHR33312:SF2 - MEMBRANE-ASSOCIATED KINASE REGULATOR 3-RELATED
Potri.008G048800	Chr08:2856495-2858566	33.5961	69.8485	1.05594	0.0006	0.00732921	up-regulated	PF00831	NA	K02918	GO:0003735 GO:0005622 GO:0005840 GO:0006412	NA	NA
Potri.008G054600	Chr08:3203400-3206829	13.8394	33.7259	1.28507	5e-05	0.000976812	up-regulated	PF00012	NA	K03283	NA	AT5G02490	Heat shock protein 70 (Hsp 70) family protein
Potri.008G054700	Chr08:3210834-3213731	63.4921	199.184	1.64945	5e-05	0.000976812	up-regulated	PF00012	NA	NA	NA	NA	NA
Potri.008G055200	Chr08:3252733-3254823	5.44356	21.1169	1.95577	5e-05	0.000976812	up-regulated	NA	NA	NA	NA	NA	NA
Potri.008G055900	Chr08:3290515-3293480	9.8063	24.5951	1.32659	5e-05	0.000976812	up-regulated	PF00332 PF07983	EC:3.2.1.39	NA	GO:0004553 GO:0005975	AT3G55430	O-Glycosyl hydrolases family 17 protein
Potri.008G057600	Chr08:3396226-3397188	1.60415	7.47103	2.2195	0.0019	0.0174511	up-regulated	NA	NA	NA	NA	AT5G02220	NA
Potri.008G059200	Chr08:3549037-3551176	24.9071	54.6836	1.13455	0.00025	0.00369613	up-regulated	PF00481	EC:3.1.3.16	K14497	GO:0003824 GO:0004722 GO:0006470	AT3G11410	protein phosphatase 2CA
Potri.008G066300	Chr08:4000750-4003208	74.6777	193.056	1.37027	5e-05	0.000976812	up-regulated	PF00428 PF00466	NA	K02941	GO:0005622 GO:0042254	AT3G09200	Ribosomal protein L10 family protein
Potri.008G067000	Chr08:4050864-4054214	9.4379	20.469	1.1169	0.00045	0.00586587	up-regulated	PF04376 PF04377	EC:2.3.2.8	K00685	GO:0004057 GO:0016598	AT3G11240	arginine-tRNA protein transferase 2
Potri.008G068700	Chr08:4156673-4159564	1.13447	2.8998	1.35393	0.00255	0.0216109	up-regulated	PF00069 PF13540	EC:2.7.11.1	NA	GO:0004672 GO:0004713 GO:0005524 GO:0006468	AT3G55950	CRINKLY4 related 3
Potri.008G070400	Chr08:4319614-4321877	0.571819	2.84632	2.31546	0.004	0.030113	up-regulated	PF00481	EC:3.1.3.16	K17506	GO:0003824 GO:0004722 GO:0006470	NA	NA
Potri.008G070950	Chr08:4353893-4354327	29.9388	138.684	2.21171	5e-05	0.000976812	up-regulated	PF05162	NA	NA	GO:0003735 GO:0005840 GO:0006412	NA	NA
Potri.008G076400	Chr08:4732836-4737509	1.48548	5.91644	1.9938	5e-05	0.000976812	up-regulated	PF00847	NA	K09285	GO:0003677 GO:0003700 GO:0006355 GO:0007275	AT5G17430	Integrase-type DNA-binding superfamily protein
Potri.008G079900	Chr08:4958283-4964458	4.53243	10.3943	1.19744	0.00125	0.0127937	up-regulated	PF13180 PF13365	EC:3.4.21.107	NA	GO:0004252 GO:0005515 GO:0006508	AT5G36950	DegP protease 10
Potri.008G082100	Chr08:5147249-5151634	63.59	149.215	1.23053	5e-05	0.000976812	up-regulated	PF03381	NA	NA	GO:0016020	AT1G79450	ALA-interacting subunit 5
Potri.008G086800	Chr08:5429231-5431585	80.7332	180.317	1.1593	5e-05	0.000976812	up-regulated	PF00445	EC:3.1.27.1	K01166	GO:0003723 GO:0033897	AT1G26820	ribonuclease 3
Potri.008G088700	Chr08:5550540-5554136	1.73943	6.63413	1.9313	0.0004	0.00536047	up-regulated	PF04535	NA	NA	NA	NA	NA
Potri.008G089000	Chr08:5562646-5563762	118.64	246.66	1.05593	5e-05	0.000976812	up-regulated	PF02365	NA	NA	GO:0003677 GO:0006355	AT1G69490	NAC-like, activated by AP3/PI
Potri.008G090400	Chr08:5640000-5651099	1.30935	3.35848	1.35896	0.0045	0.0326232	up-regulated	PF03105 PF03124	NA	NA	GO:0016021	AT2G03260	EXS (ERD1/XPR1/SYG1) family protein
Potri.008G100400	Chr08:6261932-6264601	7.76238	16.3318	1.07311	0.00735	0.0458445	up-regulated	PF05347	NA	NA	NA	AT3G17300	(1 of 1) PTHR13166//PTHR13166:SF13 - PROTEIN C6ORF149
Potri.008G100500	Chr08:6267020-6269860	6.51332	15.0299	1.20637	0.00035	0.00482007	up-regulated	PF12708	EC:3.2.1.15	NA	NA	AT1G48100	Pectin lyase-like superfamily protein
Potri.008G101400	Chr08:6393068-6395106	6.79059	31.8725	2.2307	5e-05	0.000976812	up-regulated	PF00249	NA	K09422	GO:0003677	AT5G49620	myb domain protein 78
Potri.008G101600	Chr08:6410325-6415059	3.93172	9.39716	1.25706	0.0007	0.0082474	up-regulated	PF03171 PF14226	EC:1.14.11.13	NA	GO:0016491 GO:0055114	AT1G02400	gibberellin 2-oxidase 6
Potri.008G102200	Chr08:6461360-6464338	11.0686	26.8756	1.27983	0.00085	0.00954833	up-regulated	PF07019	NA	NA	GO:0005783 GO:0008519 GO:0015696 GO:0016020 GO:0016021 GO:0072546	AT5G49540	Rab5-interacting family protein
Potri.008G102900	Chr08:6502061-6504289	4.55241	10.2986	1.17774	0.00255	0.0216109	up-regulated	PF00190	NA	NA	GO:0045735	AT1G07750	RmlC-like cupins superfamily protein
Potri.008G103300	Chr08:6516336-6518211	4.99322	11.5158	1.20557	0.0015	0.0146772	up-regulated	PF03106	NA	NA	GO:0003700 GO:0006355 GO:0043565	AT5G49520	WRKY DNA-binding protein 48
Potri.008G106700	Chr08:6734618-6735507	16.7829	68.8917	2.03734	5e-05	0.000976812	up-regulated	PF07716	NA	NA	GO:0003700 GO:0006355 GO:0007021 GO:0015631 GO:0043565 GO:0051082	AT5G49450	basic leucine-zipper 1
Potri.008G108201	Chr08:6859402-6863067	49.3246	98.6769	1.00041	0.0012	0.012387	up-regulated	PF04667	NA	NA	NA	AT4G16146	cAMP-regulated phosphoprotein 19-related protein
Potri.008G111200	Chr08:7066762-7073230	20.342	51.0286	1.32685	5e-05	0.000976812	up-regulated	PF00122 PF12710 PF16209 PF16212	EC:3.6.3.1	K01530	GO:0000166 GO:0000287 GO:0004012 GO:0005524 GO:0015914 GO:0016021 GO:0046872	NA	NA
Potri.008G112066	Chr08:7122175-7124023	0.771416	4.3592	2.49848	0.0041	0.0307044	up-regulated	NA	NA	NA	NA	NA	NA
Potri.008G112166	Chr08:7131192-7131501	8.62717	119.346	3.79011	0.00035	0.00482007	up-regulated	NA	NA	NA	NA	NA	NA
Potri.008G112800	Chr08:7172074-7181838	1.98074	5.64226	1.51023	0.0001	0.00176685	up-regulated	PF00940 PF14700	EC:2.7.7.6	K10908	GO:0003677 GO:0003899 GO:0006351	AT1G68990	male gametophyte defective 3
Potri.008G118300	Chr08:7590364-7595370	0.515229	2.09033	2.02045	0.00745	0.0463169	up-regulated	PF00170 PF14144	NA	K14431	GO:0003700 GO:0006351 GO:0006355 GO:0043565	AT1G68640	bZIP transcription factor family protein
Potri.008G129500	Chr08:8464411-8467966	6.62368	20.1293	1.60359	0.00015	0.00246409	up-regulated	PF00046 PF02183	NA	NA	GO:0003677 GO:0003700 GO:0006355 GO:0043565	AT2G01430	homeobox-leucine zipper protein 17
Potri.008G131600	Chr08:8662077-8662719	23.621	50.011	1.08217	0.00805	0.048958	up-regulated	NA	NA	NA	NA	AT1G23150	(1 of 3) PTHR33270:SF5 - GB
Potri.008G132850	Chr08:8794089-8796071	2.35894	7.28032	1.62586	0.0011	0.0116218	up-regulated	PF04749	NA	NA	NA	NA	NA
Potri.008G135700	Chr08:9024204-9026879	18.785	40.4994	1.10832	0.00015	0.00246409	up-regulated	PF01118 PF02774	EC:1.2.1.11	K00133	GO:0003942 GO:0004073 GO:0005737 GO:0008652 GO:0009086 GO:0009088 GO:0009089 GO:0009097 GO:0016620 GO:0046983 GO:0050661 GO:0051287 GO:0055114	AT1G14810	semialdehyde dehydrogenase family protein
Potri.008G137700	Chr08:9234896-9236568	1.60608	5.73181	1.83544	0.0016	0.0154381	up-regulated	PF04564	EC:6.3.2.19	NA	GO:0004842 GO:0005488 GO:0016567	AT1G66160	CYS, MET, PRO, and GLY protein 1
Potri.008G141000	Chr08:9518320-9519346	175.387	1236.52	2.81767	5e-05	0.000976812	up-regulated	PF14368	NA	NA	NA	AT2G37870	Bifunctional inhibitor/lipid-transfer protein/seed storage 2S albumin superfamily protein
Potri.008G141100	Chr08:9520225-9523765	1.54777	5.37372	1.79573	0.00055	0.00684617	up-regulated	PF00282	EC:4.1.1.15	K01580	GO:0003824 GO:0004351 GO:0006536 GO:0016831 GO:0019752 GO:0030170	AT2G02000	glutamate decarboxylase 3
Potri.008G142600	Chr08:9625371-9625885	3.57043	32.3283	3.17863	0.0043	0.0318381	up-regulated	PF00271	EC:2.7.11.17	NA	NA	NA	NA
Potri.008G149201	Chr08:10170689-10174842	0.94442	4.04191	2.09754	0.0003	0.00428603	up-regulated	PF13561	NA	NA	GO:0008152 GO:0008667 GO:0016491 GO:0019290 GO:0055114	NA	NA
Potri.008G149800	Chr08:10233169-10237895	4.53907	9.93136	1.1296	0.0024	0.020715	up-regulated	PF02598	NA	K09142	NA	AT5G19300	(1 of 1) PTHR12150:SF13 - DUF171 FAMILY PROTEIN
Potri.008G151900	Chr08:10425603-10430306	2.25756	9.71351	2.10523	5e-05	0.000976812	up-regulated	PF01179 PF02727 PF02728	EC:1.4.3.21	K00276	GO:0005507 GO:0008131 GO:0009308 GO:0048038 GO:0055114	AT1G31670	Copper amine oxidase family protein
Potri.008G152500	Chr08:10472563-10475446	18.3487	45.2391	1.3019	0.0001	0.00176685	up-regulated	PF01282	NA	K02974	GO:0000166 GO:0003735 GO:0005622 GO:0005840 GO:0006412	AT5G28060	Ribosomal protein S24e family protein
Potri.008G155900	Chr08:10655098-10658798	6.12791	27.7622	2.17966	5e-05	0.000976812	up-regulated	PF02574	EC:2.1.1.10	K00547	NA	AT3G22740	homocysteine S-methyltransferase 3
Potri.008G157900	Chr08:10827043-10828175	0.776247	4.69601	2.59685	0.0045	0.0326232	up-regulated	PF00504	NA	NA	NA	AT4G14690	Chlorophyll A-B binding family protein
Potri.008G158000,Potri.008G158200	Chr08:10831458-10838207	9.00473	57.8062	2.68247	5e-05	0.000976812	up-regulated	NA	NA	NA	NA	NA	NA
Potri.008G160200	Chr08:11008829-11010490	5.62219	13.7331	1.28845	0.0003	0.00428603	up-regulated	PF03822 PF14531	EC:2.7.11.1	NA	GO:0004672 GO:0004713 GO:0005524 GO:0006468 GO:0007165	AT3G23000	CBL-interacting protein kinase 7
Potri.008G161600	Chr08:11117760-11119846	6.2159	23.2388	1.9025	5e-05	0.000976812	up-regulated	PF08240 PF13602	EC:1.3.1.105 EC:1.3.1.74	K18980	GO:0008270 GO:0016491 GO:0055114	NA	NA
Potri.008G164250	Chr08:11307172-11308941	3.41993	7.75046	1.18032	0.0048	0.0342349	up-regulated	NA	NA	NA	NA	NA	NA
Potri.008G164400	Chr08:11309912-11315502	48.5173	106.655	1.13637	0.00015	0.00246409	up-regulated	PF01590	EC:2.7.11.1	NA	GO:0000155 GO:0005515 GO:0007165	AT3G23150	Signal transduction histidine kinase, hybrid-type, ethylene sensor
Potri.008G165100	Chr08:11381706-11383910	13.3482	28.5089	1.09477	0.0011	0.0116218	up-regulated	PF05514	NA	NA	NA	AT5G43460	HR-like lesion-inducing protein-related
Potri.008G165200	Chr08:11390648-11393029	78.8498	235.543	1.57882	5e-05	0.000976812	up-regulated	PF05514	NA	NA	NA	AT4G14420	HR-like lesion-inducing protein-related
Potri.008G167400	Chr08:11553354-11561066	2.29754	7.75717	1.75544	0.0014	0.0139065	up-regulated	PF00248	NA	NA	GO:0016491 GO:0055114	AT1G04420	NAD(P)-linked oxidoreductase superfamily protein
Potri.008G168600	Chr08:11653571-11655374	25.1464	71.2	1.50153	5e-05	0.000976812	up-regulated	PF01929	NA	NA	GO:0003735 GO:0005622 GO:0005840 GO:0006412	AT2G20450	Ribosomal protein L14
Potri.008G171900	Chr08:11869289-11873225	0.579025	1.97205	1.768	0.00825	0.049778	up-regulated	NA	NA	NA	NA	AT4G13330	S-adenosyl-L-methionine-dependent methyltransferases superfamily protein
Potri.008G174100	Chr08:12024620-12027807	2.0938	4.38378	1.06605	0.0065	0.0419944	up-regulated	PF01373	EC:3.2.1.2	K01177	GO:0000272 GO:0005975 GO:0016161	AT3G23920	beta-amylase 1
Potri.008G175400	Chr08:12153549-12163471	1.98954	4.21741	1.08392	0.00315	0.0251429	up-regulated	PF04389	NA	NA	NA	AT1G67420	Zn-dependent exopeptidases superfamily protein
Potri.008G179300	Chr08:12377692-12380961	11.6687	59.9516	2.36115	5e-05	0.000976812	up-regulated	PF00044 PF02800	EC:1.2.1.12	K00134	GO:0006006 GO:0016620 GO:0050661 GO:0051287 GO:0055114	AT1G13440	glyceraldehyde-3-phosphate dehydrogenase C2
Potri.008G182900	Chr08:12615819-12621151	5.12457	12.4391	1.27938	5e-05	0.000976812	up-regulated	PF05285 PF08158	NA	K14856	GO:0000055 GO:0005488 GO:0030036 GO:0042273	AT4G31520	SDA1 family protein
Potri.008G191900	Chr08:13491867-13496126	4.03078	9.29842	1.20593	0.00295	0.0240235	up-regulated	PF11152	NA	NA	NA	AT1G59840	cofactor assembly of complex C
Potri.008G193800	Chr08:13665076-13670024	4.56833	11.2221	1.2966	0.00015	0.00246409	up-regulated	PF00270 PF00271	EC:3.6.4.13	NA	GO:0003676 GO:0005524	AT1G59990	DEA(D/H)-box RNA helicase family protein
Potri.008G194100	Chr08:13696583-13697960	16.7949	43.9512	1.38788	5e-05	0.000976812	up-regulated	PF00085	EC:1.6.5.4	K03671	GO:0006662 GO:0015035 GO:0045454	AT1G69880	thioredoxin H-type 8
Potri.008G197500	Chr08:13976159-13981587	1.64354	3.4849	1.08431	0.00715	0.0449889	up-regulated	PF01156	NA	NA	NA	AT5G18860	inosine-uridine preferring nucleoside hydrolase family protein
Potri.008G200600	Chr08:14236068-14239842	2.47343	5.75628	1.21862	0.0046	0.0331802	up-regulated	PF00625	EC:2.7.4.8	NA	GO:0004385 GO:0006163	AT3G06200	P-loop containing nucleoside triphosphate hydrolases superfamily protein
Potri.008G205300	Chr08:15012040-15016686	7.46555	16.1667	1.1147	0.0004	0.00536047	up-regulated	NA	NA	NA	NA	AT3G21465	(1 of 1) PTHR24015:SF846 - ADENYLYL CYCLASE
Potri.008G211400	Chr08:17632898-17638525	6.24315	18.5734	1.57289	5e-05	0.000976812	up-regulated	PF08144	NA	K14844	GO:0003723 GO:0005488	AT3G16810	pumilio 24
Potri.008G211900	Chr08:17518295-17521019	0.5282	15.8659	4.9087	0.00035	0.00482007	up-regulated	PF12708	EC:3.2.1.15	NA	NA	AT1G70500	Pectin lyase-like superfamily protein
Potri.008G213100	Chr08:17342111-17343265	18.0131	65.0567	1.85265	5e-05	0.000976812	up-regulated	PF00407	NA	NA	GO:0006952 GO:0009607	NA	NA
Potri.008G215600	Chr08:16639224-16640534	0.884603	6.57389	2.89365	0.0006	0.00732921	up-regulated	PF00847	NA	NA	GO:0003677 GO:0003700 GO:0006355	AT5G18560	Integrase-type DNA-binding superfamily protein
Potri.008G220200	Chr08:18240439-18247060	0.966409	2.65502	1.45802	0.00065	0.00780681	up-regulated	PF00931 PF07725 PF13676	NA	NA	GO:0005515 GO:0007165 GO:0043531	NA	NA
Potri.009G004800	Chr09:1097876-1098894	6.87549	14.347	1.06121	0.0077	0.0474464	up-regulated	PF13912	NA	NA	GO:0003676 GO:0046872	AT2G28200	C2H2-type zinc finger family protein
Potri.009G008500	Chr09:1630775-1632934	10.5497	33.7889	1.67934	5e-05	0.000976812	up-regulated	PF07690	NA	K02575	GO:0016021 GO:0055085	AT5G60770	nitrate transporter 2.4
Potri.009G016000	Chr09:2729207-2732653	8.20423	19.6497	1.26007	0.00035	0.00482007	up-regulated	PF01137 PF05189	EC:6.5.1.4	K11108	GO:0003824 GO:0005730 GO:0006396 GO:0042254	AT5G22100	RNA cyclase family protein
Potri.009G027000	Chr09:3849103-3851355	16.6175	34.7169	1.06294	0.00165	0.0158008	up-regulated	PF00276 PF03939	NA	K02893	GO:0000166 GO:0003735 GO:0005622 GO:0005840 GO:0006412	AT3G55280	ribosomal protein L23AB
Potri.009G027100	Chr09:3852697-3855892	2.99718	33.3074	3.47416	5e-05	0.000976812	up-regulated	PF07795	NA	NA	NA	AT2G28690	Protein of unknown function (DUF1635)
Potri.009G028300	Chr09:3952684-3953262	78.9361	176.921	1.16435	5e-05	0.000976812	up-regulated	PF00280	NA	NA	GO:0004867 GO:0009611	AT2G38870	Serine protease inhibitor, potato inhibitor I-type family protein
Potri.009G028800	Chr09:3988075-3989581	133.302	322.304	1.27372	5e-05	0.000976812	up-regulated	PF00314	NA	NA	NA	AT2G28790	Pathogenesis-related thaumatin superfamily protein
Potri.009G029300	Chr09:4039725-4041687	1.79182	4.69802	1.39063	0.00565	0.0381708	up-regulated	NA	NA	NA	NA	AT5G59350	NA
Potri.009G032800	Chr09:4341964-4346387	20.5394	49.5541	1.27061	5e-05	0.000976812	up-regulated	PF03514	NA	NA	NA	NA	NA
Potri.009G034500	Chr09:4476112-4478968	3.62504	19.6699	2.43992	5e-05	0.000976812	up-regulated	PF00394 PF07731 PF07732	EC:1.10.3.2	K05909	GO:0005507 GO:0016491 GO:0046274 GO:0048046 GO:0052716 GO:0055114	NA	NA
Potri.009G037300	Chr09:4649639-4651709	6.21215	43.5985	2.81112	5e-05	0.000976812	up-regulated	PF13672	EC:3.1.3.16	K14497	GO:0003824 GO:0004722 GO:0006470	AT5G59220	highly ABA-induced PP2C gene 1
Potri.009G044700,Potri.009G044800	Chr09:5124481-5130371	2.71258	6.79372	1.32454	0.00025	0.00369613	up-regulated	NA	NA	NA	NA	NA	NA
Potri.009G045300	Chr09:5157952-5162992	9.89981	26.475	1.41916	5e-05	0.000976812	up-regulated	PF00270 PF00271 PF13959	EC:3.6.4.13	K13179	GO:0003676 GO:0005524	AT3G18600	P-loop containing nucleoside triphosphate hydrolases superfamily protein
Potri.009G051100	Chr09:5603510-5610074	2.78035	6.42473	1.20837	0.00065	0.00780681	up-regulated	NA	NA	NA	NA	NA	NA
Potri.009G055000	Chr09:5890519-5891930	0.389407	3.54284	3.18555	0.0074	0.0460936	up-regulated	PF13813	EC:2.3.1.75	NA	GO:0047196	AT3G51970	acyl-CoA sterol acyl transferase 1
Potri.009G055100	Chr09:5894225-5895900	4.79021	10.7496	1.16613	0.001	0.0108094	up-regulated	PF13813	EC:2.3.1.75	NA	GO:0047196	AT3G51970	acyl-CoA sterol acyl transferase 1
Potri.009G055800	Chr09:5945836-5947066	31.1892	83.2818	1.41696	5e-05	0.000976812	up-regulated	PF03087	NA	NA	GO:0005515	NA	NA
Potri.009G057800	Chr09:6051333-6055256	7.4944	17.5382	1.22661	0.00045	0.00586587	up-regulated	PF01370	EC:1.1.1.195	NA	GO:0003824 GO:0050662	NA	NA
Potri.009G057900	Chr09:6058970-6061550	0.575873	2.88262	2.32356	0.00235	0.0203987	up-regulated	PF01764	EC:3.1.1.32	NA	GO:0006629	AT1G30370	alpha/beta-Hydrolases superfamily protein
Potri.009G058000	Chr09:6062149-6068312	4.61693	12.0738	1.38687	0.0002	0.00310305	up-regulated	PF00400 PF08154	NA	K14855	GO:0005515	AT5G52820	WD-40 repeat family protein / notchless protein, putative
Potri.009G064200	Chr09:6517549-6522150	0.341345	3.39342	3.31344	0.00025	0.00369613	up-regulated	NA	NA	NA	NA	AT3G52115	gamma response gene 1
Potri.009G064800	Chr09:6551809-6555040	3.19779	8.21836	1.36178	0.00035	0.00482007	up-regulated	PF00067	NA	NA	GO:0004497 GO:0005506 GO:0016705 GO:0020037 GO:0055114	NA	NA
Potri.009G064900	Chr09:6564581-6568289	2.79251	19.1873	2.78052	5e-05	0.000976812	up-regulated	PF00067	NA	NA	GO:0004497 GO:0005506 GO:0016705 GO:0020037 GO:0055114	NA	NA
Potri.009G065000	Chr09:6577668-6579846	9.36412	26.1569	1.48198	5e-05	0.000976812	up-regulated	PF00067	NA	NA	GO:0004497 GO:0005506 GO:0016705 GO:0020037 GO:0055114	AT3G20120	cytochrome P450, family 705, subfamily A, polypeptide 21
Potri.009G065800	Chr09:6636270-6638089	111.026	229.475	1.04743	0.0001	0.00176685	up-regulated	PF01159 PF03868	NA	K02934	GO:0003676 GO:0003735 GO:0005622 GO:0005840 GO:0006412	AT1G18540	Ribosomal protein L6 family protein
Potri.009G068400	Chr09:6802269-6806577	9.68908	21.1772	1.12808	0.0005	0.00637618	up-regulated	PF10294	EC:2.1.1.60	NA	NA	AT2G26810	Putative methyltransferase family protein
Potri.009G069400	Chr09:6857442-6866241	7.99763	17.5234	1.13164	0.00015	0.00246409	up-regulated	PF08627	NA	NA	NA	AT5G19380	CRT (chloroquine-resistance transporter)-like transporter 1
Potri.009G074200	Chr09:7250812-7252632	0.43014	8.87422	4.36674	0.00215	0.0191486	up-regulated	PF00583	EC:2.3.1.88	NA	GO:0008080	AT2G30090	Acyl-CoA N-acyltransferases (NAT) superfamily protein
Potri.009G079700	Chr09:7644110-7647591	27.2807	60.2369	1.14277	5e-05	0.000976812	up-regulated	PF00012	NA	K04043	GO:0005524 GO:0006457 GO:0051082	AT5G09590	mitochondrial HSO70 2
Potri.009G085900	Chr09:8044676-8045827	1.44742	8.01505	2.46923	0.00065	0.00780681	up-regulated	NA	NA	NA	NA	NA	NA
Potri.009G087500,Potri.009G087600	Chr09:8147224-8154182	28.1481	72.7844	1.37059	5e-05	0.000976812	up-regulated	NA	NA	NA	NA	NA	NA
Potri.009G093400	Chr09:8496584-8498962	18.9443	43.4709	1.19829	0.00455	0.032861	up-regulated	NA	NA	NA	NA	AT4G34265	NA
Potri.009G093500	Chr09:8499373-8504891	15.1071	35.7786	1.24387	5e-05	0.000976812	up-regulated	PF14498	EC:3.2.1.51 EC:3.2.1.63	K15923	GO:0003824 GO:0004560	AT4G34260	1,2-alpha-L-fucosidases
Potri.009G097300	Chr09:8739428-8741801	36.7629	91.9107	1.32198	5e-05	0.000976812	up-regulated	PF04199	EC:3.5.1.9	NA	GO:0004061 GO:0019441	NA	NA
Potri.009G100500	Chr09:8916446-8919189	1.14915	4.04801	1.81664	0.0003	0.00428603	up-regulated	PF00082 PF05922	EC:3.4.14.10	NA	GO:0004252 GO:0006508	NA	NA
Potri.009G102400,Potri.009G102500	Chr09:9031726-9035558	12.7345	25.8363	1.02066	0.0052	0.0360882	up-regulated	NA	NA	NA	NA	NA	NA
Potri.009G102700	Chr09:9039593-9042151	11.7039	72.7189	2.63534	5e-05	0.000976812	up-regulated	PF00394 PF07731 PF07732	EC:1.10.3.2	K05909	GO:0005507 GO:0016491 GO:0046274 GO:0048046 GO:0052716 GO:0055114	AT5G03260	laccase 11
Potri.009G102800	Chr09:9051041-9052143	3.86681	16.7495	2.1149	5e-05	0.000976812	up-regulated	NA	NA	NA	NA	AT5G66800	(1 of 4) PTHR31722:SF5 - EMB
Potri.009G105400	Chr09:9210516-9212020	15.6147	46.2051	1.56515	5e-05	0.000976812	up-regulated	PF07816	NA	NA	NA	AT2G15760	Protein of unknown function (DUF1645)
Potri.009G106000	Chr09:9244841-9245943	4.22103	56.1175	3.73278	5e-05	0.000976812	up-regulated	NA	NA	NA	GO:0009055	AT2G15770	Cupredoxin superfamily protein
Potri.009G109500	Chr09:9431022-9433518	0.844735	3.37863	1.99987	0.0004	0.00536047	up-regulated	PF00400	EC:2.7.11.7	NA	GO:0005515	AT1G49450	Transducin/WD40 repeat-like superfamily protein
Potri.009G109800	Chr09:9455152-9457032	7.36007	16.302	1.14726	0.0041	0.0307044	up-regulated	PF05562	NA	NA	NA	NA	NA
Potri.009G110800	Chr09:9498083-9499310	220.901	495.435	1.16529	0.0001	0.00176685	up-regulated	PF00042	NA	NA	GO:0019825 GO:0020037	AT2G16060	hemoglobin 1
Potri.009G118400	Chr09:9940805-9948497	5.84148	16.0386	1.45714	0.0001	0.00176685	up-regulated	PF01728 PF07780 PF11861	EC:2.1.1.167	K14857	GO:0001510 GO:0005634 GO:0006364 GO:0008168 GO:0008649 GO:0031167 GO:0032259	AT4G25730	FtsJ-like methyltransferase family protein
Potri.009G121500	Chr09:10171691-10177220	2.96705	6.23154	1.07056	0.0024	0.020715	up-regulated	PF00493 PF14551	EC:3.6.4.12	K02212	GO:0003677 GO:0003678 GO:0005524 GO:0006260 GO:0006270 GO:0042555	AT2G16440	Minichromosome maintenance (MCM2/3/5) family protein
Potri.009G124400	Chr09:10359550-10364063	12.5002	31.9813	1.35528	0.0001	0.00176685	up-regulated	PF00643	NA	NA	GO:0005622 GO:0008270	AT4G38960	B-box type zinc finger family protein
Potri.009G128700	Chr09:10563638-10568578	17.8223	47.0339	1.40002	5e-05	0.000976812	up-regulated	PF01048	EC:2.4.2.28 EC:3.2.2.9	NA	GO:0003824 GO:0009116	AT4G38800	methylthioadenosine nucleosidase 1
Potri.009G130200	Chr09:10646383-10648955	10.5076	21.9942	1.06569	0.0006	0.00732921	up-regulated	PF06273	NA	NA	NA	AT4G38710	glycine-rich protein
Potri.009G130600	Chr09:10665433-10668489	3.39272	8.34684	1.29879	0.00165	0.0158008	up-regulated	PF00642	NA	NA	GO:0046872	AT3G19360	Zinc finger (CCCH-type) family protein
Potri.009G132000	Chr09:10729215-10731728	12.1322	24.5618	1.01757	0.00035	0.00482007	up-regulated	PF00098 PF00313	NA	NA	GO:0003676 GO:0003677 GO:0006355 GO:0008270	AT2G21060	glycine-rich protein 2B
Potri.009G133500	Chr09:10829526-10835172	4.64008	25.078	2.4342	5e-05	0.000976812	up-regulated	PF06911	NA	NA	NA	NA	NA
Potri.009G134700	Chr09:10912463-10916508	20.5493	45.6279	1.15083	5e-05	0.000976812	up-regulated	PF00069	EC:2.7.11.1	NA	GO:0004672 GO:0004713 GO:0005524 GO:0006468	AT4G35030	Protein kinase superfamily protein
Potri.009G136400	Chr09:10994462-10998271	33.1373	90.9349	1.45638	5e-05	0.000976812	up-regulated	PF05278	NA	NA	NA	AT4G38560	Arabidopsis phospholipase-like protein (PEARLI 4) family
Potri.009G140800	Chr09:11262282-11265477	12.4323	46.7774	1.91171	5e-05	0.000976812	up-regulated	PF01490	NA	NA	NA	NA	NA
Potri.009G143800	Chr09:11451903-11453157	2.96228	13.7356	2.21313	0.001	0.0108094	up-regulated	PF03386	NA	NA	NA	NA	NA
Potri.009G145000	Chr09:11525259-11528005	6.78737	23.806	1.8104	5e-05	0.000976812	up-regulated	PF03015 PF07993	EC:1.2.1.84	K13356	GO:0080019	NA	NA
Potri.009G146500	Chr09:11607317-11612497	1.98647	4.76507	1.26229	0.00225	0.0197855	up-regulated	PF00069 PF07714	EC:2.7.11.1	NA	GO:0004672 GO:0004713 GO:0005524 GO:0006468	AT3G44610	Protein kinase superfamily protein
Potri.009G148500	Chr09:11715564-11717841	17.7776	38.6639	1.12092	0.0004	0.00536047	up-regulated	PF01246	NA	K02896	GO:0042254	AT2G44860	Ribosomal protein L24e family protein
Potri.009G149400	Chr09:11807082-11810202	17.7607	58.5499	1.72098	5e-05	0.000976812	up-regulated	NA	EC:3.5.1.98	NA	GO:0003676 GO:0046872	AT3G44750	histone deacetylase 3
Potri.009G150400	Chr09:11887611-11891531	8.40905	17.615	1.06679	0.00035	0.00482007	up-regulated	PF11891	NA	NA	NA	AT5G22790	reticulata-related 1
Potri.009G159700	Chr09:12374275-12378470	35.3697	121.739	1.7832	5e-05	0.000976812	up-regulated	PF00394 PF07731 PF07732	EC:1.10.3.3	K00423	GO:0005507 GO:0005576 GO:0016491 GO:0055114	AT5G21100	Plant L-ascorbate oxidase
Potri.009G163200	Chr09:12535402-12537739	3.00857	9.48588	1.6567	0.00475	0.0339735	up-regulated	PF01783	EC:1.15.1.1	NA	GO:0003735 GO:0006412 GO:0006801 GO:0015934 GO:0046872 GO:0055114	NA	NA
Potri.009G167400	Chr09:12774899-12781531	2.57068	7.4053	1.52641	0.00015	0.00246409	up-regulated	PF07714	EC:2.7.10.2 EC:2.7.11.1	NA	GO:0004672 GO:0004713 GO:0005524 GO:0006468	AT2G17220	Protein kinase superfamily protein
Potri.010G001500	Chr10:177984-181363	9.0372	26.1158	1.53098	5e-05	0.000976812	up-regulated	PF07714	EC:2.7.11.1	K13436	GO:0004672 GO:0004713 GO:0005524 GO:0006468	NA	NA
Potri.010G002300	Chr10:237681-240899	7.95446	17.5797	1.14407	0.00085	0.00954833	up-regulated	PF00297	NA	NA	GO:0003735 GO:0005622 GO:0005840 GO:0006412	AT3G17465	ribosomal protein L3 plastid
Potri.010G005400	Chr10:499487-506317	6.47986	15.9991	1.30396	5e-05	0.000976812	up-regulated	PF00400	NA	NA	GO:0005515	AT5G11240	transducin family protein / WD-40 repeat family protein
Potri.010G005600	Chr10:522187-527899	3.33992	11.154	1.73967	5e-05	0.000976812	up-regulated	PF08144	NA	K14844	GO:0003723 GO:0005488	AT3G16810	pumilio 24
Potri.010G006800	Chr10:637715-639756	62.6574	318.206	2.34441	5e-05	0.000976812	up-regulated	PF00847	NA	K09286	GO:0003677 GO:0003700 GO:0006355	AT3G16770	ethylene-responsive element binding protein
Potri.010G012100	Chr10:2234293-2235452	1231.69	3238.07	1.39449	0.0009	0.00998277	up-regulated	PF03242	NA	NA	GO:0006950	AT4G15910	drought-induced 21
Potri.010G012700	Chr10:2259879-2260640	39.8349	105.483	1.4049	5e-05	0.000976812	up-regulated	PF01776	NA	K02891	GO:0003735 GO:0005622 GO:0005840 GO:0006412	NA	NA
Potri.010G015100	Chr10:2522971-2523947	5.52392	13.4877	1.28788	0.0037	0.0283576	up-regulated	NA	NA	NA	NA	NA	NA
Potri.010G029350,Potri.010G029400	Chr10:4235712-4239057	4.17202	10.1849	1.28762	0.00215	0.0191486	up-regulated	NA	NA	NA	NA	NA	NA
Potri.010G042100	Chr10:7344970-7349173	25.0771	50.3724	1.00626	0.0002	0.00310305	up-regulated	PF00295	EC:3.2.1.15	NA	GO:0004650 GO:0005975	AT1G60590	Pectin lyase-like superfamily protein
Potri.010G046225	Chr10:7790476-7791522	2.01664	7.04609	1.80487	0.0028	0.0230975	up-regulated	PF14009	NA	NA	NA	NA	NA
Potri.010G055400	Chr10:8648181-8651220	352.855	777.391	1.13956	0.0028	0.0230975	up-regulated	PF00044 PF02800	EC:1.2.1.12	K00134	GO:0006006 GO:0016620 GO:0050661 GO:0051287 GO:0055114	AT1G13440	glyceraldehyde-3-phosphate dehydrogenase C2
Potri.010G056300	Chr10:8684161-8693004	37.0073	88.7654	1.26219	0.0002	0.00310305	up-regulated	PF02458	EC:2.3.1.160	NA	GO:0016747	NA	NA
Potri.010G060300	Chr10:9046097-9051324	0.926835	4.24174	2.19427	5e-05	0.000976812	up-regulated	PF07649 PF13905	EC:1.8.1.8	K17609	GO:0047134 GO:0055114	AT1G60420	DC1 domain-containing protein
Potri.010G063500	Chr10:9245802-9247889	20.3334	66.7047	1.71394	5e-05	0.000976812	up-regulated	PF00909	NA	K03320	GO:0008519 GO:0015696 GO:0016020 GO:0072488	AT3G24300	ammonium transporter 1;3
Potri.010G064000	Chr10:9282286-9283812	2.86075	11.5989	2.01952	0.00015	0.00246409	up-regulated	PF00249	NA	K09422	GO:0003677	AT4G13480	myb domain protein 79
Potri.010G068100	Chr10:9643913-9648828	7.31965	21.8756	1.57947	5e-05	0.000976812	up-regulated	PF00854	NA	NA	GO:0005215 GO:0006810 GO:0016020	AT5G46040	Major facilitator superfamily protein
Potri.010G070900	Chr10:9911315-9913217	11.2542	27.7308	1.30102	0.0001	0.00176685	up-regulated	PF13417	EC:2.5.1.18	K00799	GO:0005515	AT2G29470	glutathione S-transferase tau 3
Potri.010G071500	Chr10:9966643-9970015	1.3078	3.94671	1.5935	0.0014	0.0139065	up-regulated	PF07690	EC:3.6.3.27	K08176	GO:0005315 GO:0006817 GO:0016021 GO:0055085	NA	NA
Potri.010G072200	Chr10:10048012-10049030	89.7848	326.917	1.86438	5e-05	0.000976812	up-regulated	PF02095	NA	NA	GO:0005199 GO:0005576	NA	NA
Potri.010G073400	Chr10:10134488-10136627	12.5848	26.4239	1.07016	0.00175	0.0164762	up-regulated	PF05514	NA	NA	NA	AT4G14420	HR-like lesion-inducing protein-related
Potri.010G074300	Chr10:10219405-10225035	23.9365	63.0144	1.39647	5e-05	0.000976812	up-regulated	PF00072 PF00512 PF01590	EC:2.7.11.1	K14509	GO:0000155 GO:0000160 GO:0004673 GO:0005515 GO:0005789 GO:0007165 GO:0009873	AT3G23150	Signal transduction histidine kinase, hybrid-type, ethylene sensor
Potri.010G074800	Chr10:10275793-10280312	0.792719	6.35811	3.00372	0.00025	0.00369613	up-regulated	PF03552	EC:2.4.1.12	NA	GO:0016020 GO:0016760 GO:0030244	NA	NA
Potri.010G075200	Chr10:10319911-10320425	7.95798	75.1148	3.23862	5e-05	0.000976812	up-regulated	PF00280	NA	NA	GO:0004867 GO:0009611	AT2G38870	Serine protease inhibitor, potato inhibitor I-type family protein
Potri.010G075600	Chr10:10335451-10343807	32.3566	154.336	2.25394	5e-05	0.000976812	up-regulated	PF00280	NA	NA	GO:0004867 GO:0009611	AT2G38870	Serine protease inhibitor, potato inhibitor I-type family protein
Potri.010G076800	Chr10:10411070-10412037	9.27493	21.809	1.23351	0.0018	0.0168225	up-regulated	PF00538	NA	K11275	GO:0000786 GO:0003677 GO:0005634 GO:0006334	NA	NA
Potri.010G078400	Chr10:10493878-10495509	29.0531	71.3798	1.29682	5e-05	0.000976812	up-regulated	PF02309	NA	K14484	GO:0005634 GO:0006355	AT1G04240	AUX/IAA transcriptional regulator family protein
Potri.010G082101	Chr10:10967214-10970080	2.46158	28.3036	3.52333	0.00165	0.0158008	up-regulated	PF03079	EC:1.13.11.53	NA	GO:0010309 GO:0055114	NA	NA
Potri.010G085600	Chr10:11201015-11202225	11.0348	35.8154	1.69852	5e-05	0.000976812	up-regulated	PF13302	EC:2.3.1.57	NA	GO:0008080	AT2G32020	Acyl-CoA N-acyltransferases (NAT) superfamily protein
Potri.010G087200	Chr10:11279139-11280687	2.96534	7.30091	1.29988	0.0011	0.0116218	up-regulated	PF04844	NA	NA	NA	AT2G32100	ovate family protein 16
Potri.010G093000	Chr10:11759082-11765166	3.54581	8.6404	1.28498	0.00025	0.00369613	up-regulated	PF13921	NA	K09422	GO:0003677	AT1G14350	Duplicated homeodomain-like superfamily protein
Potri.010G094600	Chr10:11856780-11860210	11.0862	25.7031	1.21318	0.00065	0.00780681	up-regulated	PF01564	EC:2.5.1.16	K00797	GO:0003824 GO:0006595	AT1G23820	spermidine synthase 1
Potri.010G096500	Chr10:12010356-12018325	1.39533	3.50304	1.328	0.00695	0.0441058	up-regulated	PF00587 PF03129 PF07973	EC:6.1.1.3	NA	GO:0000166 GO:0004812 GO:0004829 GO:0005524 GO:0005737 GO:0006418 GO:0006435 GO:0016876 GO:0043039	NA	NA
Potri.010G096800	Chr10:12032873-12035426	1.11435	6.84874	2.61964	5e-05	0.000976812	up-regulated	PF03171 PF14226	EC:1.14.11.13	K04125	GO:0016491 GO:0055114	NA	NA
Potri.010G100600	Chr10:12342674-12344293	37.692	257.678	2.77324	5e-05	0.000976812	up-regulated	PF14368	NA	NA	NA	AT2G37870	Bifunctional inhibitor/lipid-transfer protein/seed storage 2S albumin superfamily protein
Potri.010G102200	Chr10:12463582-12470973	0.283593	3.21678	3.50372	0.00145	0.014304	up-regulated	PF07722	EC:4.1.3.27	K01658	GO:0006541 GO:0008152 GO:0016787	AT1G24807	Glutamine amidotransferase type 1 family protein
Potri.010G103100	Chr10:12564883-12566638	0.599735	2.95809	2.30227	0.0081	0.0491447	up-regulated	PF04564	EC:6.3.2.19	NA	GO:0004842 GO:0005488 GO:0016567	AT1G66160	CYS, MET, PRO, and GLY protein 1
Potri.010G104200	Chr10:12622643-12624742	2.15953	5.86395	1.44115	0.0034	0.0266192	up-regulated	PF01988	NA	NA	NA	AT2G01770	vacuolar iron transporter 1
Potri.010G110800	Chr10:13094141-13094724	54.3444	116.889	1.10494	0.00155	0.0150571	up-regulated	NA	NA	NA	NA	AT1G23150	(1 of 3) PTHR33270:SF5 - GB
Potri.010G110850	Chr10:13094901-13095045	409.531	1721.65	2.07175	0.0001	0.00176685	up-regulated	NA	NA	NA	NA	AT1G23149	conserved peptide upstream open reading frame 29
Potri.010G111600	Chr10:13156919-13157443	106.394	325.092	1.61143	5e-05	0.000976812	up-regulated	PF00166	NA	K04078	GO:0005737 GO:0006457	NA	NA
Potri.010G113000	Chr10:13285738-13291165	11.9512	24.1812	1.01673	0.0005	0.00637618	up-regulated	PF06886	NA	NA	NA	AT1G70950	TPX2 (targeting protein for Xklp2) protein family
Potri.010G114600	Chr10:13418629-13420922	9.8443	26.1902	1.41167	5e-05	0.000976812	up-regulated	PF00403	NA	NA	GO:0030001 GO:0046872	AT1G22990	Heavy metal transport/detoxification superfamily protein
Potri.010G123700	Chr10:14133663-14134845	8.08408	35.4804	2.13387	5e-05	0.000976812	up-regulated	PF05678	NA	NA	NA	NA	NA
Potri.010G125600	Chr10:14296665-14297694	18.9728	48.3711	1.35022	5e-05	0.000976812	up-regulated	PF00847	NA	NA	GO:0003677 GO:0003700 GO:0006355	AT3G25890	Integrase-type DNA-binding superfamily protein
Potri.010G127000	Chr10:14422078-14425001	3.70651	14.1998	1.93773	5e-05	0.000976812	up-regulated	PF03398	NA	NA	NA	AT1G13340	Regulator of Vps4 activity in the MVB pathway protein
Potri.010G127800	Chr10:14462563-14465623	7.76881	36.5782	2.23522	5e-05	0.000976812	up-regulated	PF04749	NA	NA	NA	AT1G68630	PLAC8 family protein
Potri.010G129700	Chr10:14622703-14627318	14.3571	32.3505	1.17203	0.0001	0.00176685	up-regulated	PF02365	NA	NA	GO:0003677 GO:0006355	AT1G25580	NAC (No Apical Meristem) domain transcriptional regulator superfamily protein
Potri.010G131500	Chr10:14775419-14775707	10.2281	45.3371	2.14815	0.00665	0.0426986	up-regulated	NA	NA	NA	NA	AT1G68765	Putative membrane lipoprotein
Potri.010G132700	Chr10:14885514-14891721	12.0932	46.2509	1.93528	5e-05	0.000976812	up-regulated	PF00122 PF12710 PF16209 PF16212	EC:3.6.3.1	K01530	GO:0000166 GO:0000287 GO:0004012 GO:0005524 GO:0015914 GO:0016021 GO:0046872	NA	NA
Potri.010G136601	Chr10:15138885-15142250	8.46745	20.9384	1.30615	0.00125	0.0127937	up-regulated	PF01490	NA	K14207	NA	NA	NA
Potri.010G138001	Chr10:15229470-15231261	0.95453	4.23929	2.15096	0.0045	0.0326232	up-regulated	NA	NA	NA	NA	AT2G03830	NA
Potri.010G140100	Chr10:15372496-15379590	5.58944	11.7607	1.0732	0.0002	0.00310305	up-regulated	PF04147	NA	K14766	GO:0032040	AT1G69070	(1 of 1) PTHR23183 - NOP14
Potri.010G141400	Chr10:15445937-15452917	39.794	106.958	1.42643	5e-05	0.000976812	up-regulated	PF00933 PF01915 PF14310	EC:3.2.1.37 EC:3.2.1.55	NA	GO:0004553 GO:0005975	AT5G49360	beta-xylosidase 1
Potri.010G142600	Chr10:15537740-15540345	311.299	1960.28	2.65469	5e-05	0.000976812	up-regulated	PF13561	EC:1.1.1.206 EC:1.1.1.236	K08081	GO:0008152 GO:0008667 GO:0016491 GO:0019290 GO:0055114	AT2G29370	NAD(P)-binding Rossmann-fold superfamily protein
Potri.010G142900	Chr10:15576440-15577363	24.6611	69.1838	1.4882	5e-05	0.000976812	up-regulated	PF00170	NA	NA	GO:0003700 GO:0006355 GO:0043565	AT5G49450	basic leucine-zipper 1
Potri.010G145150	Chr10:15688124-15696778	0.560528	2.09357	1.90111	0.00625	0.0409214	up-regulated	PF05182	NA	NA	NA	AT3G66652	fip1 motif-containing protein
Potri.010G149900	Chr10:16013284-16015215	10.2576	31.2192	1.60575	5e-05	0.000976812	up-regulated	PF00249	NA	K09422	GO:0003677	AT5G49620	myb domain protein 78
Potri.010G150700	Chr10:16086479-16087402	19.0763	53.9956	1.50106	5e-05	0.000976812	up-regulated	PF07876	NA	NA	NA	NA	NA
Potri.010G150800	Chr10:16101970-16103354	4.43615	46.1364	3.37853	5e-05	0.000976812	up-regulated	PF07876	NA	NA	NA	NA	NA
Potri.010G151000	Chr10:16111063-16112021	49.0708	186.447	1.92583	5e-05	0.000976812	up-regulated	PF07876	NA	NA	NA	NA	NA
Potri.010G151700	Chr10:16152207-16152889	15.4371	42.1341	1.44859	0.00025	0.00369613	up-regulated	PF01253	NA	K03113	GO:0003743 GO:0006413	AT5G54940	Translation initiation factor SUI1 family protein
Potri.010G152000	Chr10:16162509-16165290	10.784	36.6077	1.76325	5e-05	0.000976812	up-regulated	PF12708	EC:3.2.1.15	NA	NA	AT1G48100	Pectin lyase-like superfamily protein
Potri.010G157900	Chr10:16472174-16476379	1.65869	5.33687	1.68595	0.00135	0.0135866	up-regulated	PF07897 PF16136	NA	NA	GO:0007165	AT1G13740	ABI five binding protein 2
Potri.010G159900	Chr10:16589954-16596779	15.8474	58.4444	1.88282	5e-05	0.000976812	up-regulated	PF00232	EC:3.2.1.21	K01188	GO:0004553 GO:0005975	AT1G26560	beta glucosidase 40
Potri.010G161400	Chr10:16683774-16686039	2.43345	8.53366	1.81016	0.00355	0.0274466	up-regulated	NA	NA	NA	NA	AT2G03420	NA
Potri.010G166200	Chr10:16978911-16980491	3.16204	7.94848	1.32982	0.0024	0.020715	up-regulated	PF02365	NA	NA	GO:0003677 GO:0006355	AT1G69490	NAC-like, activated by AP3/PI
Potri.010G168900	Chr10:17113666-17116500	0.853121	2.22625	1.38379	0.0063	0.0411782	up-regulated	NA	NA	NA	NA	NA	NA
Potri.010G175700	Chr10:17612604-17614924	6.26109	26.4528	2.07894	5e-05	0.000976812	up-regulated	PF02567	EC:5.3.3.17	NA	GO:0003824 GO:0009058	AT1G03210	Phenazine biosynthesis PhzC/PhzF protein
Potri.010G175701	Chr10:17606968-17609029	7.57016	26.7966	1.82366	5e-05	0.000976812	up-regulated	PF02567	EC:5.3.3.17	NA	GO:0003824 GO:0009058	AT1G03210	Phenazine biosynthesis PhzC/PhzF protein
Potri.010G177700	Chr10:17739275-17743837	4.32731	21.7683	2.33068	5e-05	0.000976812	up-regulated	PF00107 PF16884	EC:1.1.1.54 EC:1.3.1.102 EC:1.3.1.74	NA	GO:0008270 GO:0016491 GO:0055114	AT1G65560	Zinc-binding dehydrogenase family protein
Potri.010G181000	Chr10:17979042-17984255	6.87422	16.7583	1.28561	5e-05	0.000976812	up-regulated	PF00847	NA	K09285	GO:0003677 GO:0003700 GO:0006355 GO:0007275	AT5G17430	Integrase-type DNA-binding superfamily protein
Potri.010G183100	Chr10:18100036-18101885	13.2996	35.5821	1.41977	5e-05	0.000976812	up-regulated	NA	NA	NA	NA	AT2G40390	NA
Potri.010G184200	Chr10:18173200-18178644	0.793281	2.74639	1.79163	0.0011	0.0116218	up-regulated	PF03644	EC:3.2.1.96	K01227	GO:0005737 GO:0005975 GO:0006629 GO:0008081 GO:0016810 GO:0033925	AT3G11040	Glycosyl hydrolase family 85
Potri.010G184600	Chr10:18209936-18214922	2.89306	6.39931	1.14532	0.00335	0.0263267	up-regulated	PF00328	EC:3.1.3.62 EC:3.1.3.8	NA	GO:0003993	AT1G09870	histidine acid phosphatase family protein
Potri.010G190500	Chr10:18624606-18625300	7.09422	16.5243	1.21987	0.0051	0.0357187	up-regulated	PF00169	NA	NA	NA	AT5G05710	Pleckstrin homology (PH) domain superfamily protein
Potri.010G194400	Chr10:18886067-18888176	14.5113	34.6059	1.25384	0.0026	0.0219211	up-regulated	PF08571	NA	NA	NA	NA	NA
Potri.010G196300	Chr10:19015310-19015803	28.106	604.5	4.42679	5e-05	0.000976812	up-regulated	PF14368	NA	NA	NA	AT5G05960	Bifunctional inhibitor/lipid-transfer protein/seed storage 2S albumin superfamily protein
Potri.010G200400	Chr10:19284157-19285473	1.49748	6.18677	2.04665	0.0004	0.00536047	up-regulated	PF03195	NA	NA	NA	NA	NA
Potri.010G203000	Chr10:19507026-19510214	3.58773	11.7412	1.71043	0.00255	0.0216109	up-regulated	PF00168	NA	NA	GO:0005515	AT3G55470	Calcium-dependent lipid-binding (CaLB domain) family protein
Potri.010G205700	Chr10:19651690-19654715	77.8005	181.286	1.22042	5e-05	0.000976812	up-regulated	PF00012	NA	K03283	NA	AT5G02490	Heat shock protein 70 (Hsp 70) family protein
Potri.010G210300	Chr10:19938179-19939931	69.7715	183.459	1.39475	5e-05	0.000976812	up-regulated	PF00276 PF03939	NA	K02893	GO:0000166 GO:0003735 GO:0005622 GO:0005840 GO:0006412	AT3G55280	ribosomal protein L23AB
Potri.010G211400	Chr10:19999220-20008245	3.29836	7.32018	1.15013	0.0011	0.0116218	up-regulated	PF00916 PF01740	NA	K18059	GO:0008271 GO:0008272 GO:0015116 GO:0016020 GO:0016021 GO:0055085	AT3G12520	sulfate transporter 4;2
Potri.010G212800	Chr10:20108365-20110048	1.32141	5.51795	2.06206	0.0006	0.00732921	up-regulated	NA	NA	NA	NA	AT2G39370	(1 of 1) PTHR33312:SF2 - MEMBRANE-ASSOCIATED KINASE REGULATOR 3-RELATED
Potri.010G213900	Chr10:20189821-20190915	4.62655	14.6966	1.66747	0.00285	0.0234256	up-regulated	PF15511	NA	K11254	GO:0000786 GO:0003677 GO:0005634 GO:0046982	AT1G07660	Histone superfamily protein
Potri.010G217500	Chr10:20411848-20413812	1.37088	11.355	3.05015	0.00015	0.00246409	up-regulated	NA	NA	NA	GO:0004848	AT2G35820	ureidoglycolate hydrolases
Potri.010G219200	Chr10:20504422-20507495	2.10101	5.87396	1.48325	0.0057	0.0383278	up-regulated	PF00439 PF17035	NA	NA	GO:0005515	AT2G34900	Transcription factor GTE6
Potri.010G220300	Chr10:20578973-20580791	7.69467	21.4111	1.47643	0.0001	0.00176685	up-regulated	PF00335	NA	NA	GO:0016021	AT3G12090	tetraspanin6
Potri.010G223900	Chr10:20815967-20821061	1.33358	3.69522	1.47035	0.00265	0.0222201	up-regulated	PF00168 PF17047	NA	NA	GO:0005515	AT5G04220	Calcium-dependent lipid-binding (CaLB domain) family protein
Potri.010G225600	Chr10:20924590-20931469	0.320905	1.67919	2.38754	0.00255	0.0216109	up-regulated	PF00806 PF07990	NA	K17943	GO:0003723 GO:0005488	AT3G10360	pumilio 4
Potri.010G225701	Chr10:20934435-20937540	1.83118	5.65116	1.62577	0.00455	0.032861	up-regulated	PF00085	EC:3.4.17.13	NA	GO:0006662 GO:0015035 GO:0045454	AT5G04260	WCRKC thioredoxin 2
Potri.010G227000	Chr10:21039719-21048055	4.2368	11.5788	1.45044	5e-05	0.000976812	up-regulated	PF00225 PF00514	EC:3.6.4.4	NA	GO:0003777 GO:0005488 GO:0005515 GO:0005524 GO:0005871 GO:0007018 GO:0008017	AT3G54870	Armadillo/beta-catenin repeat family protein / kinesin motor family protein
Potri.010G230366	Chr10:21274206-21275773	5.25134	25.1129	2.25767	5e-05	0.000976812	up-regulated	NA	NA	NA	GO:0016020 GO:0051260	NA	NA
Potri.010G230433	Chr10:21278797-21280102	86.7621	195.761	1.17396	0.0004	0.00536047	up-regulated	NA	NA	NA	GO:0016020 GO:0051260	NA	NA
Potri.010G231500	Chr10:21342556-21344510	47.9823	136.209	1.50524	5e-05	0.000976812	up-regulated	PF03171 PF14226	EC:1.14.11.9	NA	GO:0005506 GO:0016491 GO:0055114	AT2G36690	2-oxoglutarate (2OG) and Fe(II)-dependent oxygenase superfamily protein
Potri.010G232500	Chr10:21411070-21416072	3.1973	8.32761	1.38105	0.00025	0.00369613	up-regulated	PF08149	NA	K14768	GO:0005515	AT3G10530	Transducin/WD40 repeat-like superfamily protein
Potri.010G233400	Chr10:21464279-21466665	9.93218	22.7279	1.19428	0.0008	0.00913443	up-regulated	NA	NA	NA	NA	AT3G52230	NA
Potri.010G234000	Chr10:21497843-21502794	6.72157	14.756	1.13443	0.00025	0.00369613	up-regulated	PF00270	EC:3.6.4.13	NA	GO:0003676 GO:0005524	AT2G28600	P-loop containing nucleoside triphosphate hydrolases superfamily protein
Potri.010G234700	Chr10:21566509-21573317	6.31593	14.6307	1.21193	5e-05	0.000976812	up-regulated	PF07714 PF14381	EC:2.7.11.1	K14510	GO:0004672 GO:0004713 GO:0005524 GO:0006468	NA	NA
Potri.010G236800	Chr10:21677843-21680014	1.41762	8.5144	2.58643	0.0002	0.00310305	up-regulated	PF00657	NA	NA	GO:0016788	NA	NA
Potri.010G237900	Chr10:21748499-21754786	66.756	134.151	1.00688	0.0002	0.00310305	up-regulated	PF00288	EC:4.1.1.33	K01597	GO:0004163 GO:0005524 GO:0005829 GO:0008299 GO:0016831 GO:0019287	AT2G38700	mevalonate diphosphate decarboxylase 1
Potri.010G238100	Chr10:21767698-21768666	11.1118	88.4308	2.99246	5e-05	0.000976812	up-regulated	PF07883	NA	NA	GO:0030145 GO:0045735	AT3G10080	RmlC-like cupins superfamily protein
Potri.010G241600	Chr10:21912574-21916004	1.82016	4.0953	1.1699	0.0019	0.0174511	up-regulated	PF02861	NA	NA	GO:0019538	NA	NA
Potri.010G244400	Chr10:22023009-22024565	11.1503	26.0602	1.22477	0.00035	0.00482007	up-regulated	PF03031	NA	NA	NA	AT2G36540	Haloacid dehalogenase-like hydrolase (HAD) superfamily protein
Potri.010G244500	Chr10:22032271-22034574	6.54657	13.7801	1.07377	0.00515	0.035959	up-regulated	PF02330	NA	K15414	GO:0005759	AT4G32605	Mitochondrial glycoprotein family protein
Potri.011G002900	Chr11:192889-197692	43.5952	96.7816	1.15056	5e-05	0.000976812	up-regulated	PF01554	NA	NA	GO:0006855 GO:0015238 GO:0015297 GO:0016020 GO:0055085	NA	NA
Potri.011G007400	Chr11:568972-570476	5.7535	12.1913	1.08334	0.00165	0.0158008	up-regulated	PF00069	EC:2.7.11.25	NA	GO:0004672 GO:0004713 GO:0005524 GO:0006468	AT2G32510	mitogen-activated protein kinase kinase kinase 17
Potri.011G022400	Chr11:1675026-1678190	6.99703	23.8223	1.7675	5e-05	0.000976812	up-regulated	PF08659	NA	K11147	GO:0008152 GO:0008667 GO:0016491 GO:0019290 GO:0055114	AT4G05530	indole-3-butyric acid response 1
Potri.011G025900	Chr11:1914884-1915826	6.89465	27.8885	2.01612	5e-05	0.000976812	up-regulated	PF00407	NA	NA	GO:0006952 GO:0009607	NA	NA
Potri.011G026032	Chr11:1923406-1924373	16.5122	52.9953	1.68233	5e-05	0.000976812	up-regulated	PF00407	NA	NA	GO:0006952 GO:0009607	NA	NA
Potri.011G026200	Chr11:1928987-1929932	19.0271	101.853	2.42036	5e-05	0.000976812	up-regulated	PF00407	NA	NA	GO:0006952 GO:0009607	NA	NA
Potri.011G030500	Chr11:2489831-2491153	0.97848	4.21477	2.10684	0.0078	0.0478439	up-regulated	PF01657	NA	NA	NA	NA	NA
Potri.011G031100	Chr11:2535779-2537627	1.15607	5.90307	2.35223	0.00085	0.00954833	up-regulated	PF00085	EC:1.6.5.4	NA	GO:0006662 GO:0015035 GO:0045454	NA	NA
Potri.011G031700	Chr11:2561002-2563559	7.34083	20.822	1.5041	5e-05	0.000976812	up-regulated	PF01370	EC:1.3.1.77	K08695	GO:0003824 GO:0050662	AT1G61720	NAD(P)-binding Rossmann-fold superfamily protein
Potri.011G038800	Chr11:3011037-3014665	0.556732	1.91372	1.78133	0.0043	0.0318381	up-regulated	PF00954 PF01453 PF07714 PF08276	EC:2.7.11.1	NA	GO:0004672 GO:0005524 GO:0006468 GO:0048544	AT1G11350	S-domain-1 13
Potri.011G039100	Chr11:3023827-3027349	0.392665	3.18499	3.01992	0.0006	0.00732921	up-regulated	PF00954 PF01453 PF07714 PF08276 PF11883	EC:2.7.11.1	NA	GO:0004672 GO:0004674 GO:0004713 GO:0005515 GO:0005524 GO:0006468 GO:0048544	AT1G11350	S-domain-1 13
Potri.011G043400	Chr11:3385547-3388460	10.3886	21.3292	1.03783	0.00275	0.0227834	up-regulated	PF09805	NA	K14851	NA	AT1G11240	(1 of 1) PF09805 - Nucleolar protein 12 (25kDa) (Nop25)
Potri.011G044800	Chr11:3499949-3500132	115.447	328.85	1.5102	0.0015	0.0146772	up-regulated	NA	NA	NA	NA	NA	NA
Potri.011G045900	Chr11:3596501-3599943	15.9955	42.8135	1.4204	0.0005	0.00637618	up-regulated	NA	NA	NA	NA	AT1G11120	NA
Potri.011G047300	Chr11:3747275-3749628	117.067	311.884	1.41367	5e-05	0.000976812	up-regulated	PF00264 PF12142 PF12143	EC:1.10.3.1	K00422	GO:0004097 GO:0008152 GO:0016491 GO:0046148 GO:0055114	NA	NA
Potri.011G050500	Chr11:4046859-4049135	18.1439	43.3588	1.25684	5e-05	0.000976812	up-regulated	NA	NA	NA	NA	NA	NA
Potri.011G051500	Chr11:4104111-4106519	4.08981	9.21013	1.17119	0.00265	0.0222201	up-regulated	PF01535 PF13041	NA	NA	GO:0005515	AT4G21705	Tetratricopeptide repeat (TPR)-like superfamily protein
Potri.011G055224	Chr11:2364440-2368774	0.83902	3.73925	2.15597	0.0002	0.00310305	up-regulated	PF03169	NA	NA	GO:0055085	AT5G53550	YELLOW STRIPE like 3
Potri.011G057200	Chr11:4663061-4666948	8.71845	17.8669	1.03514	0.00125	0.0127937	up-regulated	PF05605 PF14571	NA	NA	NA	NA	NA
Potri.011G062600	Chr11:5213577-5217710	0.332414	2.2661	2.76916	0.003	0.0242926	up-regulated	PF00060 PF00497 PF13458	NA	K05387	GO:0004970 GO:0016020	NA	NA
Potri.011G063750	Chr11:5402751-5403884	13.6334	41.2691	1.59791	5e-05	0.000976812	up-regulated	NA	NA	NA	NA	NA	NA
Potri.011G064000	Chr11:5441392-5446998	89.2437	188.666	1.08001	0.0004	0.00536047	up-regulated	PF00205 PF02775 PF02776	EC:4.1.1.1	K01568	GO:0000287 GO:0003824 GO:0016831 GO:0030976	NA	NA
Potri.011G065600	Chr11:5613864-5615509	3.6669	12.2892	1.74476	0.00105	0.0112386	up-regulated	PF00403	NA	NA	GO:0030001 GO:0046872	NA	NA
Potri.011G066200	Chr11:5672275-5673800	3.97632	8.58308	1.11006	0.00485	0.0345056	up-regulated	PF00954 PF01453	NA	NA	GO:0048544	AT1G78860	D-mannose binding lectin protein with Apple-like carbohydrate-binding domain
Potri.011G069200	Chr11:6061889-6063912	14.2421	29.7706	1.06373	0.00085	0.00954833	up-regulated	PF00281 PF00673	NA	K02868	GO:0003735 GO:0005840 GO:0006412	AT4G18730	ribosomal protein L16B
Potri.011G072300	Chr11:6495302-6508521	7.22588	20.3445	1.49339	5e-05	0.000976812	up-regulated	PF07714 PF11721	EC:2.7.11.1	NA	GO:0004672 GO:0004713 GO:0005524 GO:0006468	NA	NA
Potri.011G084900	Chr11:9639175-9641463	6.96065	17.9366	1.36562	0.0001	0.00176685	up-regulated	PF00332	EC:3.2.1.39	NA	GO:0004553 GO:0005975	AT1G30080	Glycosyl hydrolase superfamily protein
Potri.011G089000	Chr11:11414984-11419077	6.33573	14.3588	1.18035	0.0011	0.0116218	up-regulated	PF01025	NA	K03687	GO:0000774 GO:0006457 GO:0042803 GO:0051087	AT5G55200	Co-chaperone GrpE family protein
Potri.011G094500	Chr11:12191439-12194102	1.59392	12.391	2.95863	0.0002	0.00310305	up-regulated	PF00163 PF01479	NA	K02997	GO:0003723 GO:0003735 GO:0005622 GO:0006412 GO:0015935 GO:0019843	AT5G39850	Ribosomal protein S4
Potri.011G096600	Chr11:12473835-12476512	2.28005	5.19964	1.18935	0.0016	0.0154381	up-regulated	PF03634	NA	NA	NA	AT1G53230	TEOSINTE BRANCHED 1, cycloidea and PCF transcription factor 3
Potri.011G096800	Chr11:12504031-12504651	52.7768	119.841	1.18315	0.0001	0.00176685	up-regulated	NA	NA	NA	NA	AT1G73165	CLAVATA3/ESR-RELATED 1
Potri.011G106400	Chr11:13489812-13498972	4.05419	9.06612	1.16107	0.0002	0.00310305	up-regulated	PF07714 PF11721 PF13855	EC:2.7.11.1	NA	GO:0004672 GO:0004713 GO:0005515 GO:0005524 GO:0006468	AT1G53430	Leucine-rich repeat transmembrane protein kinase
Potri.011G110800	Chr11:14102177-14107335	16.0907	34.2178	1.08852	0.0001	0.00176685	up-regulated	PF03901	EC:2.4.1.259 EC:2.4.1.261	NA	GO:0016757	AT1G16900	Alg9-like mannosyltransferase family
Potri.011G112400	Chr11:14259841-14262235	4.82604	14.7327	1.61011	5e-05	0.000976812	up-regulated	PF03055	EC:1.13.11.51	K09840	NA	AT3G14440	nine-cis-epoxycarotenoid dioxygenase 3
Potri.011G112500	Chr11:14286718-14292991	8.23835	17.6963	1.10302	0.00075	0.00868469	up-regulated	PF05291	NA	K14797	GO:0016811	AT1G31660	(1 of 1) PTHR12821 - BYSTIN
Potri.011G112700	Chr11:14295028-14299829	24.4453	57.4761	1.23341	5e-05	0.000976812	up-regulated	PF01070	EC:1.1.3.15	NA	GO:0003824 GO:0010181 GO:0016491 GO:0055114	AT3G14415	Aldolase-type TIM barrel family protein
Potri.011G117300	Chr11:14849041-14852875	0.743372	2.41793	1.70161	0.00725	0.0454185	up-regulated	PF01554	NA	NA	GO:0006855 GO:0015238 GO:0015297 GO:0016020 GO:0055085	AT3G23550	MATE efflux family protein
Potri.011G117600	Chr11:14874994-14877759	1.89796	7.64637	2.01033	0.0004	0.00536047	up-regulated	PF00067	EC:1.3.3.9	NA	GO:0004497 GO:0005506 GO:0016705 GO:0020037 GO:0055114	NA	NA
Potri.011G119500	Chr11:15042039-15050043	12.3995	37.5295	1.59775	5e-05	0.000976812	up-regulated	PF00069 PF00400	NA	NA	GO:0004672 GO:0005515 GO:0005524 GO:0006468	AT1G53090	SPA1-related 4
Potri.011G122000	Chr11:15241320-15244549	2.34905	6.34036	1.43248	0.00065	0.00780681	up-regulated	NA	NA	NA	NA	AT5G53750	CBS domain-containing protein
Potri.011G122100	Chr11:15269004-15270172	247.944	499.732	1.01114	0.0006	0.00732921	up-regulated	PF12481	NA	NA	NA	AT4G27450	Aluminium induced protein with YGL and LRDR motifs
Potri.011G123300	Chr11:15359473-15361562	24.1419	65.7657	1.4458	5e-05	0.000976812	up-regulated	PF02365	NA	NA	GO:0003677 GO:0006355	AT4G27410	NAC (No Apical Meristem) domain transcriptional regulator superfamily protein
Potri.011G125751	Chr11:15979391-15983663	2.47928	7.26418	1.55088	0.00025	0.00369613	up-regulated	PF00954 PF01453 PF07714 PF08276 PF11883	EC:2.7.11.1	NA	GO:0004672 GO:0004674 GO:0004713 GO:0005515 GO:0005524 GO:0006468 GO:0048544	NA	NA
Potri.011G126000	Chr11:15701321-15701888	5.02547	42.6355	3.08472	5e-05	0.000976812	up-regulated	PF12609	NA	NA	NA	NA	NA
Potri.011G126201	Chr11:16128337-16131971	2.68528	6.71639	1.32262	0.00055	0.00684617	up-regulated	PF00954 PF01453 PF07714 PF08276	EC:2.7.11.1	NA	GO:0004672 GO:0004674 GO:0004713 GO:0005524 GO:0006468 GO:0048544	NA	NA
Potri.011G126900	Chr11:15638789-15640507	0.870006	4.48845	2.36712	0.0044	0.0321731	up-regulated	PF05553 PF14364	NA	NA	NA	NA	NA
Potri.011G129000	Chr11:16208110-16219187	0.435243	2.35709	2.43711	0.0014	0.0139065	up-regulated	PF00954 PF01453 PF07714 PF08276 PF11883	EC:2.7.11.1	NA	GO:0004672 GO:0004674 GO:0004713 GO:0005524 GO:0006468 GO:0048544	NA	NA
Potri.011G129700	Chr11:16360022-16362563	35.872	77.3505	1.10855	5e-05	0.000976812	up-regulated	PF03321	NA	K14487	NA	AT4G27260	Auxin-responsive GH3 family protein
Potri.011G143300	Chr11:17291312-17297487	0.936808	2.74845	1.5528	0.0034	0.0266192	up-regulated	PF00004 PF12037	NA	K17681	GO:0005524	AT5G16930	AAA-type ATPase family protein
Potri.011G145700	Chr11:17429455-17434688	2.33088	18.5164	2.98985	5e-05	0.000976812	up-regulated	PF03547	NA	NA	GO:0016021 GO:0055085	NA	NA
Potri.011G150200	Chr11:17736435-17738341	11.48	30.9438	1.43052	5e-05	0.000976812	up-regulated	PF03171 PF14226	EC:1.14.11.9	NA	GO:0016491 GO:0055114	NA	NA
Potri.011G155100	Chr11:18186731-18193773	2.66507	7.08208	1.41	0.0001	0.00176685	up-regulated	PF02373 PF02375 PF02928 PF05964 PF05965	NA	K11446	GO:0005634	AT2G34880	Transcription factor jumonji (jmj) family protein / zinc finger (C5HC2 type) family protein
Potri.011G155600	Chr11:18225441-18227452	4.46271	14.8263	1.73216	5e-05	0.000976812	up-regulated	PF00067	NA	NA	GO:0004497 GO:0005506 GO:0016705 GO:0020037 GO:0055114	NA	NA
Potri.011G155900	Chr11:18250135-18253793	6.0918	31.38	2.3649	5e-05	0.000976812	up-regulated	PF01565 PF08031	EC:1.3.3.8	NA	GO:0003824 GO:0016491 GO:0016614 GO:0050660 GO:0055114	AT1G26400	FAD-binding Berberine family protein
Potri.011G156300	Chr11:18277616-18280616	17.179	39.8875	1.21529	5e-05	0.000976812	up-regulated	PF00466	NA	K14815	GO:0005622 GO:0042254	AT1G25260	Ribosomal protein L10 family protein
Potri.011G158400	Chr11:18408436-18410292	2.05803	8.10586	1.9777	5e-05	0.000976812	up-regulated	PF01565 PF08031	EC:1.3.3.8	NA	GO:0003824 GO:0016491 GO:0016614 GO:0050660 GO:0055114	AT1G30710	FAD-binding Berberine family protein
Potri.011G158500	Chr11:18417631-18420135	23.1856	85.6182	1.88469	5e-05	0.000976812	up-regulated	PF01565 PF08031	EC:1.3.3.8	NA	GO:0003824 GO:0016491 GO:0016614 GO:0050660 GO:0055114	AT1G11770	FAD-binding Berberine family protein
Potri.011G158901	Chr11:18447759-18449780	0.679644	5.51957	3.02171	0.0006	0.00732921	up-regulated	PF01565 PF08031	EC:1.3.3.8	NA	GO:0003824 GO:0016491 GO:0016614 GO:0050660 GO:0055114	AT1G30760	FAD-binding Berberine family protein
Potri.011G159000	Chr11:18452767-18455625	3.71518	8.24794	1.1506	0.00105	0.0112386	up-regulated	PF12708	EC:3.2.1.15	K01213	NA	AT1G70500	Pectin lyase-like superfamily protein
Potri.011G161901	Chr11:18672502-18681362	3.45281	8.82059	1.3531	0.0001	0.00176685	up-regulated	NA	NA	NA	NA	AT2G34780	maternal effect embryo arrest 22
Potri.011G162732	Chr11:18718696-18720570	8.40461	60.7989	2.85479	5e-05	0.000976812	up-regulated	PF01565 PF08031	EC:1.3.3.8	NA	GO:0003824 GO:0016491 GO:0016614 GO:0050660 GO:0055114	AT5G44410	FAD-binding Berberine family protein
Potri.011G162900	Chr11:18813381-18815384	1.4668	6.36781	2.11813	0.0003	0.00428603	up-regulated	PF01565 PF08031	EC:1.3.3.8	NA	GO:0003824 GO:0016491 GO:0016614 GO:0050660 GO:0055114	AT5G44410	FAD-binding Berberine family protein
Potri.011G162916	Chr11:18832657-18834491	1.1763	7.62485	2.69645	0.0002	0.00310305	up-regulated	PF01565 PF08031	EC:1.3.3.8	NA	GO:0003824 GO:0016491 GO:0016614 GO:0050660 GO:0055114	AT5G44410	FAD-binding Berberine family protein
Potri.011G164200	Chr11:18908266-18910216	0.701131	6.76666	3.27069	0.00145	0.014304	up-regulated	PF03171 PF14226	EC:1.14.11.9	NA	GO:0016491 GO:0055114	NA	NA
Potri.012G002500	Chr12:1189472-1193158	1.04024	3.99714	1.94205	0.00035	0.00482007	up-regulated	PF00224	EC:2.7.1.40	NA	GO:0000287 GO:0003824 GO:0004743 GO:0006096 GO:0030955	AT3G49160	pyruvate kinase family protein
Potri.012G002700	Chr12:1213197-1216117	4.19491	29.8393	2.8305	5e-05	0.000976812	up-regulated	PF00481	EC:3.1.3.16	NA	GO:0003824 GO:0004722 GO:0006470	NA	NA
Potri.012G005900	Chr12:173793-180376	6.37802	12.9731	1.02434	0.0012	0.012387	up-regulated	PF00072 PF06203	NA	NA	GO:0000160 GO:0005515	AT5G24470	pseudo-response regulator 5
Potri.012G011500	Chr12:1294020-1303958	11.0398	27.867	1.33584	5e-05	0.000976812	up-regulated	PF13639 PF14380	NA	NA	GO:0005515 GO:0008270	AT5G53110	RING/U-box superfamily protein
Potri.012G014000	Chr12:1662024-1666040	11.0914	34.5172	1.63788	5e-05	0.000976812	up-regulated	PF06203	NA	NA	GO:0005515	AT4G27900	CCT motif family protein
Potri.012G014200	Chr12:1696024-1699415	2.72615	6.26916	1.20141	0.0028	0.0230975	up-regulated	PF03007 PF06974	EC:2.3.1.20 EC:2.3.1.75	NA	GO:0004144 GO:0045017	AT5G53390	O-acyltransferase (WSD1-like) family protein
Potri.012G015400	Chr12:1785297-1787700	1.49432	4.18738	1.48656	0.00185	0.0171084	up-regulated	PF01535 PF13041 PF13812	NA	NA	GO:0005515	AT3G49240	Pentatricopeptide repeat (PPR) superfamily protein
Potri.012G020800	Chr12:2189451-2191350	1.42721	7.88242	2.46544	0.0001	0.00176685	up-regulated	PF00004 PF14363	NA	K08900	GO:0005524	NA	NA
Potri.012G035400	Chr12:3186563-3193921	12.9659	27.3411	1.07635	0.0001	0.00176685	up-regulated	PF05496	EC:3.6.4.3	NA	GO:0006281 GO:0006310 GO:0009378	AT4G28000	P-loop containing nucleoside triphosphate hydrolases superfamily protein
Potri.012G035800	Chr12:3230315-3232006	1.626	4.8118	1.56525	0.00415	0.0309575	up-regulated	PF00201	NA	NA	GO:0008152 GO:0016758	NA	NA
Potri.012G037400	Chr12:3364703-3368140	0.597887	2.67008	2.15894	0.0013	0.0131818	up-regulated	PF07690	NA	NA	GO:0016021 GO:0055085	AT1G73220	organic cation/carnitine transporter1
Potri.012G038300	Chr12:3400948-3408897	4.14856	19.4538	2.22937	5e-05	0.000976812	up-regulated	PF00249	NA	NA	GO:0003677	AT3G10113	Homeodomain-like superfamily protein
Potri.012G038400	Chr12:3418366-3419671	12.4259	33.7124	1.43992	5e-05	0.000976812	up-regulated	PF07649	NA	NA	GO:0047134 GO:0055114	NA	NA
Potri.012G045200	Chr12:4105850-4111257	5.76451	11.8968	1.0453	0.0026	0.0219211	up-regulated	PF02104	NA	K14998	GO:0016020	AT3G17910	Surfeit locus 1 cytochrome c oxidase biogenesis protein
Potri.012G048200	Chr12:4464728-4465733	12.3512	26.8522	1.12039	0.00035	0.00482007	up-regulated	PF13499	NA	K13448	GO:0005509	AT1G73630	EF hand calcium-binding protein family
Potri.012G051900	Chr12:4802117-4807109	5.663	19.186	1.76042	5e-05	0.000976812	up-regulated	PF01554	NA	K03327	GO:0006855 GO:0015238 GO:0015297 GO:0016020 GO:0055085	AT1G73700	MATE efflux family protein
Potri.012G056800	Chr12:5588232-5589497	4.93117	13.4088	1.44318	0.001	0.0108094	up-regulated	PF03195	NA	NA	NA	NA	NA
Potri.012G059500	Chr12:5922575-5923554	142.271	310.204	1.12457	0.00015	0.00246409	up-regulated	NA	NA	NA	NA	AT3G18560	NA
Potri.012G060900	Chr12:6231367-6233258	34.1944	74.1685	1.11705	0.0005	0.00637618	up-regulated	PF04749	NA	NA	NA	AT1G49030	PLAC8 family protein
Potri.012G061900	Chr12:6425944-6432980	0.0942195	2.15848	4.51785	0.00505	0.0354987	up-regulated	PF14309 PF14383	NA	NA	NA	AT1G18620	(1 of 8) PF14309//PF14383 - Domain of unknown function (DUF4378) (DUF4378) // DUF761-associated sequence motif (VARLMGL)
Potri.012G065000	Chr12:8204579-8211656	17.3095	35.3756	1.03119	0.00015	0.00246409	up-regulated	PF00010	NA	NA	GO:0046983	AT5G08130	basic helix-loop-helix (bHLH) DNA-binding superfamily protein
Potri.012G066000	Chr12:8438320-8443477	1.84343	4.8959	1.40918	0.0025	0.0213371	up-regulated	PF00153	NA	NA	NA	AT1G74240	Mitochondrial substrate carrier family protein
Potri.012G067600	Chr12:8780758-8784860	4.47601	8.96321	1.0018	0.00085	0.00954833	up-regulated	PF00069 PF13855	EC:2.7.11.1	NA	GO:0004672 GO:0004713 GO:0005515 GO:0005524 GO:0006468	NA	NA
Potri.012G069700	Chr12:9165959-9173203	41.5046	115.21	1.47292	5e-05	0.000976812	up-regulated	PF00005 PF12698	EC:3.6.3.25	NA	GO:0005215 GO:0005524 GO:0006810 GO:0016021 GO:0016887	AT3G47770	ABC2 homolog 5
Potri.012G069800	Chr12:9179726-9185097	32.006	90.4556	1.49887	5e-05	0.000976812	up-regulated	PF00005 PF12698	NA	NA	GO:0005215 GO:0005524 GO:0006810 GO:0016021 GO:0016887	AT5G61690	ABC2 homolog 15
Potri.012G078000	Chr12:10200017-10201090	55.5437	125.658	1.17781	0.00705	0.0445308	up-regulated	PF04588	NA	NA	NA	NA	NA
Potri.012G085300	Chr12:11104002-11107787	2.05833	7.63837	1.89179	0.0006	0.00732921	up-regulated	PF01778 PF04874	NA	NA	NA	AT1G23280	MAK16 protein-related
Potri.012G086600	Chr12:11206112-11206479	183.225	470.302	1.35997	0.00125	0.0127937	up-regulated	PF04758	NA	K02983	GO:0003735 GO:0005622 GO:0005840 GO:0006412	AT5G56670	Ribosomal protein S30 family protein
Potri.012G086800	Chr12:11216206-11219476	6.91699	15.5433	1.16808	0.00145	0.014304	up-regulated	PF01245	NA	NA	GO:0003735 GO:0005622 GO:0005840 GO:0006412	AT5G11750	Ribosomal protein L19 family protein
Potri.012G090700	Chr12:11571634-11572309	11.701	24.6355	1.07411	0.00455	0.032861	up-regulated	PF08213	NA	NA	NA	AT5G63150	(1 of 1) PF08213 - Mitochondrial domain of unknown function (DUF1713) (DUF1713)
Potri.012G094400	Chr12:11879381-11880792	0.880663	4.95292	2.49162	0.00195	0.0177326	up-regulated	NA	NA	NA	NA	AT3G48510	(1 of 6) PTHR33595:SF3 - EMB
Potri.012G094800	Chr12:11911037-11916001	11.2976	33.0946	1.55058	5e-05	0.000976812	up-regulated	PF00501 PF13193	NA	NA	GO:0003824 GO:0008152	AT5G63380	AMP-dependent synthetase and ligase family protein
Potri.012G095400	Chr12:11975184-11978954	10.8793	27.0903	1.31619	5e-05	0.000976812	up-regulated	PF01798 PF08156	NA	K14564	NA	AT3G12860	NOP56-like pre RNA processing ribonucleoprotein
Potri.012G097200	Chr12:12105861-12107559	12.86	45.3521	1.81828	5e-05	0.000976812	up-regulated	PF07258	NA	NA	NA	NA	NA
Potri.012G108500	Chr12:12958154-12960443	19.5517	109.261	2.48241	5e-05	0.000976812	up-regulated	PF00847	NA	NA	GO:0003677 GO:0003700 GO:0006355	AT5G07310	Integrase-type DNA-binding superfamily protein
Potri.012G110300	Chr12:13045933-13049000	4.28028	11.5438	1.43135	5e-05	0.000976812	up-regulated	PF07712	NA	NA	NA	NA	NA
Potri.012G112700	Chr12:13184741-13187257	1.65986	5.58563	1.75066	0.0026	0.0219211	up-regulated	PF00656 PF06943	NA	NA	GO:0004197 GO:0006508	NA	NA
Potri.012G117100	Chr12:13581966-13590612	10.4713	29.0467	1.47193	5e-05	0.000976812	up-regulated	PF05879	NA	NA	GO:0005525	NA	NA
Potri.012G120340	Chr12:13810547-13811792	41.418	106.286	1.35962	5e-05	0.000976812	up-regulated	PF14299	NA	NA	NA	AT1G31200	phloem protein 2-A9
Potri.012G126100	Chr12:14261073-14266349	9.27373	25.4796	1.45812	5e-05	0.000976812	up-regulated	PF02358	EC:3.1.3.12	K01087	GO:0003824 GO:0005992 GO:0008152	AT5G51460	Haloacid dehalogenase-like hydrolase (HAD) superfamily protein
Potri.012G128600	Chr12:14416514-14418759	24.8189	58.639	1.24042	5e-05	0.000976812	up-regulated	PF00312 PF08069	NA	K02953	GO:0003735 GO:0005622 GO:0005840 GO:0006412	AT4G00100	ribosomal protein S13A
Potri.012G129200	Chr12:14465527-14472853	4.70373	15.9405	1.76082	0.00015	0.00246409	up-regulated	PF00254	EC:5.2.1.8	K14826	GO:0006457	AT4G25340	FK506 BINDING PROTEIN 53
Potri.012G129900	Chr12:14518698-14520567	8.5796	17.6496	1.04066	0.00075	0.00868469	up-regulated	PF05003 PF11961	NA	NA	NA	AT5G51670	Protein of unknown function (DUF668)
Potri.012G131800	Chr12:14642631-14652188	7.04283	15.827	1.16816	0.0002	0.00310305	up-regulated	PF00481	EC:3.1.3.16	K14497	GO:0003824 GO:0004722 GO:0006470	AT5G51760	Protein phosphatase 2C family protein
Potri.012G132400	Chr12:14725415-14727569	0.521691	5.43748	3.38167	0.0012	0.012387	up-regulated	PF03171 PF14226	EC:1.14.11.12 EC:4.2.3.19	K05282	GO:0005506 GO:0016491 GO:0055114	AT4G25420	2-oxoglutarate (2OG) and Fe(II)-dependent oxygenase superfamily protein
Potri.012G142600	Chr12:15408808-15410429	46.279	125.984	1.44481	5e-05	0.000976812	up-regulated	PF01158	NA	K02920	GO:0003735 GO:0005622 GO:0005840 GO:0006412	AT5G02450	Ribosomal protein L36e family protein
Potri.013G000200	Chr13:21674-22244	17.7175	38.823	1.13174	0.0035	0.0271885	up-regulated	NA	NA	NA	NA	AT5G26720	NA
Potri.013G007100	Chr13:459556-466713	4.35861	9.39878	1.1086	0.00155	0.0150571	up-regulated	PF00557 PF05195	EC:3.4.11.9	K01262	GO:0004177 GO:0030145	AT1G09300	Metallopeptidase M24 family protein
Potri.013G008900	Chr13:582371-592309	3.18657	8.46116	1.40885	0.0001	0.00176685	up-regulated	PF00004 PF02190 PF05362	EC:3.4.21.53	K08675	GO:0004176 GO:0004252 GO:0005524 GO:0006508 GO:0030163	AT5G26860	lon protease 1
Potri.013G009000	Chr13:600669-603765	2.64961	9.59965	1.8572	5e-05	0.000976812	up-regulated	NA	NA	NA	NA	NA	NA
Potri.013G009800	Chr13:633313-634870	83.3767	196.284	1.23522	5e-05	0.000976812	up-regulated	PF00582	NA	NA	GO:0006950	NA	NA
Potri.013G011800	Chr13:759781-763360	2.80999	8.7229	1.63424	0.0005	0.00637618	up-regulated	PF00436	NA	NA	GO:0003697 GO:0006260	AT4G11060	mitochondrially targeted single-stranded DNA binding protein
Potri.013G011900	Chr13:765120-771895	10.628	22.3158	1.07019	5e-05	0.000976812	up-regulated	PF01399	NA	NA	GO:0005515	AT4G11420	eukaryotic translation initiation factor 3A
Potri.013G015300	Chr13:976446-978331	19.2814	57.02	1.56426	5e-05	0.000976812	up-regulated	PF01776	NA	K02891	GO:0003735 GO:0005622 GO:0005840 GO:0006412	AT5G27770	Ribosomal L22e protein family
Potri.013G024900	Chr13:1581443-1588039	1.87743	7.49544	1.99726	5e-05	0.000976812	up-regulated	NA	NA	NA	NA	AT1G54840	HSP20-like chaperones superfamily protein
Potri.013G026700	Chr13:1730137-1735562	2.27477	7.73639	1.76594	0.00125	0.0127937	up-regulated	PF04280	NA	K17426	NA	AT5G27395	Mitochondrial inner membrane translocase complex, subunit Tim44-related protein
Potri.013G028900	Chr13:1879305-1880254	5.754	13.5484	1.23548	0.00705	0.0445308	up-regulated	PF00125 PF16211	NA	K11251	GO:0000786 GO:0003677 GO:0005634 GO:0046982	AT1G08880	Histone superfamily protein
Potri.013G032300	Chr13:2087594-2091621	14.9527	48.8002	1.70649	5e-05	0.000976812	up-regulated	PF01798	NA	NA	NA	AT5G27120	NOP56-like pre RNA processing ribonucleoprotein
Potri.013G035000	Chr13:2256576-2259549	4.54502	9.72556	1.0975	0.00545	0.0372479	up-regulated	PF10273	NA	K14800	NA	AT5G27990	Pre-rRNA-processing protein TSR2, conserved region
Potri.013G036100	Chr13:2364961-2367479	93.8135	208.09	1.14934	5e-05	0.000976812	up-regulated	PF01282	NA	K02974	GO:0000166 GO:0003735 GO:0005622 GO:0005840 GO:0006412	AT5G28060	Ribosomal protein S24e family protein
Potri.013G039200	Chr13:2656501-2657610	6.87712	13.9374	1.01908	0.0044	0.0321731	up-regulated	PF02466	NA	K17794	NA	AT3G04800	translocase inner membrane subunit 23-3
Potri.013G046200	Chr13:3257803-3262805	5.10714	10.8149	1.08243	0.00775	0.0476392	up-regulated	PF11833	NA	NA	NA	AT1G08640	Chloroplast J-like domain 1
Potri.013G047600	Chr13:3389967-3395554	1.65245	3.45456	1.0639	0.0071	0.044748	up-regulated	NA	NA	NA	NA	AT5G28960	(1 of 2) PTHR13132 - ALPHA- 1,6 -FUCOSYLTRANSFERASE
Potri.013G056800	Chr13:4163637-4167492	43.5634	107.309	1.30058	5e-05	0.000976812	up-regulated	PF00091 PF03953	NA	K07374	GO:0003924 GO:0005200 GO:0005525 GO:0005874 GO:0007017 GO:0043234 GO:0051258	NA	NA
Potri.013G056900	Chr13:4170693-4174286	4.79459	15.4477	1.68791	0.0005	0.00637618	up-regulated	PF00080	EC:1.15.1.1	K04565	GO:0006801 GO:0046872 GO:0055114	AT5G18100	copper/zinc superoxide dismutase 3
Potri.013G058400	Chr13:4266973-4269481	4.58126	13.9032	1.6016	5e-05	0.000976812	up-regulated	PF04410	NA	K11128	GO:0001522 GO:0031429 GO:0042254	AT3G03920	H/ACA ribonucleoprotein complex, subunit Gar1/Naf1 protein
Potri.013G062301	Chr13:4617307-4619065	0.381858	2.18594	2.51715	0.0012	0.012387	up-regulated	NA	NA	NA	NA	NA	NA
Potri.013G062800	Chr13:4659063-4669086	5.6912	14.055	1.30428	5e-05	0.000976812	up-regulated	PF00570 PF01612 PF08066	EC:3.1.13.5	K12591	GO:0000166 GO:0000176 GO:0003676 GO:0003824 GO:0005622 GO:0006139 GO:0006396 GO:0008408 GO:0016706 GO:0044237 GO:0055114	AT5G35910	Polynucleotidyl transferase, ribonuclease H fold protein with HRDC domain
Potri.013G064200	Chr13:4755435-4759634	35.6693	107.017	1.58508	5e-05	0.000976812	up-regulated	PF07847	EC:1.13.11.19	K10712	GO:0016702 GO:0055114	NA	NA
Potri.013G065100	Chr13:4836853-4838477	5.1323	12.7583	1.31375	0.0011	0.0116218	up-regulated	PF00657	NA	NA	GO:0016788	AT3G14225	GDSL-motif lipase 4
Potri.013G066600	Chr13:4990226-4991543	30.2882	88.6983	1.55015	5e-05	0.000976812	up-regulated	NA	NA	NA	NA	NA	NA
Potri.013G067000	Chr13:5130778-5133562	4.45302	13.8955	1.64176	5e-05	0.000976812	up-regulated	PF00249	NA	K09422	GO:0003677	AT1G26780	myb domain protein 117
Potri.013G069400	Chr13:5512910-5531522	0.862499	6.06112	2.81299	5e-05	0.000976812	up-regulated	PF01554	NA	NA	GO:0006855 GO:0015238 GO:0015297 GO:0016020 GO:0055085	AT5G17700	MATE efflux family protein
Potri.013G069600,Potri.013G069675	Chr13:5594582-5602278	1.59376	13.3917	3.07084	5e-05	0.000976812	up-regulated	NA	NA	NA	NA	NA	NA
Potri.013G070325	Chr13:5738051-5739902	5.37598	12.5501	1.2231	0.00035	0.00482007	up-regulated	PF14541 PF14543	EC:3.4.23.12	NA	GO:0004190 GO:0006508	NA	NA
Potri.013G073000	Chr13:5999802-6009392	7.94075	16.4993	1.05506	0.0005	0.00637618	up-regulated	PF00924	NA	NA	GO:0016020 GO:0055085	NA	NA
Potri.013G075500	Chr13:6338662-6341413	6.75952	14.9263	1.14287	0.0055	0.0374222	up-regulated	PF15375	NA	NA	NA	AT2G44820	(1 of 1) PF15375 - Domain of unknown function (DUF4602) (DUF4602)
Potri.013G076100	Chr13:6403973-6408252	2.83882	7.38449	1.37921	0.0004	0.00536047	up-regulated	NA	NA	NA	NA	AT5G17520	root cap 1 (RCP1)
Potri.013G079600	Chr13:6830711-6840413	6.1741	13.9486	1.17582	5e-05	0.000976812	up-regulated	PF00400 PF08625	NA	K14555	GO:0005515 GO:0006364 GO:0032040	AT5G16750	Transducin family protein / WD-40 repeat family protein
Potri.013G090800	Chr13:9198698-9204597	3.50674	9.62468	1.45661	0.00015	0.00246409	up-regulated	PF14531	EC:2.7.11.1	NA	GO:0004672 GO:0004713 GO:0005524 GO:0006468	NA	NA
Potri.013G101000	Chr13:10855022-10857205	4.08262	10.7352	1.39478	0.00105	0.0112386	up-regulated	PF01048	EC:3.2.2.9	NA	GO:0003824 GO:0009116	NA	NA
Potri.013G106925	Chr13:11592793-11595326	4.51309	10.6275	1.23562	0.00075	0.00868469	up-regulated	PF07690	NA	NA	GO:0005215 GO:0006810 GO:0016020 GO:0016021 GO:0055085	NA	NA
Potri.013G111900	Chr13:12054255-12061208	13.7604	28.2776	1.03914	0.00095	0.0104014	up-regulated	PF00005 PF12698	EC:3.6.3.25	NA	GO:0005524 GO:0016887	AT1G71960	ATP-binding casette family G25
Potri.013G113100	Chr13:12168475-12172288	3.59635	9.11535	1.34177	0.0011	0.0116218	up-regulated	PF02365	NA	NA	GO:0003677 GO:0006355	AT1G71930	vascular related NAC-domain protein 7
Potri.013G115500	Chr13:12402308-12406942	0.671409	1.93484	1.52695	0.0082	0.0495939	up-regulated	PF11955	NA	NA	NA	AT1G71850	Ubiquitin carboxyl-terminal hydrolase family protein
Potri.013G116800	Chr13:12529056-12531265	75.2161	179.32	1.25343	5e-05	0.000976812	up-regulated	PF01248	NA	K12845	GO:0003723 GO:0003735 GO:0005622 GO:0005730 GO:0005840 GO:0006412	AT4G22380	Ribosomal protein L7Ae/L30e/S12e/Gadd45 family protein
Potri.013G121900	Chr13:13121992-13123665	2.18712	10.5082	2.26441	5e-05	0.000976812	up-regulated	PF00891 PF08100	NA	NA	GO:0008168 GO:0008171 GO:0046983	NA	NA
Potri.013G122000	Chr13:13126234-13130322	3.54052	16.254	2.19876	5e-05	0.000976812	up-regulated	PF00891 PF08100	NA	NA	GO:0008168 GO:0008171 GO:0046983	NA	NA
Potri.013G123700	Chr13:13229528-13239933	6.10029	16.2659	1.4149	5e-05	0.000976812	up-regulated	PF00679 PF01926 PF03144	EC:3.6.5.3	K06207	GO:0003924 GO:0005525	AT2G31060	elongation factor family protein
Potri.013G127100	Chr13:13458592-13463851	2.79458	7.48785	1.42192	0.00045	0.00586587	up-regulated	NA	NA	NA	NA	AT3G59670	NA
Potri.013G130500	Chr13:13697720-13700216	1.76774	4.99823	1.49952	0.0029	0.0237684	up-regulated	NA	NA	NA	GO:0005783 GO:0005886 GO:0010155	NA	NA
Potri.013G143900	Chr13:14165716-14167629	0.500884	4.10003	3.03309	0.0039	0.0295544	up-regulated	PF00201	EC:2.4.1.115 EC:2.4.1.91	NA	GO:0008152 GO:0016758	AT5G17040	UDP-Glycosyltransferase superfamily protein
Potri.013G145300	Chr13:14306392-14309670	2.10435	6.58197	1.64515	0.00025	0.00369613	up-regulated	PF04410	NA	K14763	GO:0001522 GO:0003677 GO:0006355 GO:0042254	AT1G03530	nuclear assembly factor 1
Potri.013G150900	Chr13:14717458-14721575	1.66953	4.32224	1.37234	0.00085	0.00954833	up-regulated	PF00954 PF01453 PF07714 PF08276	EC:2.7.11.1	NA	GO:0004672 GO:0004674 GO:0004713 GO:0005524 GO:0006468 GO:0048544	NA	NA
Potri.013G153900	Chr13:14927339-14930872	6.28979	13.9986	1.1542	0.00075	0.00868469	up-regulated	PF10236	NA	K17408	NA	AT1G16870	mitochondrial 28S ribosomal protein S29-related
Potri.013G154200	Chr13:14963469-14968245	1.69	4.63904	1.4568	0.0015	0.0146772	up-regulated	NA	EC:5.4.99.44	NA	GO:0001522 GO:0003723 GO:0009451 GO:0009982	AT2G30320	Pseudouridine synthase family protein
Potri.013G154400	Chr13:14979730-14981568	70.0881	292.393	2.06067	5e-05	0.000976812	up-regulated	PF00141	EC:1.11.1.7	K00430	GO:0004601 GO:0006979 GO:0020037 GO:0055114	NA	NA
Potri.013G154700	Chr13:15006117-15007978	18.1355	88.4842	2.2866	5e-05	0.000976812	up-regulated	PF01357 PF03330	NA	NA	GO:0005576 GO:0009664	AT2G40610	expansin A8
Potri.013G155100	Chr13:15038348-15043092	23.8577	51.2737	1.10376	0.00015	0.00246409	up-regulated	PF00069	EC:2.7.11.1	NA	GO:0004672 GO:0004713 GO:0005524 GO:0006468	AT5G58350	with no lysine (K) kinase 4
Potri.014G000400	Chr14:63641-68449	9.29476	19.4938	1.06852	0.00015	0.00246409	up-regulated	PF05368 PF08547 PF13460	NA	NA	NA	AT1G16720	high chlorophyll fluorescence phenotype 173
Potri.014G000900	Chr14:118300-120289	2.68685	15.5483	2.53277	5e-05	0.000976812	up-regulated	PF00400	NA	K17868	GO:0005515	AT5G63010	Transducin/WD40 repeat-like superfamily protein
Potri.014G021700	Chr14:1298146-1300860	57.0939	129.66	1.18332	0.0002	0.00310305	up-regulated	PF00067	EC:1.14.13.53 EC:1.14.13.89	NA	GO:0004497 GO:0005506 GO:0016705 GO:0020037 GO:0055114	AT5G10600	cytochrome P450, family 81, subfamily K, polypeptide 2
Potri.014G021800	Chr14:1305411-1308661	6.79383	20.2627	1.57653	5e-05	0.000976812	up-regulated	PF00067	EC:1.14.13.89	NA	GO:0004497 GO:0005506 GO:0016705 GO:0020037 GO:0055114	NA	NA
Potri.014G022900	Chr14:1382700-1384676	63.2288	231.72	1.87373	5e-05	0.000976812	up-regulated	PF01112	EC:3.5.1.1	K13051	GO:0016787	AT3G16150	N-terminal nucleophile aminohydrolases (Ntn hydrolases) superfamily protein
Potri.014G023400	Chr14:1415577-1419795	13.429	27.7285	1.04602	0.0028	0.0230975	up-regulated	PF11523	NA	NA	NA	AT3G46630	Protein of unknown function (DUF3223)
Potri.014G027200	Chr14:1691015-1694573	12.7363	26.4404	1.0538	0.0007	0.0082474	up-regulated	PF00400	NA	K14829	GO:0005515	AT3G49180	Transducin/WD40 repeat-like superfamily protein
Potri.014G027400	Chr14:1711286-1715364	2.41699	6.61712	1.45299	0.0014	0.0139065	up-regulated	PF01764	EC:3.1.1.3	NA	GO:0006629	AT1G56630	alpha/beta-Hydrolases superfamily protein
Potri.014G034000	Chr14:2112739-2114921	2.80214	12.3337	2.138	5e-05	0.000976812	up-regulated	PF01734	NA	NA	GO:0006629 GO:0008152	AT2G26560	phospholipase A 2A
Potri.014G043100	Chr14:2786866-2789738	30.6188	72.1521	1.23662	5e-05	0.000976812	up-regulated	PF00067	NA	NA	GO:0004497 GO:0005506 GO:0016705 GO:0020037 GO:0055114	AT1G75130	cytochrome P450, family 721, subfamily A, polypeptide 1
Potri.014G049900	Chr14:3218145-3219761	33.6984	124.873	1.8897	5e-05	0.000976812	up-regulated	PF00334	EC:2.7.4.6	K00940	GO:0004550 GO:0006165 GO:0006183 GO:0006228 GO:0006241	AT4G09320	Nucleoside diphosphate kinase family protein
Potri.014G052900	Chr14:3404028-3404509	378.501	1024.91	1.43713	5e-05	0.000976812	up-regulated	PF04570	NA	NA	GO:0006355 GO:0008270	AT2G44670	Protein of unknown function (DUF581)
Potri.014G054800	Chr14:3488150-3492577	19.2205	54.8336	1.51242	5e-05	0.000976812	up-regulated	PF00300	NA	NA	NA	AT3G60440	Phosphoglycerate mutase family protein
Potri.014G056800	Chr14:3611396-3616202	0.433918	3.69781	3.09118	0.001	0.0108094	up-regulated	PF03055	EC:1.13.11.68 EC:1.13.11.71	K17912	NA	AT2G44990	carotenoid cleavage dioxygenase 7
Potri.014G066300	Chr14:4127560-4129170	24.718	231.399	3.22675	5e-05	0.000976812	up-regulated	PF01357 PF03330	NA	NA	GO:0005576 GO:0019953	AT1G65680	expansin B2
Potri.014G068900	Chr14:4359400-4360136	10.5066	46.1209	2.13413	5e-05	0.000976812	up-regulated	PF07279	NA	NA	NA	AT3G60780	Protein of unknown function (DUF1442)
Potri.014G069400	Chr14:4394679-4400350	6.28422	16.7571	1.41496	5e-05	0.000976812	up-regulated	PF00400	NA	NA	GO:0005515	AT4G00090	Transducin/WD40 repeat-like superfamily protein
Potri.014G075000	Chr14:4819613-4823151	4.86586	10.1369	1.05884	0.00265	0.0222201	up-regulated	PF13639	NA	NA	GO:0005515 GO:0008270	AT3G61180	RING/U-box superfamily protein
Potri.014G076100	Chr14:4923138-4927450	2.13864	4.56637	1.09435	0.0058	0.038818	up-regulated	PF02365	NA	NA	GO:0003677 GO:0006355	NA	NA
Potri.014G083700	Chr14:5361943-5369135	1.17748	2.7775	1.23808	0.00535	0.0368391	up-regulated	PF01373 PF05687	EC:3.2.1.2	K01177	GO:0000272 GO:0005975 GO:0016161	AT2G45880	beta-amylase 7
Potri.014G083800	Chr14:5369421-5374381	1.34719	3.24505	1.26829	0.00605	0.0399314	up-regulated	PF01373	EC:3.2.1.2	K01177	GO:0000272 GO:0005975 GO:0016161	AT4G00490	beta-amylase 2
Potri.014G086300	Chr14:5564385-5568037	11.0201	50.4424	2.1945	5e-05	0.000976812	up-regulated	PF00291	EC:4.4.1.9	K13034	GO:0004124 GO:0005739 GO:0006535 GO:0019499 GO:0050017	AT3G61440	cysteine synthase C1
Potri.014G088400	Chr14:5739452-5744089	5.29874	14.5156	1.45388	5e-05	0.000976812	up-regulated	PF00201	EC:2.4.1.273	NA	GO:0008152 GO:0016758	NA	NA
Potri.014G088900	Chr14:5771863-5779037	30.9294	63.7326	1.04305	0.00015	0.00246409	up-regulated	PF01435 PF16491	EC:3.4.24.84	K06013	GO:0004222 GO:0006508 GO:0008233 GO:0071586	AT4G01320	Peptidase family M48 family protein
Potri.014G089700	Chr14:5824798-5827467	13.5929	28.2199	1.05386	0.001	0.0108094	up-regulated	PF00403	NA	NA	GO:0030001 GO:0046872	AT1G01490	Heavy metal transport/detoxification superfamily protein
Potri.014G089800	Chr14:5835152-5839230	0.581053	2.21795	1.93249	0.00105	0.0112386	up-regulated	NA	NA	NA	GO:0016491 GO:0055114	AT4G01270	RING/U-box superfamily protein
Potri.014G092932	Chr14:6014271-6015559	2.2725	48.5443	4.41695	5e-05	0.000976812	up-regulated	PF00704	EC:3.2.1.14	NA	GO:0004553 GO:0005975	NA	NA
Potri.014G097700	Chr14:6394915-6399603	2.29354	7.17915	1.64624	0.0001	0.00176685	up-regulated	PF00271 PF04851	EC:3.6.4.13	K17679	GO:0003677 GO:0005524 GO:0016787	AT5G08610	P-loop containing nucleoside triphosphate hydrolases superfamily protein
Potri.014G097800	Chr14:6409563-6417132	13.5138	36.3276	1.42664	5e-05	0.000976812	up-regulated	PF09713	EC:3.4.17.23	NA	NA	AT3G61700	Plant protein 1589 of unknown function
Potri.014G100200	Chr14:6615303-6617034	18.7203	42.9556	1.19825	5e-05	0.000976812	up-regulated	PF05097	NA	NA	NA	AT4G00950	Protein of unknown function (DUF688)
Potri.014G101100	Chr14:6688853-6690092	1.6086	5.71939	1.83006	0.00435	0.0319707	up-regulated	PF04564	EC:6.3.2.19	NA	GO:0004842 GO:0005488 GO:0016567	NA	NA
Potri.014G103000	Chr14:6858129-6858962	1.0658	42.2767	5.30985	0.0051	0.0357187	up-regulated	PF00046 PF02183	NA	K09338	GO:0003677 GO:0003700 GO:0006355 GO:0043565	AT3G61890	homeobox 12
Potri.014G106600	Chr14:7161908-7163995	1.38901	9.1172	2.71453	0.00015	0.00246409	up-regulated	PF00891 PF08100	NA	K13066	GO:0008168 GO:0008171 GO:0046983	NA	NA
Potri.014G106800	Chr14:7178931-7186752	20.9738	68.7748	1.71329	5e-05	0.000976812	up-regulated	NA	NA	NA	NA	AT1G01060	Homeodomain-like superfamily protein
Potri.014G108700	Chr14:7294412-7295176	4.0632	18.5129	2.18785	5e-05	0.000976812	up-regulated	NA	NA	NA	NA	NA	NA
Potri.014G108800	Chr14:7297622-7298372	11.4497	64.2977	2.48946	5e-05	0.000976812	up-regulated	NA	NA	NA	NA	NA	NA
Potri.014G108900	Chr14:7303126-7303723	66.6236	202.997	1.60735	5e-05	0.000976812	up-regulated	NA	NA	NA	GO:0005515	NA	NA
Potri.014G109000	Chr14:7306132-7306908	29.4287	163.148	2.47089	5e-05	0.000976812	up-regulated	NA	NA	NA	GO:0005515	NA	NA
Potri.014G111400	Chr14:7485654-7488632	1.16362	3.03611	1.3836	0.00545	0.0372479	up-regulated	PF00010	NA	K12126	GO:0046983	NA	NA
Potri.014G111800	Chr14:7514000-7515106	17.1913	57.2528	1.73567	5e-05	0.000976812	up-regulated	PF00182	EC:3.2.1.14	NA	GO:0004568 GO:0005975 GO:0006032 GO:0016998	AT4G01700	Chitinase family protein
Potri.014G113000	Chr14:7604220-7611418	5.19409	24.6994	2.24953	5e-05	0.000976812	up-regulated	PF00005 PF00664	EC:3.6.3.44	NA	GO:0005524 GO:0006810 GO:0016021 GO:0016887 GO:0042626 GO:0055085	NA	NA
Potri.014G113200	Chr14:7621537-7627643	3.24333	7.95363	1.29414	5e-05	0.000976812	up-regulated	PF00005 PF00664	EC:3.6.3.44	K05658	GO:0005524 GO:0006810 GO:0016021 GO:0016887 GO:0042626 GO:0055085	AT3G62150	P-glycoprotein 21
Potri.014G113500	Chr14:7637286-7643786	7.31626	27.008	1.88421	5e-05	0.000976812	up-regulated	PF00005 PF00664	EC:3.6.3.44	NA	GO:0005524 GO:0006810 GO:0016021 GO:0016887 GO:0042626 GO:0055085	AT3G62150	P-glycoprotein 21
Potri.014G113600	Chr14:7648188-7650230	5.41463	13.6346	1.33234	0.0001	0.00176685	up-regulated	PF02458	EC:2.3.1.162	NA	GO:0016747	AT3G62160	HXXXD-type acyl-transferase family protein
Potri.014G115700	Chr14:7786321-7788804	10.9836	35.2464	1.68212	5e-05	0.000976812	up-regulated	PF00295	EC:3.2.1.15	NA	GO:0004650 GO:0005975	AT1G02460	Pectin lyase-like superfamily protein
Potri.014G116800	Chr14:7845351-7847378	8.40948	29.875	1.82885	5e-05	0.000976812	up-regulated	PF01501	EC:2.4.1.123	K18819	GO:0016757	AT2G47180	galactinol synthase 1
Potri.014G117000	Chr14:7864163-7865612	3.74867	14.2986	1.93142	0.0002	0.00310305	up-regulated	PF00249	NA	K09422	GO:0003677	NA	NA
Potri.014G117300	Chr14:7890209-7893926	1.04564	4.2265	2.01508	0.0021	0.0187836	up-regulated	PF03171 PF14226	EC:1.14.11.13	K04125	GO:0005506 GO:0016491 GO:0055114	AT1G02400	gibberellin 2-oxidase 6
Potri.014G123600	Chr14:8309894-8310762	4.72331	10.4628	1.1474	0.00515	0.035959	up-regulated	PF12023	NA	NA	NA	AT2G47480	Protein of unknown function (DUF3511)
Potri.014G124400	Chr14:8362156-8363221	4.03684	12.3806	1.61679	0.00375	0.0286641	up-regulated	PF00320	NA	NA	GO:0003700 GO:0006355 GO:0008270 GO:0043565	NA	NA
Potri.014G126100	Chr14:8467690-8469203	7.88128	23.3216	1.56516	5e-05	0.000976812	up-regulated	PF00847	NA	NA	GO:0003677 GO:0003700 GO:0006355	AT2G47520	Integrase-type DNA-binding superfamily protein
Potri.014G130600	Chr14:8739136-8743559	2.97781	9.96058	1.74198	0.00015	0.00246409	up-regulated	PF00400	NA	NA	GO:0005515	AT2G47790	Transducin/WD40 repeat-like superfamily protein
Potri.014G131300	Chr14:8792205-8795509	47.4204	109.396	1.20598	5e-05	0.000976812	up-regulated	PF00581	NA	NA	NA	AT2G21045	Rhodanese/Cell cycle control phosphatase superfamily protein
Potri.014G131800	Chr14:8813287-8813884	38.6186	109.36	1.50172	5e-05	0.000976812	up-regulated	PF05498	NA	NA	NA	AT1G02900	rapid alkalinization factor 1
Potri.014G135600	Chr14:9164592-9167092	1.33184	4.99606	1.90737	5e-05	0.000976812	up-regulated	PF00400 PF09384	NA	K14549	GO:0005515 GO:0005730 GO:0006364	AT2G47990	transducin family protein / WD-40 repeat family protein
Potri.014G138100	Chr14:9397357-9402095	6.62284	23.3023	1.81495	5e-05	0.000976812	up-regulated	PF01926 PF03143 PF03144	EC:3.6.5.3	K02358	GO:0003746 GO:0003924 GO:0005525 GO:0005622 GO:0006414	AT4G02930	GTP binding Elongation factor Tu family protein
Potri.014G143000	Chr14:9752599-9758739	7.64231	17.9243	1.22984	0.00025	0.00369613	up-regulated	PF00687	NA	NA	GO:0003723 GO:0003735 GO:0006412 GO:0015934	AT2G42710	Ribosomal protein L1p/L10e family
Potri.014G143200	Chr14:9770390-9772022	0.397982	9.12524	4.51909	0.00235	0.0203987	up-regulated	PF00141	EC:1.11.1.7	K00430	GO:0004601 GO:0006979 GO:0020037 GO:0055114	NA	NA
Potri.014G147200	Chr14:10098114-10099022	243.42	521.295	1.09865	0.0033	0.0260858	up-regulated	PF04758	NA	K02983	GO:0003735 GO:0005622 GO:0005840 GO:0006412	AT5G56670	Ribosomal protein S30 family protein
Potri.014G150100	Chr14:10360113-10365382	3.87275	10.6794	1.4634	0.00155	0.0150571	up-regulated	PF14617	NA	NA	NA	AT2G43110	(1 of 1) KOG3089 - Predicted DEAD-box-containing helicase
Potri.014G151800	Chr14:10547616-10568179	1.41963	5.00022	1.81648	0.00045	0.00586587	up-regulated	PF06027	NA	K15287	GO:0006810 GO:0016021	AT3G59320	Eukaryotic protein of unknown function (DUF914)
Potri.014G152800	Chr14:10719836-10720822	2.22526	13.851	2.63795	0.00025	0.00369613	up-regulated	PF00407	NA	NA	GO:0006952 GO:0009607	NA	NA
Potri.014G156100	Chr14:11009588-11019709	4.46466	9.24982	1.05088	0.0007	0.0082474	up-regulated	PF02714 PF13967 PF14703	NA	NA	GO:0016020	AT3G21620	ERD (early-responsive to dehydration stress) family protein
Potri.014G157500	Chr14:11111970-11117116	1.002	7.25929	2.85695	0.00115	0.0120335	up-regulated	PF00854	NA	K14638	GO:0005215 GO:0006810 GO:0016020	AT3G21670	Major facilitator superfamily protein
Potri.014G159100	Chr14:11282034-11286246	3.23064	12.3849	1.93869	0.0002	0.00310305	up-regulated	PF13350	EC:3.1.3.48	K18045	GO:0004725	AT2G32960	Phosphotyrosine protein phosphatases superfamily protein
Potri.014G170500	Chr14:12551653-12554373	7.57956	22.4555	1.56688	5e-05	0.000976812	up-regulated	PF07890	NA	NA	NA	AT5G48240	(1 of 1) KOG2974 - Uncharacterized conserved protein
Potri.014G170800	Chr14:12588300-12592351	1.36099	9.98442	2.87502	5e-05	0.000976812	up-regulated	NA	NA	NA	GO:0006355 GO:0043401	AT4G12680	(1 of 1) PTHR31133:SF2 - EXPRESSED PROTEIN
Potri.014G176150	Chr14:13231729-13236961	1.84062	5.21182	1.50159	0.0004	0.00536047	up-regulated	PF05699	NA	NA	GO:0003676 GO:0008880 GO:0046983	AT3G29450	General transcription factor 2-related zinc finger protein
Potri.014G180600	Chr14:14041261-14044579	2.80628	6.78335	1.27334	0.0012	0.012387	up-regulated	PF12171	NA	NA	GO:0003676 GO:0046872	NA	NA
Potri.015G002100	Chr15:101171-104959	3.78232	9.10272	1.26703	0.0013	0.0131818	up-regulated	PF00646	NA	NA	GO:0005515	AT3G54910	RNI-like superfamily protein
Potri.015G002400	Chr15:120410-121910	3.37339	7.88328	1.2246	0.00425	0.031529	up-regulated	PF03168	NA	NA	NA	AT5G53730	Late embryogenesis abundant (LEA) hydroxyproline-rich glycoprotein family
Potri.015G003100	Chr15:211115-216547	132.652	265.956	1.00354	0.00075	0.00868469	up-regulated	PF00891 PF08100	EC:2.1.1.68	K13066	GO:0008168 GO:0008171 GO:0046983	AT5G54160	O-methyltransferase 1
Potri.015G004200	Chr15:260023-263920	3.13913	11.64	1.89066	5e-05	0.000976812	up-regulated	PF03372	NA	NA	NA	AT5G54130	Calcium-binding endonuclease/exonuclease/phosphatase family
Potri.015G007600	Chr15:453322-455650	39.3708	104.982	1.41495	5e-05	0.000976812	up-regulated	PF00173	NA	NA	NA	NA	NA
Potri.015G018600	Chr15:1292510-1295519	3.30736	9.20415	1.4766	0.00025	0.00369613	up-regulated	PF00069 PF13947	EC:3.1.4.46	NA	GO:0004672 GO:0004713 GO:0005524 GO:0006468 GO:0030247	NA	NA
Potri.015G022100	Chr15:1626516-1630252	3.25556	6.7603	1.05418	0.0081	0.0491447	up-regulated	PF04539 PF04542 PF04545	NA	NA	GO:0003677 GO:0003700 GO:0006352 GO:0006355 GO:0016987	AT5G24120	sigma factor E
Potri.015G029200	Chr15:2247232-2253125	10.3405	23.8292	1.20442	0.0025	0.0213371	up-regulated	PF03407	NA	NA	NA	NA	NA
Potri.015G030300	Chr15:2317497-2321634	5.25625	10.9008	1.05233	0.002	0.0180654	up-regulated	NA	NA	NA	NA	AT1G53345	(1 of 1) PTHR13734//PTHR13734:SF42 - TRNA-NUCLEOTIDYLTRANSFERASE/POLY A POLYMERASE FAMILY MEMBER
Potri.015G038500	Chr15:3329413-3332349	1.79456	4.67488	1.3813	0.0066	0.0424489	up-regulated	PF02536	NA	K15032	GO:0003690 GO:0005739 GO:0006355	NA	NA
Potri.015G041900	Chr15:3900060-3901938	4.03985	34.4023	3.09013	5e-05	0.000976812	up-regulated	PF03492	EC:2.1.1.50	NA	GO:0008168	NA	NA
Potri.015G044100	Chr15:4293555-4299119	5.98236	17.2833	1.53059	5e-05	0.000976812	up-regulated	PF10213	NA	K17413	NA	AT4G21460	Ribosomal protein S24/S35, mitochondrial
Potri.015G045500	Chr15:4406039-4408715	0.887835	4.14773	2.22396	0.00085	0.00954833	up-regulated	PF02485	NA	NA	GO:0008375 GO:0016020	NA	NA
Potri.015G046200	Chr15:4508833-4511047	1.39952	4.21438	1.59039	0.0062	0.0407337	up-regulated	PF00249	NA	K09422	GO:0003677	NA	NA
Potri.015G048000	Chr15:4886475-4894076	6.48372	14.532	1.16434	0.0001	0.00176685	up-regulated	PF00010	NA	NA	GO:0046983	AT5G08130	basic helix-loop-helix (bHLH) DNA-binding superfamily protein
Potri.015G054300	Chr15:7284418-7285514	4.33896	10.1064	1.21985	0.0054	0.0370831	up-regulated	NA	NA	NA	NA	NA	NA
Potri.015G056100	Chr15:7754657-7756750	19.5414	48.4799	1.31086	0.0002	0.00310305	up-regulated	PF01090	NA	K02966	GO:0003735 GO:0005840 GO:0006412	NA	NA
Potri.015G057300	Chr15:7969206-7972675	2.35141	5.54033	1.23644	0.0025	0.0213371	up-regulated	PF01336 PF04057 PF08646 PF16900	NA	K07466	GO:0003676 GO:0003677 GO:0005634 GO:0006260 GO:0006281 GO:0006310	AT5G61000	Replication factor-A protein 1-related
Potri.015G061600	Chr15:8573968-8578663	7.37338	15.869	1.10582	5e-05	0.000976812	up-regulated	PF00069 PF00560 PF08263 PF13855	EC:2.7.11.1	NA	GO:0004672 GO:0004713 GO:0005515 GO:0005524 GO:0006468	AT1G74360	Leucine-rich repeat protein kinase family protein
Potri.015G062700	Chr15:8759130-8762880	30.2806	60.7429	1.00432	0.00055	0.00684617	up-regulated	PF00956	NA	K11290	GO:0005634 GO:0006334	AT1G18800	NAP1-related protein 2
Potri.015G064300	Chr15:9003279-9005177	4.05733	10.3014	1.34424	0.0012	0.012387	up-regulated	NA	NA	NA	NA	AT1G18850	NA
Potri.015G065800	Chr15:9138930-9143251	10.3027	24.557	1.25311	5e-05	0.000976812	up-regulated	PF01025	NA	NA	GO:0000774 GO:0006457 GO:0042803 GO:0051087	AT5G55200	Co-chaperone GrpE family protein
Potri.015G067400	Chr15:9297957-9309349	2.15623	8.4315	1.96728	0.0082	0.0495939	up-regulated	PF00004 PF14363	NA	K08900	GO:0005524	NA	NA
Potri.015G073100	Chr15:9891145-9895986	8.07389	16.2685	1.01074	0.0003	0.00428603	up-regulated	PF13180 PF13365	EC:3.4.21.107	NA	GO:0004252 GO:0005515 GO:0006508 GO:0008236	AT5G40200	DegP protease 9
Potri.015G076500	Chr15:10259893-10263771	4.12186	8.69568	1.077	0.0024	0.020715	up-regulated	PF00644 PF12174	EC:2.4.2.30	NA	GO:0003950	AT3G47720	similar to RCD one 4
Potri.015G079600	Chr15:10583573-10585421	16.8469	41.3435	1.29518	5e-05	0.000976812	up-regulated	PF00467 PF00900 PF01479 PF08071 PF16121	NA	K02987	GO:0003723 GO:0003735 GO:0005622 GO:0005840 GO:0006412	AT5G58420	Ribosomal protein S4 (RPS4A) family protein
Potri.015G080200	Chr15:10627151-10629526	2.33734	5.11326	1.12937	0.00805	0.048958	up-regulated	PF00789	NA	K18726	GO:0005515	NA	NA
Potri.015G083700	Chr15:10876760-10881143	6.29833	14.3484	1.18785	0.0027	0.0224585	up-regulated	PF01778 PF04874	NA	K14831	NA	AT1G23280	MAK16 protein-related
Potri.015G084700	Chr15:10936983-10937361	286.991	613.112	1.09514	0.00235	0.0203987	up-regulated	PF04758	NA	K02983	GO:0003735 GO:0005622 GO:0005840 GO:0006412	AT5G56670	Ribosomal protein S30 family protein
Potri.015G088700	Chr15:11210078-11213004	6.02667	20.9547	1.79784	5e-05	0.000976812	up-regulated	PF04427	NA	K14847	NA	AT3G23620	Ribosomal RNA processing Brix domain protein
Potri.015G092900	Chr15:11549450-11553112	24.0833	57.3128	1.25082	5e-05	0.000976812	up-regulated	PF01798 PF08156	NA	K14564	NA	AT3G12860	NOP56-like pre RNA processing ribonucleoprotein
Potri.015G094200	Chr15:11655137-11657669	61.3609	130.152	1.08481	5e-05	0.000976812	up-regulated	PF00736	NA	K03232	GO:0003746 GO:0005853 GO:0006414	AT1G30230	Glutathione S-transferase, C-terminal-like;Translation elongation factor EF1B/ribosomal protein S6
Potri.015G095700	Chr15:11734092-11737192	4.18438	13.8308	1.7248	0.00015	0.00246409	up-regulated	PF00829	NA	K02888	GO:0003723 GO:0003735 GO:0005622 GO:0005840 GO:0006412	AT4G30930	Ribosomal protein L21
Potri.015G099700	Chr15:11971685-11973044	3.28583	10.4062	1.66311	0.00425	0.031529	up-regulated	PF03134	NA	K17279	NA	AT5G50720	HVA22 homologue E
Potri.015G100700	Chr15:12021445-12028811	6.51121	13.9374	1.09797	0.00055	0.00684617	up-regulated	PF08766	NA	K17046	GO:0003677	AT3G48710	DEK domain-containing chromatin associated protein
Potri.015G102000	Chr15:12126177-12127558	16.0518	38.6773	1.26875	0.00155	0.0150571	up-regulated	PF02953	NA	K17780	NA	AT5G50810	translocase inner membrane subunit 8
Potri.015G103700	Chr15:12256593-12258732	6.59669	15.9607	1.27471	0.0001	0.00176685	up-regulated	NA	NA	NA	GO:0005488 GO:0005515	AT5G50900	ARM repeat superfamily protein
Potri.015G103800	Chr15:12273342-12277869	0.639432	3.68849	2.52817	0.00045	0.00586587	up-regulated	PF00155	EC:2.3.1.50	K00654	GO:0003824 GO:0009058 GO:0030170	AT3G48780	serine palmitoyltransferase 1
Potri.015G108700	Chr15:12650531-12655204	0.251329	1.8166	2.85359	0.0076	0.0470072	up-regulated	PF07712	NA	NA	NA	AT5G61820	(1 of 1) PF07712 - Stress up-regulated Nod 19 (SURNod19)
Potri.015G109600	Chr15:12717026-12718055	5.66319	16.73	1.56275	5e-05	0.000976812	up-regulated	PF07883	NA	NA	GO:0030145 GO:0045735	AT5G61750	RmlC-like cupins superfamily protein
Potri.015G111756	Chr15:12823125-12824221	27.9668	142.534	2.34952	5e-05	0.000976812	up-regulated	NA	NA	NA	NA	NA	NA
Potri.015G120200	Chr15:13448610-13449746	21.7317	59.4533	1.45195	5e-05	0.000976812	up-regulated	PF14299	NA	NA	NA	AT1G31200	phloem protein 2-A9
Potri.015G120800	Chr15:13484427-13487481	13.1456	59.4343	2.17671	5e-05	0.000976812	up-regulated	PF12734	NA	NA	NA	NA	NA
Potri.015G120900	Chr15:13487625-13490362	1.95745	21.9029	3.48407	5e-05	0.000976812	up-regulated	PF01494	EC:1.14.13.132 EC:1.14.99.7	K00511	GO:0071949	NA	NA
Potri.015G126301	Chr15:13828333-13835902	13.5221	35.0827	1.37544	5e-05	0.000976812	up-regulated	PF02362	NA	NA	GO:0003677	AT3G53310	AP2/B3-like transcriptional factor family protein
Potri.015G128700	Chr15:13973372-13974226	14.6279	83.4933	2.51294	5e-05	0.000976812	up-regulated	PF04043	EC:3.1.1.11	NA	GO:0004857	AT3G47380	Plant invertase/pectin methylesterase inhibitor superfamily protein
Potri.015G131100	Chr15:14131479-14135630	294.761	774.482	1.39369	5e-05	0.000976812	up-regulated	PF00113 PF03952	EC:4.2.1.11	NA	GO:0000015 GO:0000287 GO:0004634 GO:0006096	AT2G36530	Enolase
Potri.015G131700	Chr15:14159587-14162290	9.05322	18.9418	1.06507	0.00335	0.0263267	up-regulated	PF02861	NA	NA	GO:0019538	AT4G25370	Double Clp-N motif protein
Potri.015G138900	Chr15:14663812-14665725	5.1497	10.7025	1.05538	0.00355	0.0274466	up-regulated	PF00067	EC:1.14.13.71	NA	GO:0005506 GO:0016705 GO:0020037 GO:0055114	NA	NA
Potri.015G144600	Chr15:14952572-14955852	10.9216	24.249	1.15075	0.0003	0.00428603	up-regulated	PF00098 PF14392	NA	NA	GO:0003676 GO:0008270	AT5G52380	VASCULAR-RELATED NAC-DOMAIN 6
Potri.015G144800	Chr15:14964012-14965309	5.08567	33.9956	2.74084	5e-05	0.000976812	up-regulated	PF06521	NA	NA	NA	AT5G52390	PAR1 protein
Potri.015G145800	Chr15:15034694-15036147	132.708	270.946	1.02975	0.0001	0.00176685	up-regulated	PF01158	NA	K02920	GO:0003735 GO:0005622 GO:0005840 GO:0006412	AT5G02450	Ribosomal protein L36e family protein
Potri.015G147500	Chr15:15135962-15139420	46.0708	115.658	1.32794	5e-05	0.000976812	up-regulated	PF01269	EC:3.6.4.13	K14563	GO:0003723 GO:0006364 GO:0008033 GO:0008168	AT5G52470	fibrillarin 1
Potri.015G147700	Chr15:15163874-15165443	5.40399	23.3164	2.10925	5e-05	0.000976812	up-regulated	PF00687	NA	K14775	GO:0003723	AT2G42650	Ribosomal protein L1p/L10e family
Potri.016G003400	Chr16:172740-176125	12.5057	25.4484	1.02499	0.0002	0.00310305	up-regulated	PF00183 PF02518	NA	NA	GO:0005524 GO:0006457 GO:0006950 GO:0051082	AT5G56030	heat shock protein 81-2
Potri.016G006500	Chr16:318034-322100	2.25243	6.51308	1.53186	0.0001	0.00176685	up-regulated	PF03169	NA	NA	GO:0055085	AT4G16370	oligopeptide transporter
Potri.016G009300	Chr16:429626-433426	0.92919	2.34724	1.33692	0.0058	0.038818	up-regulated	PF00122 PF00689 PF00702	EC:3.6.3.8	K01537	GO:0000166 GO:0016021 GO:0046872	NA	NA
Potri.016G009951,Potri.016G010100	Chr16:475136-479489	3.22651	10.3473	1.6812	0.00055	0.00684617	up-regulated	NA	NA	NA	NA	NA	NA
Potri.016G019500	Chr16:1042902-1044535	6.97603	18.4568	1.40367	0.0005	0.00637618	up-regulated	NA	NA	NA	GO:0005515	NA	NA
Potri.016G020000	Chr16:1066414-1070217	18.0598	45.9687	1.34787	5e-05	0.000976812	up-regulated	PF02719	EC:5.1.3.5	NA	NA	NA	NA
Potri.016G034000,Potri.016G034100	Chr16:1966282-1973486	3.69957	12.4283	1.74819	5e-05	0.000976812	up-regulated	NA	NA	NA	NA	NA	NA
Potri.016G036100	Chr16:2132016-2135752	3.66759	12.6622	1.78762	5e-05	0.000976812	up-regulated	PF01535	NA	NA	GO:0005515	AT1G15480	Tetratricopeptide repeat (TPR)-like superfamily protein
Potri.016G041200	Chr16:2594117-2597222	12.5925	30.074	1.25595	5e-05	0.000976812	up-regulated	PF01472 PF01509 PF08068 PF16198	EC:5.4.99.25	K11131	GO:0001522 GO:0003723 GO:0006396 GO:0009451 GO:0009982	AT3G57150	homologue of NAP57
Potri.016G041301	Chr16:2598391-2598940	24.363	69.0604	1.50317	5e-05	0.000976812	up-regulated	NA	NA	NA	NA	NA	NA
Potri.016G046350	Chr16:2971682-2972988	0.530821	6.07941	3.51763	0.00435	0.0319707	up-regulated	PF03760	NA	NA	GO:0009790 GO:0016810	AT5G06760	Late Embryogenesis Abundant 4-5
Potri.016G046500	Chr16:2973588-2974752	3.10677	11.5394	1.89308	0.00165	0.0158008	up-regulated	PF00407	NA	NA	GO:0006952 GO:0009607	NA	NA
Potri.016G050500	Chr16:3260899-3263955	2.70218	8.63581	1.67621	0.0003	0.00428603	up-regulated	PF00010	NA	NA	GO:0046983	AT2G42280	basic helix-loop-helix (bHLH) DNA-binding superfamily protein
Potri.016G056500	Chr16:3791851-3793902	11.3741	38.9315	1.77519	5e-05	0.000976812	up-regulated	PF00447	NA	K09419	GO:0003700 GO:0005634 GO:0006355 GO:0043565	AT2G41690	heat shock transcription factor B3
Potri.016G057300	Chr16:3884174-3885995	0.788662	3.80863	2.27179	0.0021	0.0187836	up-regulated	PF00201	EC:2.4.1.203	K13495	GO:0008152 GO:0016758	NA	NA
Potri.016G062600	Chr16:4368700-4387858	5.90965	14.3218	1.27707	5e-05	0.000976812	up-regulated	PF00575 PF05843	NA	NA	GO:0003676 GO:0005515 GO:0005622 GO:0005634 GO:0006396 GO:0006397	AT3G11964	RNA binding;RNA binding
Potri.016G063200	Chr16:4418495-4420508	164.403	360.311	1.13201	5e-05	0.000976812	up-regulated	PF00177	NA	K02989	GO:0003735 GO:0006412 GO:0015935	AT3G11940	ribosomal protein 5A
Potri.016G064600	Chr16:4518420-4523230	5.69029	13.2699	1.22158	0.001	0.0108094	up-regulated	PF00097	NA	K16275	GO:0005515 GO:0008270 GO:0046872	AT2G38920	SPX (SYG1/Pho81/XPR1) domain-containing protein / zinc finger (C3HC4-type RING finger) protein-related
Potri.016G069400	Chr16:4985723-4987865	4.57404	10.2137	1.15897	0.0016	0.0154381	up-regulated	PF04564	EC:6.3.2.19	NA	GO:0004842 GO:0005488 GO:0016567	AT2G35930	plant U-box 23
Potri.016G070400	Chr16:5132732-5135550	8.28657	19.5431	1.23781	0.00075	0.00868469	up-regulated	PF01201	NA	K14842	NA	AT5G06360	Ribosomal protein S8e family protein
Potri.016G072300	Chr16:5368823-5376011	0.781618	2.25252	1.527	0.00785	0.0480477	up-regulated	PF02319 PF16421	NA	K06620	GO:0003700 GO:0005667 GO:0006355	NA	NA
Potri.016G079700	Chr16:6092760-6093469	5.78486	31.21	2.43166	5e-05	0.000976812	up-regulated	PF14009	NA	NA	NA	AT5G03890	(1 of 3) PTHR33148:SF2 - EMB
Potri.016G080900	Chr16:6238337-6248006	2.59022	5.90563	1.18902	0.00185	0.0171084	up-regulated	NA	NA	NA	NA	AT2G37370	NA
Potri.016G083500	Chr16:6472434-6475518	4.74446	26.4834	2.48077	5e-05	0.000976812	up-regulated	PF13410 PF13417	EC:2.5.1.18	K00799	GO:0004364 GO:0005515 GO:0005737 GO:0008152	AT5G02780	glutathione transferase lambda 1
Potri.016G087200	Chr16:6909536-6916241	37.2296	84.7514	1.18679	0.0001	0.00176685	up-regulated	PF04749	NA	NA	NA	AT2G37110	PLAC8 family protein
Potri.016G087900	Chr16:6957878-6960518	16.9189	47.723	1.49605	5e-05	0.000976812	up-regulated	PF00709	EC:6.3.4.4	K01939	GO:0004019 GO:0005525 GO:0006164	AT3G57610	adenylosuccinate synthase
Potri.016G096300	Chr16:9566738-9569006	5.80866	41.4315	2.83445	5e-05	0.000976812	up-regulated	PF13837	NA	NA	GO:0005488	AT3G10040	sequence-specific DNA binding transcription factors
Potri.016G096800	Chr16:9628482-9631582	5.55295	11.2688	1.02101	0.0017	0.0161514	up-regulated	PF06068	EC:3.6.4.12	K11338	GO:0003678 GO:0005524 GO:0043141	AT5G67630	P-loop containing nucleoside triphosphate hydrolases superfamily protein
Potri.016G101600	Chr16:10303636-10305763	0.370335	2.7387	2.88658	0.0053	0.0365718	up-regulated	PF00891	EC:2.1.1.68	NA	GO:0008168 GO:0008171	NA	NA
Potri.016G102032	Chr16:10363393-10365464	0.8166	4.56965	2.48438	0.0024	0.020715	up-regulated	PF00248	NA	NA	GO:0016491 GO:0055114	NA	NA
Potri.016G102100	Chr16:10376003-10377935	0.893647	5.31997	2.57364	0.00195	0.0177326	up-regulated	PF00248	NA	NA	GO:0016491 GO:0055114	NA	NA
Potri.016G102200	Chr16:10383509-10385327	2.44321	10.3404	2.08145	0.0001	0.00176685	up-regulated	PF02330	NA	K15414	GO:0005759	AT5G02050	Mitochondrial glycoprotein family protein
Potri.016G109400	Chr16:11227516-11228654	18.5628	43.9244	1.2426	5e-05	0.000976812	up-regulated	PF04832	NA	NA	NA	AT2G37970	SOUL heme-binding family protein
Potri.016G110000	Chr16:11256335-11263162	4.091	12.3779	1.59724	5e-05	0.000976812	up-regulated	PF04734 PF17048	EC:3.5.1.23	K12349	NA	AT1G07380	Neutral/alkaline non-lysosomal ceramidase
Potri.016G110600	Chr16:11310468-11311492	3.36427	9.93139	1.5617	0.00065	0.00780681	up-regulated	PF06966	EC:1.3.1.22	K09591	GO:0003865 GO:0005737 GO:0006629 GO:0008202 GO:0016020 GO:0016021 GO:0016627 GO:0055114	AT2G38050	3-oxo-5-alpha-steroid 4-dehydrogenase family protein
Potri.016G115300	Chr16:11970307-11973736	27.9533	69.3809	1.31152	5e-05	0.000976812	up-regulated	PF13920	NA	NA	GO:0005515 GO:0008270	AT5G01520	RING/U-box superfamily protein
Potri.016G117100	Chr16:12155945-12158543	0.538126	5.16717	3.26336	0.00045	0.00586587	up-regulated	PF03171 PF14226	EC:1.14.11.19	NA	GO:0016491 GO:0055114	NA	NA
Potri.016G117500	Chr16:12314042-12317167	1.70268	4.06389	1.25505	0.00775	0.0476392	up-regulated	PF00487 PF11960	EC:1.14.99.33	K10257	GO:0006629 GO:0016717 GO:0055114	NA	NA
Potri.016G122801,Potri.016G122901	Chr16:12748529-12761528	2.98862	7.64038	1.35417	5e-05	0.000976812	up-regulated	NA	NA	NA	NA	NA	NA
Potri.016G124700	Chr16:12845284-12848798	10.614	22.1949	1.06426	0.0008	0.00913443	up-regulated	PF00210	EC:1.16.3.1	K00522	GO:0006826 GO:0006879 GO:0008199	NA	NA
Potri.016G124900	Chr16:12851900-12855253	10.181	26.7617	1.3943	0.0003	0.00428603	up-regulated	PF00210	EC:1.16.3.1	NA	GO:0006826 GO:0006879 GO:0008199	NA	NA
Potri.016G125000	Chr16:12865920-12867521	39.125	213.771	2.4499	5e-05	0.000976812	up-regulated	PF00141	EC:1.11.1.7	K00430	GO:0004601 GO:0006979 GO:0020037 GO:0055114	AT5G39580	Peroxidase superfamily protein
Potri.016G126100	Chr16:12953842-12962880	0.995215	8.68326	3.12516	0.00015	0.00246409	up-regulated	PF00847	NA	NA	GO:0003677 GO:0003700 GO:0006355	NA	NA
Potri.016G131600	Chr16:13570657-13571604	14.001	30.0158	1.1002	0.00575	0.0385848	up-regulated	PF04525	NA	NA	NA	AT2G14560	Protein of unknown function (DUF567)
Potri.016G132700	Chr16:13713751-13715786	213.381	696.172	1.70601	5e-05	0.000976812	up-regulated	PF00141	EC:1.11.1.7	K00430	GO:0004601 GO:0006979 GO:0020037 GO:0055114	NA	NA
Potri.016G132800	Chr16:13721833-13723610	45.7093	138.156	1.59574	5e-05	0.000976812	up-regulated	PF00141	EC:1.11.1.7	K00430	GO:0004601 GO:0006979 GO:0020037 GO:0055114	NA	NA
Potri.016G133900	Chr16:13808615-13811121	5.94264	12.2135	1.0393	0.00105	0.0112386	up-regulated	PF03822 PF14531	EC:2.7.11.1	NA	GO:0004672 GO:0004713 GO:0005524 GO:0006468 GO:0007165	AT5G01820	serine/threonine protein kinase 1
Potri.016G136600	Chr16:14055893-14058725	3.52162	12.5313	1.83122	0.0006	0.00732921	up-regulated	PF01132 PF08207 PF09285	NA	K02356	GO:0003746 GO:0005737 GO:0006414 GO:0043043	AT3G08740	elongation factor P (EF-P) family protein
Potri.016G141900	Chr16:14452314-14454232	1.25289	3.8321	1.61288	0.00715	0.0449889	up-regulated	NA	NA	NA	NA	NA	NA
Potri.017G001000,Potri.017G001100	Chr17:66719-75287	4.92474	11.1988	1.18522	0.0001	0.00176685	up-regulated	NA	NA	NA	NA	NA	NA
Potri.017G001900	Chr17:107489-110793	19.7221	45.6964	1.21227	5e-05	0.000976812	up-regulated	PF01113 PF05173	EC:1.17.1.8	K00215	GO:0008839 GO:0009089 GO:0055114 GO:0070402	AT2G44040	Dihydrodipicolinate reductase, bacterial/plant
Potri.017G005800	Chr17:404382-406255	0.516067	2.83692	2.45869	0.00625	0.0409214	up-regulated	PF12708	EC:3.2.1.15	K01184	NA	AT2G43870	Pectin lyase-like superfamily protein
Potri.017G006200	Chr17:445696-447698	0.615579	3.32925	2.43518	0.00185	0.0171084	up-regulated	PF12708	EC:3.2.1.15	K01184	NA	AT2G43870	Pectin lyase-like superfamily protein
Potri.017G009500	Chr17:705639-710198	2.6737	5.73108	1.09997	0.0051	0.0357187	up-regulated	PF00069 PF13947	EC:3.1.4.46	NA	GO:0004672 GO:0004713 GO:0005524 GO:0006468 GO:0030247	NA	NA
Potri.017G013300	Chr17:923810-926910	38.7201	80.8086	1.06142	5e-05	0.000976812	up-regulated	PF00481	EC:3.1.3.16	K17506	GO:0003824 GO:0004722 GO:0006470	AT2G20630	PP2C induced by AVRRPM1
Potri.017G014200	Chr17:991157-993652	2.2424	15.1657	2.75769	5e-05	0.000976812	up-regulated	PF00155	EC:2.6.1.80	K00815	GO:0003824 GO:0006520 GO:0008483 GO:0009058 GO:0030170	AT5G36160	Tyrosine transaminase family protein
Potri.017G016000	Chr17:1174225-1176704	7.25947	16.0698	1.14642	0.0007	0.0082474	up-regulated	PF00226 PF01556	NA	K09510	GO:0006457 GO:0051082	AT4G28480	DNAJ heat shock family protein
Potri.017G017700	Chr17:1296443-1305347	4.64474	10.1394	1.1263	0.0001	0.00176685	up-regulated	PF04950	NA	NA	NA	AT1G06720	P-loop containing nucleoside triphosphate hydrolases superfamily protein
Potri.017G018100	Chr17:1332784-1333027	21.3121	95.9819	2.17109	0.00625	0.0409214	up-regulated	NA	NA	NA	NA	NA	NA
Potri.017G032200	Chr17:2203593-2209198	3.6032	9.02684	1.32494	0.0003	0.00428603	up-regulated	PF07690	NA	NA	GO:0016020 GO:0016021 GO:0022891 GO:0055085	AT2G43330	inositol transporter 1
Potri.017G035300	Chr17:2333066-2337361	0.56625	2.29181	2.01698	0.00045	0.00586587	up-regulated	PF00931 PF02892 PF13855	NA	K13459	GO:0003677 GO:0005515 GO:0043531	NA	NA
Potri.017G035500	Chr17:2361441-2363677	3.69224	8.43994	1.19273	0.0022	0.0194428	up-regulated	PF00069	EC:3.1.4.46	K04733	GO:0004672 GO:0004713 GO:0005524 GO:0006468	NA	NA
Potri.017G039100	Chr17:2540103-2578511	2.23747	4.78526	1.09673	5e-05	0.000976812	up-regulated	PF07728	EC:6.6.1.2	NA	GO:0005524 GO:0016887	AT1G67120	ATPases;nucleotide binding;ATP binding;nucleoside-triphosphatases;transcription factor binding
Potri.017G039600	Chr17:2627657-2630400	0.598263	2.13126	1.83285	0.00365	0.0280965	up-regulated	PF02434	EC:2.4.1.222	NA	GO:0016020 GO:0016757	AT1G05280	Protein of unknown function (DUF604)
Potri.017G039966	Chr17:2650838-2651567	4.1655	13.4931	1.69566	0.00245	0.0210278	up-regulated	PF01657	NA	NA	NA	AT3G22060	Receptor-like protein kinase-related family protein
Potri.017G040132	Chr17:2671298-2672036	64.9027	414.92	2.67648	5e-05	0.000976812	up-regulated	PF01657	NA	NA	NA	NA	NA
Potri.017G048200	Chr17:3428503-3432249	5.62654	11.4422	1.02405	0.00075	0.00868469	up-regulated	PF03000	NA	NA	GO:0003677 GO:0006302 GO:0006310 GO:0016567	AT5G64330	Phototropic-responsive NPH3 family protein
Potri.017G049000	Chr17:3494259-3496206	35.5626	118.535	1.73688	5e-05	0.000976812	up-regulated	PF03171 PF14226	EC:1.14.11.9	NA	GO:0016491 GO:0055114	NA	NA
Potri.017G049300	Chr17:3518917-3520473	8.61069	19.6409	1.18966	0.00075	0.00868469	up-regulated	PF13639	NA	NA	GO:0005515 GO:0008270	AT4G33565	RING/U-box superfamily protein
Potri.017G050400	Chr17:3559830-3564215	4.73428	27.8015	2.55395	5e-05	0.000976812	up-regulated	PF00925 PF00926	EC:3.5.4.25 EC:4.1.99.12	K14652	GO:0003935 GO:0008686 GO:0009231	AT5G64300	GTP cyclohydrolase II
Potri.017G050500	Chr17:3579720-3585530	11.6839	27.0918	1.21333	5e-05	0.000976812	up-regulated	PF03600	NA	K03319	GO:0005215 GO:0006814 GO:0016020 GO:0016021 GO:0055085	AT5G64290	dicarboxylate transport 2.1
Potri.017G055400	Chr17:4303595-4305391	22.8019	58.014	1.34725	5e-05	0.000976812	up-regulated	PF00847	NA	NA	GO:0003677 GO:0003700 GO:0006355	AT4G13620	Integrase-type DNA-binding superfamily protein
Potri.017G059000	Chr17:4741440-4743713	53.3682	107.861	1.01513	0.0004	0.00536047	up-regulated	PF00076	NA	NA	GO:0000166 GO:0003676	AT4G13850	glycine-rich RNA-binding protein 2
Potri.017G059100	Chr17:4768135-4770239	5.59806	14.7294	1.39571	5e-05	0.000976812	up-regulated	PF01073	EC:5.1.3.6	K08679	GO:0003854 GO:0005975 GO:0006694 GO:0016616 GO:0016857 GO:0055114	AT3G23820	UDP-D-glucuronate 4-epimerase 6
Potri.017G069500	Chr17:5779948-5782363	54.9355	113.961	1.05273	0.0002	0.00310305	up-regulated	PF01344	NA	NA	GO:0005515	AT5G40680	Galactose oxidase/kelch repeat superfamily protein
Potri.017G075800	Chr17:8393929-8398548	7.84111	18.1165	1.20817	0.00015	0.00246409	up-regulated	PF07995	EC:1.1.5.2	NA	GO:0003824 GO:0005975 GO:0016901 GO:0048038	AT5G39970	catalytics
Potri.017G079400	Chr17:8787368-8791044	18.4825	37.3572	1.01522	0.0002	0.00310305	up-regulated	PF07847	EC:1.13.11.19	K10712	GO:0016702 GO:0055114	AT5G39890	Protein of unknown function (DUF1637)
Potri.017G080700	Chr17:8954640-8959763	10.4524	26.6637	1.35104	0.00015	0.00246409	up-regulated	PF00956	NA	K11290	GO:0005634 GO:0006334	NA	NA
Potri.017G084600	Chr17:9739913-9743427	14.4683	40.5431	1.48656	5e-05	0.000976812	up-regulated	PF02701	NA	NA	GO:0003677 GO:0006355	AT3G47500	cycling DOF factor 3
Potri.017G086200	Chr17:9896805-9898546	2.87744	8.05571	1.48522	0.002	0.0180654	up-regulated	PF02365	NA	NA	GO:0003677 GO:0006355	NA	NA
Potri.017G093300	Chr17:10593680-10598635	12.6129	26.6605	1.07981	0.0004	0.00536047	up-regulated	PF00400 PF08154	NA	K14863	GO:0005515	AT5G15550	Transducin/WD40 repeat-like superfamily protein
Potri.017G098600	Chr17:11038917-11042151	7.51837	15.0579	1.00203	0.0019	0.0174511	up-regulated	PF04833	NA	NA	GO:0004553 GO:0010215 GO:0016049 GO:0030247 GO:0031225	NA	NA
Potri.017G098800	Chr17:11057666-11058423	55.8142	206.26	1.88576	5e-05	0.000976812	up-regulated	PF06522	NA	NA	NA	AT3G29970	B12D protein
Potri.017G099000	Chr17:11095936-11100122	2.01161	5.9548	1.5657	0.00065	0.00780681	up-regulated	PF00067	NA	K12640	GO:0004497 GO:0005506 GO:0016705 GO:0020037 GO:0055114	AT3G30180	brassinosteroid-6-oxidase 2
Potri.017G100900	Chr17:11223718-11225811	1.00387	3.47635	1.79201	0.0065	0.0419944	up-regulated	PF00079	NA	K13963	GO:0005615	NA	NA
Potri.017G101000	Chr17:11228558-11231824	23.4004	49.8057	1.08978	0.0002	0.00310305	up-regulated	PF01248	NA	K02936	NA	AT2G47610	Ribosomal protein L7Ae/L30e/S12e/Gadd45 family protein
Potri.017G101600	Chr17:11293089-11298948	9.46061	19.2486	1.02475	0.00015	0.00246409	up-regulated	PF10250	NA	NA	NA	AT3G30300	O-fucosyltransferase family protein
Potri.017G101800	Chr17:11310080-11311793	5.84178	12.8578	1.13817	0.00075	0.00868469	up-regulated	PF00201	EC:2.4.1.271	NA	GO:0008152 GO:0016758	NA	NA
Potri.017G102500	Chr17:11360223-11366067	2.31433	4.83594	1.0632	0.00345	0.0269187	up-regulated	PF12695	NA	NA	NA	AT3G30380	alpha/beta-Hydrolases superfamily protein
Potri.017G106300	Chr17:11557768-11562343	82.0837	215.55	1.39286	5e-05	0.000976812	up-regulated	PF03222	NA	K14207	GO:0003333	AT3G30390	Transmembrane amino acid transporter family protein
Potri.017G108500	Chr17:11700181-11701211	7.00955	46.5413	2.73112	5e-05	0.000976812	up-regulated	NA	EC:1.1.1.39	NA	NA	AT5G38760	Late embryogenesis abundant protein (LEA) family protein
Potri.017G110000	Chr17:11779911-11782039	15.6168	41.9813	1.42665	5e-05	0.000976812	up-regulated	PF01201	NA	K02995	GO:0003735 GO:0005622 GO:0005840 GO:0006412	AT5G59240	Ribosomal protein S8e family protein
Potri.017G114500	Chr17:12198055-12199937	35.6073	125.023	1.81194	5e-05	0.000976812	up-regulated	PF03195	NA	NA	NA	AT3G02550	LOB domain-containing protein 41
Potri.017G115400	Chr17:12270986-12273224	65.9435	152.054	1.20528	5e-05	0.000976812	up-regulated	PF01251	NA	K02993	GO:0003735 GO:0005622 GO:0005840 GO:0006412	AT5G16130	Ribosomal protein S7e family protein
Potri.017G115566	Chr17:12286654-12289789	1.42099	4.04336	1.50865	0.00275	0.0227834	up-regulated	NA	NA	NA	NA	NA	NA
Potri.017G122400	Chr17:12747144-12751158	2.10307	5.48737	1.38361	0.0013	0.0131818	up-regulated	PF03547	NA	NA	GO:0016021 GO:0055085	NA	NA
Potri.017G123400	Chr17:12806606-12808323	3.75176	16.2068	2.11096	0.0001	0.00176685	up-regulated	PF00403	NA	NA	GO:0030001 GO:0046872	AT5G17450	Heavy metal transport/detoxification superfamily protein
Potri.017G124300	Chr17:12857933-12863464	12.1394	28.5811	1.23537	5e-05	0.000976812	up-regulated	PF10151	NA	NA	GO:0005488	NA	NA
Potri.017G130300	Chr17:13322885-13324973	4.15657	13.0001	1.64505	0.0001	0.00176685	up-regulated	PF00249	NA	K09422	GO:0003677	AT5G16600	myb domain protein 43
Potri.017G131100	Chr17:13409786-13413200	162.896	613.253	1.91253	5e-05	0.000976812	up-regulated	PF00120 PF03951	EC:6.3.1.2	K01915	GO:0003824 GO:0004356 GO:0006542 GO:0006807	AT1G66200	glutamine synthase clone F11
Potri.017G133200	Chr17:13509271-13514327	8.5356	21.6871	1.34527	5e-05	0.000976812	up-regulated	PF00557	EC:3.4.11.18	K01265	GO:0004177 GO:0006508 GO:0008235	AT3G59990	methionine aminopeptidase 2B
Potri.017G134601,Potri.017G134701	Chr17:13652526-13658762	2.5183	6.04312	1.26285	0.0017	0.0161514	up-regulated	NA	NA	NA	NA	NA	NA
Potri.017G138900	Chr17:14008271-14012376	27.8838	62.1414	1.15613	5e-05	0.000976812	up-regulated	PF00494	EC:2.5.1.32	K02291	GO:0009058 GO:0016740	AT5G17230	PHYTOENE SYNTHASE
Potri.017G141600	Chr17:14194873-14199170	6.2292	13.3809	1.10305	0.00045	0.00586587	up-regulated	PF03605	NA	NA	GO:0015556 GO:0015740 GO:0016021	NA	NA
Potri.017G141800	Chr17:14220112-14223917	0.454321	6.38392	3.81266	0.00025	0.00369613	up-regulated	PF03605	NA	NA	GO:0015556 GO:0015740 GO:0016021	NA	NA
Potri.017G141950	Chr17:14226584-14235590	1.19017	10.7043	3.16896	5e-05	0.000976812	up-regulated	PF03600	NA	NA	GO:0015105 GO:0015700 GO:0016021 GO:0055085	NA	NA
Potri.017G144301	Chr17:14464844-14466530	27.5726	92.7754	1.75051	5e-05	0.000976812	up-regulated	PF00582	NA	NA	GO:0006950	AT3G03270	Adenine nucleotide alpha hydrolases-like superfamily protein
Potri.017G144800	Chr17:14519738-14523284	10.9354	33.9948	1.63631	5e-05	0.000976812	up-regulated	PF00249	NA	NA	GO:0003677	AT5G17300	Homeodomain-like superfamily protein
Potri.017G151900	Chr17:14933402-14938681	0.645628	1.99478	1.62746	0.0066	0.0424489	up-regulated	PF00205 PF02775 PF02776	EC:4.1.1.1	K01568	GO:0000287 GO:0003824 GO:0016831 GO:0030976	NA	NA
Potri.017G153400	Chr17:15094364-15095264	4.99281	27.8153	2.47796	5e-05	0.000976812	up-regulated	PF00197	NA	NA	GO:0004866	AT1G17860	Kunitz family trypsin and protease inhibitor protein
Potri.017G153466	Chr17:15083612-15084439	2.72241	12.6196	2.21271	0.0003	0.00428603	up-regulated	PF00197	NA	NA	GO:0004866	AT1G17860	Kunitz family trypsin and protease inhibitor protein
Potri.017G153600	Chr17:15087940-15088810	1.53195	8.02019	2.38827	0.0023	0.0200635	up-regulated	PF00197	NA	NA	GO:0004866	AT1G17860	Kunitz family trypsin and protease inhibitor protein
Potri.017G155200	Chr17:15170224-15175095	0.89981	3.53224	1.97289	0.0031	0.0248564	up-regulated	PF05623	NA	NA	NA	AT1G73210	Protein of unknown function (DUF789)
Potri.018G003600	Chr18:257821-266999	2.0821	6.01355	1.53018	5e-05	0.000976812	up-regulated	PF00144 PF03109	EC:3.6.3.46	NA	NA	NA	NA
Potri.018G003800	Chr18:291667-295647	7.42331	15.0895	1.02342	0.0012	0.012387	up-regulated	PF02365	NA	NA	GO:0003677 GO:0006355	AT2G24430	NAC domain containing protein 38
Potri.018G004400	Chr18:346819-351662	2.63296	5.53566	1.07207	0.00395	0.0298346	up-regulated	PF01535 PF13041	NA	NA	GO:0005515	AT5G24830	Tetratricopeptide repeat (TPR)-like superfamily protein
Potri.018G005200	Chr18:394935-395645	8.78933	26.952	1.61656	0.0008	0.00913443	up-regulated	NA	NA	NA	NA	AT5G24860	flowering promoting factor 1
Potri.018G005800	Chr18:476485-480778	11.1617	28.167	1.33544	0.00035	0.00482007	up-regulated	PF00717	EC:3.4.21.89	K13280	GO:0006465 GO:0008233 GO:0016020	NA	NA
Potri.018G007100	Chr18:540339-542883	8.76446	23.3377	1.41292	5e-05	0.000976812	up-regulated	PF00646 PF01344	NA	NA	GO:0005515	AT2G24540	Galactose oxidase/kelch repeat superfamily protein
Potri.018G008900	Chr18:643519-645155	1.67745	9.07962	2.43637	0.0001	0.00176685	up-regulated	PF00201	EC:2.4.1.91	NA	GO:0008152 GO:0016758	NA	NA
Potri.018G014700	Chr18:999696-1003251	2.9745	9.20947	1.63047	0.0001	0.00176685	up-regulated	PF00026	EC:3.4.23.12	NA	GO:0004190 GO:0006508	NA	NA
Potri.018G014900	Chr18:1038163-1041713	3.0172	7.29714	1.27412	0.0029	0.0237684	up-regulated	PF00026	EC:3.4.23.12	NA	GO:0004190 GO:0006508	NA	NA
Potri.018G025100	Chr18:1844924-1851757	0.851027	2.64116	1.63389	0.0012	0.012387	up-regulated	PF00534 PF00862 PF05116	EC:2.4.1.14	K00696	GO:0005985 GO:0016157 GO:0046524	AT5G11110	sucrose phosphate synthase 2F
Potri.018G036800	Chr18:2873166-2877145	0.963597	2.84245	1.56063	0.00255	0.0216109	up-regulated	PF00743	EC:1.14.13.168	K11816	GO:0004499 GO:0016491 GO:0050660 GO:0050661 GO:0055114	AT5G25620	Flavin-binding monooxygenase family protein
Potri.018G037900	Chr18:3017962-3022993	2.76706	8.64868	1.64413	0.00035	0.00482007	up-regulated	PF05383 PF08777 PF14259	NA	K11090	GO:0000166 GO:0003676 GO:0003723 GO:0005634 GO:0006396 GO:0030529	AT4G32720	La protein 1
Potri.018G042200,Potri.018G042350	Chr18:3368233-3375148	2.31866	4.78231	1.04442	0.0049	0.034732	up-regulated	NA	NA	NA	NA	NA	NA
Potri.018G043600	Chr18:3468987-3473201	4.66051	11.2542	1.27191	0.00185	0.0171084	up-regulated	PF01138	NA	K12590	NA	AT3G46210	Ribosomal protein S5 domain 2-like superfamily protein
Potri.018G046600	Chr18:4030730-4034884	1.86592	4.91406	1.39702	0.0012	0.012387	up-regulated	PF00390 PF03949	EC:1.1.1.40	K00029	GO:0004470 GO:0004471 GO:0006108 GO:0051287 GO:0055114	NA	NA
Potri.018G062900	Chr18:7360481-7366123	0.710668	2.15991	1.60373	0.00335	0.0263267	up-regulated	PF00109 PF02801	EC:2.3.1.179	K09458	GO:0003824 GO:0006633 GO:0008152 GO:0016747	AT1G74960	fatty acid biosynthesis 1
Potri.018G063901	Chr18:7614466-7632578	0.953907	10.7592	3.49558	5e-05	0.000976812	up-regulated	PF00657	NA	NA	GO:0016788	NA	NA
Potri.018G067200	Chr18:8088486-8092376	7.27949	14.865	1.03001	0.00095	0.0104014	up-regulated	PF13847	EC:2.1.1.125	K11434	GO:0006479 GO:0008168	AT2G19670	protein arginine methyltransferase 1A
Potri.018G070900	Chr18:8653705-8657532	6.5939	13.4936	1.03307	0.0007	0.0082474	up-regulated	PF00067	NA	NA	GO:0004497 GO:0005506 GO:0016705 GO:0020037 GO:0055114	AT2G26710	Cytochrome P450 superfamily protein
Potri.018G074200	Chr18:8850609-8853341	3.39577	7.60672	1.16354	0.00095	0.0104014	up-regulated	PF00249	NA	NA	GO:0003677	AT2G03500	Homeodomain-like superfamily protein
Potri.018G082500	Chr18:10017548-10023962	91.8174	204.43	1.15476	0.00025	0.00369613	up-regulated	PF00155	EC:2.6.1.1	K14454	GO:0003824 GO:0006520 GO:0008483 GO:0009058 GO:0030170	AT5G19550	aspartate aminotransferase 2
Potri.018G086500	Chr18:10429997-10431212	11.3595	24.2637	1.09491	0.00045	0.00586587	up-regulated	PF05553	NA	NA	NA	AT4G29110	(1 of 4) PTHR33265:SF8 - F5F19.20 PROTEIN
Potri.018G087300	Chr18:10520017-10524683	7.69372	16.5868	1.10828	0.0003	0.00428603	up-regulated	PF04179	NA	NA	GO:0019988 GO:0043399	AT2G40570	initiator tRNA phosphoribosyl transferase family protein
Potri.018G088400	Chr18:10709882-10716056	6.23073	16.4269	1.39859	0.00075	0.00868469	up-regulated	PF08241	EC:2.1.1.201	K06127	GO:0008152 GO:0008168	AT5G57300	S-adenosyl-L-methionine-dependent methyltransferases superfamily protein
Potri.018G091100	Chr18:11152094-11162856	2.93032	7.32904	1.32256	0.00035	0.00482007	up-regulated	NA	NA	K14552	GO:0005515	AT2G18900	Transducin/WD40 repeat-like superfamily protein
Potri.018G094900	Chr18:11496590-11497937	36.9032	99.1834	1.42635	5e-05	0.000976812	up-regulated	PF00722 PF06955	EC:2.4.1.207	NA	GO:0004553 GO:0005618 GO:0005975 GO:0006073 GO:0010411 GO:0016762 GO:0042546 GO:0048046	NA	NA
Potri.018G099500	Chr18:12006069-12008511	0.769403	3.99736	2.37724	0.0029	0.0237684	up-regulated	PF00892	NA	NA	GO:0016020 GO:0016021 GO:0022857	AT4G30420	nodulin MtN21 /EamA-like transporter family protein
Potri.018G100166	Chr18:12039733-12040823	31.4572	275.928	3.13283	5e-05	0.000976812	up-regulated	NA	NA	NA	NA	NA	NA
Potri.018G100232	Chr18:12044595-12045722	57.5124	434.979	2.919	5e-05	0.000976812	up-regulated	NA	NA	NA	NA	NA	NA
Potri.018G101600	Chr18:12146933-12147916	64.6567	200.359	1.63172	5e-05	0.000976812	up-regulated	PF03330	NA	NA	NA	AT2G18660	plant natriuretic peptide A
Potri.018G105500	Chr18:12457264-12461932	10.2556	36.4822	1.83078	5e-05	0.000976812	up-regulated	PF02458	EC:2.3.1.99	K13065	GO:0016747	NA	NA
Potri.018G106700	Chr18:12540680-12543661	4.37224	9.73306	1.15452	0.00295	0.0240235	up-regulated	PF03372	NA	NA	NA	AT4G30900	DNAse I-like superfamily protein
Potri.018G108500	Chr18:12706213-12708317	34.8249	94.5713	1.44128	5e-05	0.000976812	up-regulated	PF03822 PF07714	EC:2.7.11.1	NA	GO:0004672 GO:0004713 GO:0005524 GO:0006468 GO:0007165	AT4G30960	SOS3-interacting protein 3
Potri.018G109500	Chr18:12743212-12748106	31.8675	65.5728	1.04101	0.00015	0.00246409	up-regulated	PF00010	NA	NA	GO:0046983	AT4G30980	LJRHL1-like 2
Potri.018G127800	Chr18:13885559-13887219	3.3646	11.2945	1.74712	0.00095	0.0104014	up-regulated	PF02309	NA	K14484	GO:0005634 GO:0006355	AT4G32280	indole-3-acetic acid inducible 29
Potri.018G130800	Chr18:14098868-14102902	123.469	296.819	1.26543	0.00035	0.00482007	up-regulated	PF12937 PF13516	NA	K14515	GO:0005515	AT2G25490	EIN3-binding F box protein 1
Potri.018G141900	Chr18:14730886-14742498	5.21455	10.6929	1.03604	0.0004	0.00536047	up-regulated	PF04679 PF12738	EC:6.5.1.1	NA	GO:0003910 GO:0006281 GO:0006310	AT5G57160	DNA ligase IV
Potri.018G145200	Chr18:15025298-15026077	2.07584	92.374	5.47572	5e-05	0.000976812	up-regulated	PF00298 PF03946	NA	K02870	GO:0003735 GO:0005840 GO:0006412	AT3G53430	Ribosomal protein L11 family protein
Potri.018G145532	Chr18:15287694-15294423	0.274939	9.73694	5.14629	5e-05	0.000976812	up-regulated	PF00931	NA	NA	GO:0003677 GO:0043531	NA	NA
Potri.018G146100	Chr18:15050061-15060502	19.6982	107.36	2.44632	5e-05	0.000976812	up-regulated	PF00067	EC:1.14.13.11	K00487	GO:0004497 GO:0005506 GO:0016705 GO:0020037 GO:0055114	NA	NA
Potri.018G146800	Chr18:15864191-15867407	2.47932	6.55618	1.40291	0.00735	0.0458445	up-regulated	PF04570	NA	NA	NA	NA	NA
Potri.018G148300	Chr18:15939106-15943066	0.38393	3.50847	3.19193	0.00175	0.0164762	up-regulated	PF00069 PF08488 PF13947	EC:2.7.11.1	NA	GO:0004672 GO:0004674 GO:0004713 GO:0004843 GO:0005524 GO:0006468 GO:0016021 GO:0030247	NA	NA
Potri.018G148700,Potri.018G148800	Chr18:16001398-16013008	3.6428	11.7782	1.693	5e-05	0.000976812	up-regulated	NA	NA	NA	NA	NA	NA
Potri.018G149300	Chr18:16045043-16047202	0.946406	5.97802	2.65914	0.0006	0.00732921	up-regulated	PF00067	NA	NA	GO:0004497 GO:0005506 GO:0016705 GO:0020037 GO:0055114	AT5G36110	cytochrome P450, family 716, subfamily A, polypeptide 1
Potri.018G151700	Chr18:16187248-16197863	7.68175	16.4773	1.10097	5e-05	0.000976812	up-regulated	PF00083	NA	NA	GO:0016021 GO:0022857 GO:0055085	NA	NA
Potri.019G001600	Chr19:783869-788229	0.478563	1.86738	1.96423	0.0035	0.0271885	up-regulated	PF00931 PF13676	NA	NA	GO:0005515 GO:0007165 GO:0043531	AT5G36930	Disease resistance protein (TIR-NBS-LRR class) family
Potri.019G001971	Chr19:23748-29924	4.24466	13.6507	1.68525	5e-05	0.000976812	up-regulated	PF00931	NA	NA	GO:0005515 GO:0043531	NA	NA
Potri.019G002201	Chr19:834337-835109	5.43212	15.7336	1.53426	0.00395	0.0298346	up-regulated	PF02519	NA	K14488	GO:0009733	NA	NA
Potri.019G002900	Chr19:884086-886932	3.32007	7.40115	1.15654	0.0035	0.0271885	up-regulated	PF02458	EC:2.3.1.196	NA	GO:0016747	AT3G03480	acetyl CoA:(Z)-3-hexen-1-ol acetyltransferase
Potri.019G003400	Chr19:921405-923293	2.37121	6.37742	1.42735	0.0035	0.0271885	up-regulated	PF01266	NA	NA	GO:0016491 GO:0055114	NA	NA
Potri.019G003800	Chr19:946539-948316	7.88148	18.0494	1.19541	0.00045	0.00586587	up-regulated	PF01266	NA	NA	GO:0016491 GO:0055114	NA	NA
Potri.019G004000	Chr19:959178-966514	0.673068	1.88191	1.48337	0.00305	0.0245759	up-regulated	PF01936 PF12872	NA	NA	GO:0005777 GO:0010468	AT5G64710	Putative endonuclease or glycosyl hydrolase
Potri.019G006900	Chr19:1537568-1543893	13.0368	213.217	4.03166	5e-05	0.000976812	up-regulated	PF00197	NA	NA	GO:0004866	NA	NA
Potri.019G014370	Chr19:2295967-2299443	0.698163	2.33387	1.74109	0.00225	0.0197855	up-regulated	PF00931 PF13855	NA	NA	GO:0005515 GO:0043531	NA	NA
Potri.019G014396	Chr19:2403758-2405239	14.3289	34.92	1.28513	0.0003	0.00428603	up-regulated	PF00160	EC:5.2.1.8	NA	GO:0000413 GO:0003755 GO:0006457	AT3G56070	rotamase cyclophilin 2
Potri.019G019710	Chr19:334450-338310	0.129194	1.9356	3.90517	0.00785	0.0480477	up-regulated	PF00931 PF13676	NA	NA	GO:0005515 GO:0007165 GO:0043531	NA	NA
Potri.019G023600	Chr19:3500704-3502471	32.7889	147.803	2.1724	5e-05	0.000976812	up-regulated	PF00909	NA	K03320	GO:0008519 GO:0015696 GO:0016020 GO:0072488	AT1G64780	ammonium transporter 1;2
Potri.019G029600	Chr19:4171151-4173669	8.71439	20.3789	1.22561	0.0004	0.00536047	up-regulated	NA	NA	NA	NA	AT5G18310	NA
Potri.019G030200	Chr19:4249466-4253117	2.7707	8.20231	1.56578	0.0018	0.0168225	up-regulated	NA	NA	NA	NA	AT2G38430	NA
Potri.019G030300	Chr19:4258241-4262460	4.70781	14.0402	1.57643	0.0001	0.00176685	up-regulated	NA	NA	NA	NA	AT2G38430	NA
Potri.019G034900	Chr19:4766149-4768277	5.52049	13.6895	1.3102	0.0024	0.020715	up-regulated	PF04410	NA	K11128	GO:0001522 GO:0031429 GO:0042254	AT3G03920	H/ACA ribonucleoprotein complex, subunit Gar1/Naf1 protein
Potri.019G038851	Chr19:5380181-5384218	2.37577	11.9858	2.33486	0.0001	0.00176685	up-regulated	PF07847	EC:1.13.11.19	K10712	GO:0016702 GO:0055114	NA	NA
Potri.019G057200	Chr19:9596663-9606977	5.48158	12.6812	1.21003	0.00035	0.00482007	up-regulated	PF01634 PF08029	EC:2.4.2.17	K00765	GO:0000105 GO:0000287 GO:0003879 GO:0005737	AT1G58080	ATP phosphoribosyl transferase 1
Potri.019G057300	Chr19:9611092-9614150	52.4484	119.443	1.18735	5e-05	0.000976812	up-regulated	PF00081 PF02777	EC:1.15.1.1	K04564	GO:0004784 GO:0006801 GO:0046872 GO:0055114	AT3G10920	manganese superoxide dismutase 1
Potri.019G057500	Chr19:9644759-9647043	50.4601	366.986	2.86251	5e-05	0.000976812	up-regulated	PF01357 PF03330	NA	NA	GO:0005576 GO:0009664	AT2G40610	expansin A8
Potri.019G063500	Chr19:10387092-10392361	4.28386	8.77047	1.03374	0.0031	0.0248564	up-regulated	PF01554	NA	K03327	GO:0006855 GO:0015238 GO:0015297 GO:0016020 GO:0055085	AT1G12950	root hair specific 2
Potri.019G065300	Chr19:10537891-10543361	3.9929	9.06805	1.18336	0.0012	0.012387	up-regulated	PF04851	EC:3.6.4.13	NA	GO:0003677 GO:0005524 GO:0016787	AT3G09720	P-loop containing nucleoside triphosphate hydrolases superfamily protein
Potri.019G067500	Chr19:10775678-10780286	47.0388	143.579	1.60992	5e-05	0.000976812	up-regulated	PF00854	NA	NA	GO:0005215 GO:0006810 GO:0016020	AT1G33440	Major facilitator superfamily protein
Potri.019G071600	Chr19:11321092-11324237	2.46826	5.87734	1.25167	0.0081	0.0491447	up-regulated	PF13672	EC:3.1.3.16	K17506	GO:0003824 GO:0004722 GO:0006470	NA	NA
Potri.019G080500	Chr19:12105050-12109486	15.9034	39.1171	1.29846	5e-05	0.000976812	up-regulated	PF00067	NA	K07437	GO:0004497 GO:0005506 GO:0016705 GO:0020037 GO:0055114	NA	NA
Potri.019G080600	Chr19:12111604-12112207	3.22208	35.6188	3.46657	0.00185	0.0171084	up-regulated	PF02428	NA	NA	GO:0004867	AT1G72060	serine-type endopeptidase inhibitors
Potri.019G081100	Chr19:12146552-12149227	8.06186	17.0018	1.07651	0.0015	0.0146772	up-regulated	NA	NA	K09191	GO:0003676 GO:0046872	AT1G72050	transcription factor IIIA
Potri.019G081500	Chr19:12171141-12172929	4.95437	14.0235	1.50108	0.00015	0.00246409	up-regulated	PF00249	NA	K09422	GO:0003677	AT1G22640	myb domain protein 3
Potri.019G083000	Chr19:12304847-12311488	12.9212	30.4987	1.23901	5e-05	0.000976812	up-regulated	PF00005 PF12698	EC:3.6.3.25	NA	GO:0005524 GO:0016887	AT1G71960	ATP-binding casette family G25
Potri.019G086100	Chr19:12543649-12546898	9.3953	22.0442	1.23039	5e-05	0.000976812	up-regulated	PF01554	NA	NA	GO:0006855 GO:0015238 GO:0015297 GO:0016020 GO:0055085	AT1G71870	MATE efflux family protein
Potri.019G088000	Chr19:12675509-12676461	5.0797	16.4765	1.6976	0.00035	0.00482007	up-regulated	PF00847	NA	NA	GO:0003677 GO:0003700 GO:0006355	NA	NA
Potri.019G090800	Chr19:12882618-12883810	79.5142	171.218	1.10655	5e-05	0.000976812	up-regulated	NA	NA	NA	NA	AT2G31085	CLAVATA3/ESR-RELATED 6
Potri.019G099900	Chr19:13659637-13662425	0.614856	4.27667	2.79817	0.00055	0.00684617	up-regulated	PF02365	NA	NA	GO:0003677 GO:0006355	NA	NA
Potri.019G104400	Chr19:13980345-13983617	2.07306	5.36868	1.37281	0.0022	0.0194428	up-regulated	PF04410	NA	K14763	GO:0001522 GO:0042254	AT1G03530	nuclear assembly factor 1
Potri.019G109501	Chr19:14093336-14094912	2.18833	15.3851	2.81363	5e-05	0.000976812	up-regulated	NA	NA	NA	NA	NA	NA
Potri.019G116600	Chr19:14354403-14354673	41.6735	136.763	1.71447	0.0005	0.00637618	up-regulated	PF12609	NA	NA	NA	AT4G10265	Wound-responsive family protein
Potri.019G116866	Chr19:14364538-14365145	3.52749	17.0827	2.27582	0.00165	0.0158008	up-regulated	PF12609	NA	NA	NA	AT4G10265	Wound-responsive family protein
Potri.019G117700	Chr19:14393757-14394884	2.53129	8.19591	1.69503	0.00335	0.0263267	up-regulated	PF12609	NA	NA	NA	AT4G10265	Wound-responsive family protein
Potri.019G120050	Chr19:14603497-14608073	4.87692	12.1607	1.31818	0.00205	0.018401	up-regulated	NA	NA	NA	NA	NA	NA
Potri.019G120200	Chr19:14610650-14617472	4.30489	30.0327	2.80249	5e-05	0.000976812	up-regulated	NA	NA	NA	NA	NA	NA
Potri.019G122100	Chr19:14888331-14889272	26.9685	82.5364	1.61376	5e-05	0.000976812	up-regulated	PF00197	NA	NA	GO:0004866	NA	NA
Potri.019G130433	Chr19:15302521-15303576	13.3056	33.7747	1.34391	0.00065	0.00780681	up-regulated	PF00043 PF02798	EC:2.5.1.18	K00799	GO:0005515	NA	NA
Potri.019G131800	Chr19:15408109-15417095	28.8691	65.4111	1.18001	5e-05	0.000976812	up-regulated	PF00069 PF08263	EC:2.7.11.1	NA	GO:0004672 GO:0004713 GO:0005524 GO:0006468	AT1G06840	Leucine-rich repeat protein kinase family protein
Potri.T001933	scaffold_45:136963-142424	1.757	3.80912	1.11634	0.00395	0.0298346	up-regulated	PF00931 PF13676	NA	NA	GO:0005515 GO:0007165 GO:0043531	NA	NA
Potri.T002200	scaffold_45:203809-209708	1.16532	3.07579	1.40023	0.0011	0.0116218	up-regulated	PF00931 PF07725	NA	NA	GO:0043531	NA	NA
Potri.T002300	scaffold_45:231615-237063	0.576542	2.28003	1.98356	0.0007	0.0082474	up-regulated	PF00931 PF13676	NA	NA	GO:0005515 GO:0007165 GO:0043531	NA	NA
Potri.T046200	scaffold_25:624480-629223	2.276	4.78491	1.07199	0.0044	0.0321731	up-regulated	PF00571 PF00654	NA	K05016	GO:0005216 GO:0005247 GO:0006821 GO:0016020 GO:0055085	NA	NA
Potri.T124804	scaffold_502:34154-34877	25.6747	1596.22	5.95817	5e-05	0.000976812	up-regulated	NA	NA	NA	NA	NA	NA
Potri.T125004	scaffold_502:52630-56726	1.1162	7.32147	2.71354	5e-05	0.000976812	up-regulated	PF00560 PF08263 PF13855	NA	NA	GO:0005515	NA	NA
Potri.001G000800	Chr01:65953-72514	11.6061	5.64347	-1.04023	0.00075	0.00868469	downregulated	PF00225	EC:3.6.4.5	NA	GO:0003777 GO:0005524 GO:0005871 GO:0007018 GO:0008017	AT1G55550	P-loop containing nucleoside triphosphate hydrolases superfamily protein
Potri.001G015100	Chr01:1074417-1078986	4.0114	0.90302	-2.15128	0.005	0.0352229	downregulated	PF00232	EC:3.2.1.21	K01188	GO:0004553 GO:0005975	AT3G60130	beta glucosidase 16
Potri.001G017600	Chr01:1299206-1301137	9.78227	2.11566	-2.20906	5e-05	0.000976812	downregulated	PF03140	NA	NA	NA	AT4G31980	(1 of 1) PF03140//PF05903 - Plant protein of unknown function (DUF247) // PPPDE putative peptidase domain (Peptidase_C97)
Potri.001G018700	Chr01:1382001-1386674	10.2714	3.52006	-1.54496	0.00025	0.00369613	downregulated	PF00069	EC:2.7.11.1	NA	GO:0004672 GO:0004713 GO:0005524 GO:0006468	NA	NA
Potri.001G028200	Chr01:2141028-2144085	137.267	31.1609	-2.13918	5e-05	0.000976812	downregulated	PF00026	EC:3.4.23.12	NA	GO:0004190 GO:0006508	AT5G07030	Eukaryotic aspartyl protease family protein
Potri.001G032500	Chr01:2432410-2434945	145.613	63.0751	-1.207	5e-05	0.000976812	downregulated	PF00892	NA	NA	GO:0016020 GO:0016021 GO:0022857	AT5G07050	nodulin MtN21 /EamA-like transporter family protein
Potri.001G036700	Chr01:2675280-2676549	13.7956	6.02972	-1.19405	0.00185	0.0171084	downregulated	PF13469	NA	NA	NA	NA	NA
Potri.001G040200	Chr01:2883429-2884231	42.0822	15.513	-1.43974	0.00055	0.00684617	downregulated	PF01439	NA	NA	GO:0046872	AT5G02380	metallothionein 2B
Potri.001G041700	Chr01:3030529-3033221	8.62998	4.11923	-1.06698	0.0024	0.020715	downregulated	PF00026	EC:3.4.23.12	NA	GO:0004190 GO:0006508	AT1G79720	Eukaryotic aspartyl protease family protein
Potri.001G042900	Chr01:3103779-3109480	79.6802	34.6326	-1.20209	5e-05	0.000976812	downregulated	PF02458	EC:2.3.1.133	K13065	GO:0016747	AT5G48930	hydroxycinnamoyl-CoA shikimate/quinate hydroxycinnamoyl transferase
Potri.001G043100	Chr01:3130263-3132073	383.38	121.894	-1.65315	5e-05	0.000976812	downregulated	PF00226	NA	NA	NA	AT1G80920	Chaperone DnaJ-domain superfamily protein
Potri.001G043600	Chr01:3151754-3152680	35.5595	6.06967	-2.55055	5e-05	0.000976812	downregulated	PF02298	NA	NA	GO:0009055	NA	NA
Potri.001G046800	Chr01:3461045-3467170	5.01359	1.32053	-1.92472	0.00575	0.0385848	downregulated	PF00230	NA	K09874	GO:0005215 GO:0006810 GO:0016020	AT1G80760	NOD26-like intrinsic protein 6;1
Potri.001G048700	Chr01:3581562-3589193	13.8286	6.52757	-1.08304	0.0002	0.00310305	downregulated	PF00005 PF01061 PF08370 PF14510	EC:3.6.3.17	NA	GO:0005524 GO:0016020 GO:0016887	AT1G15520	pleiotropic drug resistance 12
Potri.001G048800	Chr01:3627676-3635491	6.24425	2.10497	-1.56873	5e-05	0.000976812	downregulated	PF00005 PF01061 PF08370 PF14510	EC:3.6.3.17	NA	GO:0005524 GO:0016020 GO:0016887	AT1G15520	pleiotropic drug resistance 12
Potri.001G049100	Chr01:3676013-3681973	2.31322	0.74275	-1.63895	0.00345	0.0269187	downregulated	PF00432	EC:5.4.99.39 EC:5.4.99.40	K15813	GO:0003824 GO:0016866	NA	NA
Potri.001G049700	Chr01:3754151-3755174	7.80963	2.47062	-1.66038	0.00195	0.0177326	downregulated	NA	NA	NA	NA	NA	NA
Potri.001G051500	Chr01:3880278-3882541	13.5797	4.34838	-1.6429	5e-05	0.000976812	downregulated	PF00195 PF08541	EC:2.3.1.74	K00660	GO:0003824 GO:0008152 GO:0008610 GO:0009058 GO:0016747	AT5G13930	Chalcone and stilbene synthase family protein
Potri.001G051600	Chr01:3888067-3890717	17.2079	5.28937	-1.7019	5e-05	0.000976812	downregulated	PF00195 PF08541	EC:2.3.1.74	K00660	GO:0003824 GO:0008152 GO:0008610 GO:0009058 GO:0016747	AT5G13930	Chalcone and stilbene synthase family protein
Potri.001G052300	Chr01:3962322-3968154	9.71264	3.81745	-1.34725	0.00015	0.00246409	downregulated	PF00544	EC:4.2.2.2	K01728	NA	AT1G04680	Pectin lyase-like superfamily protein
Potri.001G054000	Chr01:4086853-4087843	29.5137	6.2339	-2.24318	5e-05	0.000976812	downregulated	PF03018	NA	NA	NA	AT3G24020	Disease resistance-responsive (dirigent-like protein) family protein
Potri.001G054100	Chr01:4089222-4090463	11.9575	3.28348	-1.86461	0.00025	0.00369613	downregulated	PF03018	NA	NA	NA	AT3G24020	Disease resistance-responsive (dirigent-like protein) family protein
Potri.001G054800	Chr01:4129854-4133210	23.3642	10.8941	-1.10075	5e-05	0.000976812	downregulated	PF00067	EC:1.14.13.21	NA	GO:0004497 GO:0005506 GO:0016705 GO:0020037 GO:0055114	NA	NA
Potri.001G056700	Chr01:4260709-4262961	53.5877	15.0324	-1.83383	5e-05	0.000976812	downregulated	PF00504	NA	K08908	GO:0009765 GO:0016020	AT3G61470	photosystem I light harvesting complex gene 2
Potri.001G058500	Chr01:4450231-4450767	168.416	56.8807	-1.56602	5e-05	0.000976812	downregulated	NA	NA	NA	NA	NA	NA
Potri.001G060100	Chr01:4587405-4592149	18.6656	9.2164	-1.01811	0.00065	0.00780681	downregulated	PF01842	EC:2.7.7.59	NA	GO:0008152 GO:0016597	NA	NA
Potri.001G061800	Chr01:4753527-4756885	7.58978	2.91651	-1.37982	0.00105	0.0112386	downregulated	PF00643	NA	NA	GO:0005622 GO:0008270	AT2G33500	B-box type zinc finger protein with CCT domain
Potri.001G065900	Chr01:4935784-4938994	28.9269	8.12597	-1.8318	5e-05	0.000976812	downregulated	PF00450	EC:3.4.16.6	K16297	GO:0004185 GO:0006508	AT2G33530	serine carboxypeptidase-like 46
Potri.001G066400	Chr01:4977533-4979088	88.8771	31.9445	-1.47624	5e-05	0.000976812	downregulated	PF07207	NA	NA	NA	AT3G26740	CCR-like
Potri.001G068100	Chr01:5126089-5130382	49.2937	21.462	-1.19962	5e-05	0.000976812	downregulated	PF03016	EC:2.4.2.41	NA	NA	AT1G27440	Exostosin family protein
Potri.001G069200	Chr01:5210813-5214061	79.1616	23.4978	-1.75227	5e-05	0.000976812	downregulated	PF00293	NA	NA	GO:0016787	AT3G26690	nudix hydrolase homolog 13
Potri.001G073400	Chr01:5516401-5521320	35.1445	16.8056	-1.06435	0.0003	0.00428603	downregulated	PF07797	NA	NA	NA	AT4G20300	Protein of unknown function (DUF1639)
Potri.001G073900	Chr01:5562600-5564502	15.1562	7.57585	-1.00043	0.00745	0.0463169	downregulated	PF05558	NA	NA	GO:0005996 GO:0016853 GO:0046658 GO:0048029 GO:0051716	AT4G20260	plasma-membrane associated cation-binding protein 1
Potri.001G074700	Chr01:5623735-5626940	9.29017	1.2773	-2.8626	5e-05	0.000976812	downregulated	PF03352	EC:3.2.2.20	K01246	GO:0003824 GO:0006281 GO:0006284 GO:0008725	AT5G44680	DNA glycosylase superfamily protein
Potri.001G079400	Chr01:6319505-6322807	16.9904	7.9249	-1.10025	0.00145	0.014304	downregulated	PF05057	NA	NA	NA	AT5G51180	alpha/beta-Hydrolases superfamily protein
Potri.001G079800	Chr01:6340150-6341543	104.822	29.0661	-1.85054	5e-05	0.000976812	downregulated	PF00847	NA	K09286	GO:0003677 GO:0003700 GO:0006355	AT5G51190	Integrase-type DNA-binding superfamily protein
Potri.001G080700	Chr01:6409381-6410204	17.7461	6.40157	-1.471	0.00185	0.0171084	downregulated	PF02298	NA	NA	GO:0009055	AT5G07475	Cupredoxin superfamily protein
Potri.001G081400	Chr01:6464524-6466936	19.4082	9.69932	-1.00071	0.0035	0.0271885	downregulated	PF03195	NA	NA	NA	AT1G31320	LOB domain-containing protein 4
Potri.001G084200	Chr01:6731374-6731963	23.8957	9.34225	-1.35491	0.00295	0.0240235	downregulated	PF04398	NA	NA	NA	AT4G24130	Protein of unknown function, DUF538
Potri.001G085100	Chr01:6788446-6789454	9.46627	3.13519	-1.59424	0.00325	0.0257617	downregulated	PF02298	NA	NA	GO:0009055	AT1G64640	early nodulin-like protein 8
Potri.001G085400	Chr01:6802385-6803001	72.7579	28.7511	-1.33949	0.0056	0.0379673	downregulated	PF03226	NA	NA	NA	AT4G27745	Yippee family putative zinc-binding protein
Potri.001G085900	Chr01:6820429-6823085	14.4162	1.04608	-3.78463	5e-05	0.000976812	downregulated	PF11744	NA	NA	GO:0015743	AT4G00910	Aluminium activated malate transporter family protein
Potri.001G088600	Chr01:7037647-7042360	56.2985	20.052	-1.48935	5e-05	0.000976812	downregulated	PF02309 PF02362 PF06507	NA	K14486	GO:0003677 GO:0005634 GO:0006355 GO:0009725	AT4G23980	auxin response factor 9
Potri.001G093300	Chr01:7384120-7386301	13.9665	4.73929	-1.55923	0.0002	0.00310305	downregulated	PF01370	EC:1.3.1.77	NA	GO:0003824 GO:0050662	NA	NA
Potri.001G104600	Chr01:8431432-8433420	4.50995	0.914327	-2.30233	0.0015	0.0146772	downregulated	PF00091 PF03953	EC:2.4.2.1	K07375	GO:0000930 GO:0003924 GO:0005200 GO:0005525 GO:0005874 GO:0007017 GO:0007020 GO:0031122 GO:0043234 GO:0051258	NA	NA
Potri.001G105900	Chr01:8510987-8514249	71.0062	30.4105	-1.22337	0.00025	0.00369613	downregulated	PF00501 PF13193	EC:6.2.1.8	NA	GO:0003824 GO:0008152	NA	NA
Potri.001G109400	Chr01:8814852-8818141	2.6824	0.988199	-1.44065	0.004	0.030113	downregulated	PF03514	NA	NA	NA	AT1G63100	GRAS family transcription factor
Potri.001G109800	Chr01:8852155-8855222	8.12019	2.99443	-1.43923	0.0017	0.0161514	downregulated	PF14299	NA	NA	GO:0005515	AT1G63090	phloem protein 2-A11
Potri.001G113100	Chr01:9160153-9162033	70.5982	23.5069	-1.58655	5e-05	0.000976812	downregulated	PF03171 PF14226	EC:1.14.11.19	K05277	GO:0016491 GO:0055114	AT4G22880	leucoanthocyanidin dioxygenase
Potri.001G114400	Chr01:9262735-9268705	5.67876	1.79292	-1.66327	0.0007	0.0082474	downregulated	PF12214	NA	NA	GO:0005819 GO:0005874 GO:0032147 GO:0060236	AT4G11990	Cell cycle regulated microtubule associated protein
Potri.001G120300	Chr01:9802931-9807089	40.8359	13.5616	-1.59031	5e-05	0.000976812	downregulated	PF00394 PF07731 PF07732	EC:1.10.3.3	NA	GO:0005507 GO:0016491 GO:0055114	AT4G12420	Cupredoxin superfamily protein
Potri.001G121400	Chr01:9937845-9944780	28.4579	11.1249	-1.35504	5e-05	0.000976812	downregulated	PF00156	EC:2.4.2.7	K00759	GO:0003999 GO:0005737 GO:0006168 GO:0009116	AT4G12440	adenine phosphoribosyl transferase 4
Potri.001G121900	Chr01:10000751-10001874	388.956	166.05	-1.22799	0.0001	0.00176685	downregulated	PF14547	NA	NA	NA	AT1G62510	Bifunctional inhibitor/lipid-transfer protein/seed storage 2S albumin superfamily protein
Potri.001G122100	Chr01:10014480-10015690	3.04476	0.491245	-2.63181	0.00235	0.0203987	downregulated	PF14547	NA	NA	NA	NA	NA
Potri.001G126100	Chr01:10350169-10354817	42.6407	18.6396	-1.19386	0.00015	0.00246409	downregulated	PF00069 PF00560 PF08263	EC:2.7.11.1	NA	GO:0004672 GO:0004713 GO:0005515 GO:0005524 GO:0006468	AT5G61480	Leucine-rich repeat protein kinase family protein
Potri.001G135100	Chr01:11009575-11010648	37.1894	13.6041	-1.45085	0.00175	0.0164762	downregulated	NA	NA	NA	NA	NA	NA
Potri.001G138000	Chr01:11282965-11283460	46.5979	17.3781	-1.42299	0.00045	0.00586587	downregulated	PF13499	NA	K13448	GO:0005509	AT3G03000	EF hand calcium-binding protein family
Potri.001G140700	Chr01:11493979-11498713	9.0526	2.57782	-1.81218	0.00055	0.00684617	downregulated	PF01073	EC:1.2.1.44	NA	GO:0003854 GO:0006694 GO:0016616 GO:0055114	NA	NA
Potri.001G141300	Chr01:11532293-11535205	10.5652	4.71512	-1.16395	0.0049	0.034732	downregulated	PF00076	NA	NA	GO:0000166 GO:0003676	AT2G35410	RNA-binding (RRM/RBD/RNP motifs) family protein
Potri.001G143900	Chr01:11853861-11856310	19.6158	3.93499	-2.31758	5e-05	0.000976812	downregulated	PF06943	NA	NA	NA	AT1G32540	lsd one like 1
Potri.001G145200	Chr01:11977062-11982877	49.9353	21.9269	-1.18736	5e-05	0.000976812	downregulated	PF00854	NA	NA	GO:0005215 GO:0006810 GO:0016020	AT1G32450	nitrate transporter 1.5
Potri.001G145750	Chr01:12020314-12021122	17.1505	6.62062	-1.37321	0.00125	0.0127937	downregulated	NA	NA	NA	NA	NA	NA
Potri.001G146800	Chr01:12118509-12122113	22.7327	11.1473	-1.02807	0.00025	0.00369613	downregulated	PF04578 PF13968	NA	NA	NA	AT5G45540	Protein of unknown function (DUF594)
Potri.001G148200	Chr01:12230731-12231394	26.0207	7.44679	-1.80497	0.00015	0.00246409	downregulated	PF10294	EC:2.1.1.125	NA	NA	NA	NA
Potri.001G154200	Chr01:12913533-12914925	74.5593	29.5291	-1.33625	0.0001	0.00176685	downregulated	PF00847	NA	K09286	GO:0003677 GO:0003700 GO:0006355	AT4G17490	ethylene responsive element binding factor 6
Potri.001G157000	Chr01:13202108-13203631	1954.71	423.491	-2.20655	5e-05	0.000976812	downregulated	PF00230	NA	K09873	GO:0005215 GO:0006810 GO:0016020	AT5G47450	tonoplast intrinsic protein 2;3
Potri.001G157500	Chr01:13271430-13272983	17.666	5.235	-1.75471	5e-05	0.000976812	downregulated	PF00413 PF01471	EC:3.4.24.12	NA	GO:0004222 GO:0006508 GO:0008237 GO:0008270 GO:0031012	AT4G16640	Matrixin family protein
Potri.001G158000	Chr01:13345052-13349448	93.3199	26.1359	-1.83615	5e-05	0.000976812	downregulated	NA	EC:2.4.1.186	NA	NA	AT4G16600	Nucleotide-diphospho-sugar transferases superfamily protein
Potri.001G158400	Chr01:13381757-13382606	404.022	81.3757	-2.31176	5e-05	0.000976812	downregulated	PF14547	NA	NA	NA	AT1G62510	Bifunctional inhibitor/lipid-transfer protein/seed storage 2S albumin superfamily protein
Potri.001G162100	Chr01:13739315-13741563	4.65549	1.08716	-2.09836	0.00415	0.0309575	downregulated	NA	NA	NA	NA	NA	NA
Potri.001G162400	Chr01:13774292-13779844	48.4353	10.5021	-2.20538	5e-05	0.000976812	downregulated	PF01095 PF04043	EC:3.1.1.11	K01051	GO:0004857 GO:0005618 GO:0030599 GO:0042545	AT1G53830	pectin methylesterase 2
Potri.001G164800	Chr01:14011576-14012062	1097.18	254.993	-2.10528	5e-05	0.000976812	downregulated	PF05564	NA	NA	NA	AT1G54070	Dormancy/auxin associated family protein
Potri.001G174300	Chr01:14969200-14969956	97.8643	44.9723	-1.12175	5e-05	0.000976812	downregulated	NA	NA	NA	NA	AT3G15630	NA
Potri.001G174500	Chr01:14987712-14993017	61.4996	16.9599	-1.85845	5e-05	0.000976812	downregulated	PF00955	NA	NA	GO:0005452 GO:0006820 GO:0016020 GO:0016021	AT1G74810	HCO3- transporter family
Potri.001G175800	Chr01:15140639-15142175	6.24188	0.473768	-3.71973	0.00525	0.0363471	downregulated	PF03171	NA	NA	GO:0008830 GO:0016491 GO:0055114	NA	NA
Potri.001G176000	Chr01:15190028-15191634	123.701	4.74955	-4.70292	5e-05	0.000976812	downregulated	PF03171 PF14226	NA	NA	GO:0016491 GO:0055114	AT1G52790	2-oxoglutarate (2OG) and Fe(II)-dependent oxygenase superfamily protein
Potri.001G176100	Chr01:15194197-15195716	68.544	11.1063	-2.62566	5e-05	0.000976812	downregulated	PF03171 PF14226	NA	NA	GO:0016491 GO:0055114	NA	NA
Potri.001G176500	Chr01:15248371-15255709	33.0007	2.8318	-3.5427	5e-05	0.000976812	downregulated	PF03171 PF14226	NA	NA	GO:0005506 GO:0016491 GO:0055114	NA	NA
Potri.001G183600	Chr01:16253456-16256875	74.1115	33.6314	-1.13989	5e-05	0.000976812	downregulated	PF03168	NA	NA	NA	NA	NA
Potri.001G186700	Chr01:16666391-16667914	1136.97	458.829	-1.30917	0.00055	0.00684617	downregulated	PF00230	NA	K09873	GO:0005215 GO:0006810 GO:0016020	AT3G16240	delta tonoplast integral protein
Potri.001G191000	Chr01:17438544-17440839	66.5634	30.191	-1.14061	0.00015	0.00246409	downregulated	PF03767	EC:3.1.3.2	NA	GO:0003993	NA	NA
Potri.001G192000	Chr01:17708834-17710340	12.044	4.4716	-1.42945	0.0009	0.00998277	downregulated	PF04525	NA	NA	NA	AT1G80120	Protein of unknown function (DUF567)
Potri.001G206800	Chr01:21112735-21117775	23.738	6.87706	-1.78734	5e-05	0.000976812	downregulated	PF00933 PF01915 PF14310	EC:3.2.1.37 EC:3.2.1.55	K15920	GO:0004553 GO:0005975	AT5G09730	beta-xylosidase 3
Potri.001G216000	Chr01:22280046-22282632	61.7699	18.7605	-1.7192	5e-05	0.000976812	downregulated	PF11250	NA	NA	NA	AT5G22090	Protein of unknown function (DUF3049)
Potri.001G217700	Chr01:22758546-22763260	3.63926	1.80085	-1.01497	0.00625	0.0409214	downregulated	PF00069 PF08263 PF13855	EC:2.7.11.1	NA	GO:0004672 GO:0004713 GO:0005515 GO:0005524 GO:0006468	NA	NA
Potri.001G218100	Chr01:22793255-22800911	14.6718	6.66821	-1.13767	5e-05	0.000976812	downregulated	PF00069	EC:2.7.11.1	NA	GO:0004672 GO:0004713 GO:0005524 GO:0006468	AT3G44200	NIMA (never in mitosis, gene A)-related 6
Potri.001G219300	Chr01:22907656-22912653	14.4793	4.38509	-1.72331	5e-05	0.000976812	downregulated	PF00394 PF07731 PF07732	EC:1.10.3.3	K00423	GO:0005507 GO:0005576 GO:0016491 GO:0055114	AT5G21100	Plant L-ascorbate oxidase
Potri.001G220900	Chr01:23039148-23040187	25.8068	4.30065	-2.58512	5e-05	0.000976812	downregulated	PF00314	NA	NA	NA	NA	NA
Potri.001G234600	Chr01:25333802-25336336	2.03411	0.468666	-2.11777	0.00695	0.0441058	downregulated	PF03081	NA	K07195	GO:0000145 GO:0006887	AT5G59730	exocyst subunit exo70 family protein H7
Potri.001G235300	Chr01:25385899-25387179	1386.8	302.398	-2.19724	0.0001	0.00176685	downregulated	PF00230	NA	K09873	GO:0005215 GO:0006810 GO:0016020	NA	NA
Potri.001G240900	Chr01:25842641-25845222	112.461	30.142	-1.89958	5e-05	0.000976812	downregulated	PF01357 PF03330	NA	NA	GO:0005576 GO:0009664	AT2G28950	expansin A6
Potri.001G246200	Chr01:26324134-26331069	10.4947	5.24496	-1.00066	0.0007	0.0082474	downregulated	PF12043	NA	NA	NA	AT2G29510	Protein of unknown function (DUF3527)
Potri.001G254500	Chr01:27071880-27073930	14.1234	6.94659	-1.02371	0.00765	0.0472527	downregulated	PF05773	EC:6.3.2.19	K06688	GO:0005515	AT3G20060	ubiquitin-conjugating enzyme19
Potri.001G259204	Chr01:27473915-27476400	12.1444	5.85639	-1.0522	0.00245	0.0210278	downregulated	NA	NA	NA	NA	NA	NA
Potri.001G262200	Chr01:27824608-27829210	8.15838	2.85762	-1.51347	0.00095	0.0104014	downregulated	PF11891	NA	NA	NA	NA	NA
Potri.001G263900	Chr01:27946039-27948905	35.7909	10.6923	-1.74303	5e-05	0.000976812	downregulated	PF04862	NA	NA	NA	AT3G08030	Protein of unknown function, DUF642
Potri.001G266000	Chr01:28085884-28091802	14.2033	6.56729	-1.11286	0.0008	0.00913443	downregulated	PF02045	NA	K08064	GO:0003700 GO:0006355	NA	NA
Potri.001G267200	Chr01:28202761-28205372	7.65286	2.88849	-1.40568	0.00255	0.0216109	downregulated	NA	NA	NA	NA	AT3G08490	NA
Potri.001G267600	Chr01:28261422-28264604	4.41478	1.40002	-1.6569	0.00435	0.0319707	downregulated	NA	NA	NA	NA	AT3G52110	NA
Potri.001G272700	Chr01:28692336-28695297	50.745	25.084	-1.0165	0.0001	0.00176685	downregulated	PF00091 PF03953	EC:2.4.2.1	K07375	GO:0000930 GO:0003924 GO:0005200 GO:0005525 GO:0005874 GO:0007017 GO:0007020 GO:0031122 GO:0043234 GO:0051258	NA	NA
Potri.001G273700	Chr01:28753446-28755184	10.5373	2.34099	-2.17032	0.0003	0.00428603	downregulated	PF00447	NA	K09419	GO:0003700 GO:0005634 GO:0006355 GO:0043565	NA	NA
Potri.001G278300	Chr01:29154104-29158116	6.39392	1.64212	-1.96114	0.00025	0.00369613	downregulated	PF13839 PF14416	NA	NA	NA	AT5G58600	Plant protein of unknown function (DUF828)
Potri.001G278400	Chr01:29159448-29163397	152.212	47.649	-1.67556	5e-05	0.000976812	downregulated	PF00733 PF12481	EC:6.3.5.4	K01953	GO:0004066 GO:0006529	AT3G47340	glutamine-dependent asparagine synthase 1
Potri.001G278500	Chr01:29184122-29186429	31.1668	14.7248	-1.08176	0.0006	0.00732921	downregulated	PF00481	EC:3.1.3.16	NA	GO:0003824 GO:0004722 GO:0006470	AT1G07160	Protein phosphatase 2C family protein
Potri.001G279000	Chr01:29259747-29262296	3.29418	1.00605	-1.71122	0.00635	0.0413282	downregulated	NA	NA	NA	NA	AT1G07120	(1 of 1) PTHR31342:SF9 - F10K1.18 PROTEIN
Potri.001G285100	Chr01:29805268-29808095	6.46076	2.73932	-1.23789	0.00195	0.0177326	downregulated	PF00012 PF01127	NA	K00236	GO:0016627	NA	NA
Potri.001G288900	Chr01:30090941-30093252	11.9312	5.53158	-1.10897	0.0013	0.0131818	downregulated	PF06219	NA	NA	NA	AT1G50040	Protein of unknown function (DUF1005)
Potri.001G292900	Chr01:30473345-30475390	59.5574	17.6208	-1.757	5e-05	0.000976812	downregulated	PF00412	NA	K09377	GO:0008270	NA	NA
Potri.001G293400	Chr01:30519816-30524528	9.60342	4.60724	-1.05965	0.0052	0.0360882	downregulated	PF01583	EC:2.7.1.25	K00860	GO:0000103 GO:0004020 GO:0005524	AT2G14750	APS kinase
Potri.001G297466	Chr01:30798827-30801101	18.5254	7.38678	-1.32649	0.0002	0.00310305	downregulated	NA	NA	NA	GO:0005199	NA	NA
Potri.001G298300	Chr01:30932412-30935282	150.739	32.6789	-2.20562	5e-05	0.000976812	downregulated	PF03321	NA	K14487	NA	AT2G14960	Auxin-responsive GH3 family protein
Potri.001G298700	Chr01:30960277-30960850	48.4432	22.7473	-1.0906	0.0007	0.0082474	downregulated	NA	NA	NA	GO:0003676 GO:0046872	NA	NA
Potri.001G299500	Chr01:31047362-31048526	268.971	81.028	-1.73096	5e-05	0.000976812	downregulated	PF04450	NA	NA	NA	AT2G15130	Plant basic secretory protein (BSP) family protein
Potri.001G300700	Chr01:31140771-31144754	17.5097	7.05731	-1.31096	5e-05	0.000976812	downregulated	PF00560 PF07714 PF08263 PF13855	EC:2.7.11.1	NA	GO:0004672 GO:0004713 GO:0005515 GO:0005524 GO:0006468	AT2G15300	Leucine-rich repeat protein kinase family protein
Potri.001G301600	Chr01:31200184-31204044	67.8373	28.8831	-1.23186	5e-05	0.000976812	downregulated	PF04199	EC:3.5.1.9	NA	GO:0004061 GO:0019441	AT4G35220	Cyclase family protein
Potri.001G301700	Chr01:31211942-31214762	12.7466	2.36947	-2.42747	0.00015	0.00246409	downregulated	PF04199	EC:3.5.1.9	NA	GO:0004061 GO:0019441	AT4G35220	Cyclase family protein
Potri.001G301800	Chr01:31236773-31238802	16.8586	8.29111	-1.02385	0.0023	0.0200635	downregulated	PF00134 PF02984	NA	K14505	GO:0005634	AT4G34160	CYCLIN D3;1
Potri.001G304200	Chr01:31410570-31415391	8.0844	3.65131	-1.14673	0.0013	0.0131818	downregulated	PF05911	NA	NA	NA	NA	NA
Potri.001G306000	Chr01:31604334-31610128	9.26569	4.13349	-1.16454	0.00115	0.0120335	downregulated	PF00069 PF13855	EC:2.7.10.1 EC:2.7.11.1	NA	GO:0004672 GO:0004713 GO:0005515 GO:0005524 GO:0006468	AT5G63710	Leucine-rich repeat protein kinase family protein
Potri.001G312600	Chr01:32317780-32319763	109.725	53.8246	-1.02755	0.00035	0.00482007	downregulated	PF00201	EC:2.4.1.324	NA	GO:0008152 GO:0016758	NA	NA
Potri.001G314800	Chr01:32569345-32574020	101.659	37.8223	-1.42643	5e-05	0.000976812	downregulated	PF00249 PF14379	NA	NA	GO:0003677	AT3G24120	Homeodomain-like superfamily protein
Potri.001G320800	Chr01:33069473-33070449	63.0397	5.70251	-3.46659	5e-05	0.000976812	downregulated	PF02469	NA	NA	NA	AT5G60490	FASCICLIN-like arabinogalactan-protein 12
Potri.001G325200	Chr01:33415161-33418804	9.76181	2.17127	-2.16861	5e-05	0.000976812	downregulated	PF03009	EC:3.1.4.46	K18696	GO:0006629 GO:0008081	AT3G02040	senescence-related gene 3
Potri.001G325800	Chr01:33486756-33487540	12.3609	2.26912	-2.44558	0.0029	0.0237684	downregulated	PF00462	EC:1.8.1.9	K03676	GO:0009055 GO:0015035 GO:0045454	AT5G14070	Thioredoxin superfamily protein
Potri.001G326200	Chr01:33517666-33518829	18.5135	5.40904	-1.77514	0.00015	0.00246409	downregulated	PF01190	NA	NA	NA	AT3G26960	Pollen Ole e 1 allergen and extensin family protein
Potri.001G328300	Chr01:33765145-33765795	19.314	5.2076	-1.89096	0.002	0.0180654	downregulated	NA	NA	NA	NA	AT3G01960	NA
Potri.001G331100	Chr01:33975163-33976919	2.21776	0.543822	-2.0279	0.00775	0.0476392	downregulated	PF00067	NA	NA	GO:0004497 GO:0005506 GO:0016705 GO:0020037 GO:0055114	AT3G01900	cytochrome P450, family 94, subfamily B, polypeptide 2
Potri.001G331700	Chr01:34037325-34042220	41.3188	17.6484	-1.22726	5e-05	0.000976812	downregulated	PF00654	NA	K05016	GO:0005216 GO:0005247 GO:0006821 GO:0016020 GO:0055085	AT5G40890	chloride channel A
Potri.001G332300	Chr01:34077297-34083612	19.7674	9.21328	-1.10134	0.0008	0.00913443	downregulated	PF04083	EC:3.1.1.3	NA	GO:0006629 GO:0016788	AT5G14180	Myzus persicae-induced lipase 1
Potri.001G333200	Chr01:34150686-34157838	16.0973	7.57963	-1.08662	0.0001	0.00176685	downregulated	PF10358	NA	NA	NA	AT5G43230	(1 of 12) PF10358 - N-terminal C2 in EEIG1 and EHBP1 proteins (NT-C2)
Potri.001G333300	Chr01:34163335-34168918	7.14007	3.2625	-1.12996	0.0007	0.0082474	downregulated	PF07714 PF13855	EC:2.7.11.1	NA	GO:0004672 GO:0004713 GO:0005515 GO:0005524 GO:0006468	AT5G14210	Leucine-rich repeat protein kinase family protein
Potri.001G336300	Chr01:34454590-34458420	7.08094	3.39333	-1.06124	0.0065	0.0419944	downregulated	PF06886	NA	NA	NA	AT3G01710	TPX2 (targeting protein for Xklp2) protein family
Potri.001G339500	Chr01:34841702-34843867	16.5212	4.63867	-1.83253	5e-05	0.000976812	downregulated	PF00544	EC:4.2.2.2	NA	NA	NA	NA
Potri.001G340200	Chr01:34918700-34921714	3.06211	0.756929	-2.01629	0.0008	0.00913443	downregulated	PF14576 PF14577	NA	NA	NA	AT3G01680	(1 of 3) PF14576 - Sieve element occlusion N-terminus (SEO_N)
Potri.001G340300	Chr01:34956744-34959903	9.23639	1.8497	-2.32003	5e-05	0.000976812	downregulated	PF14576 PF14577	NA	NA	NA	AT3G01680	(1 of 3) PF14576 - Sieve element occlusion N-terminus (SEO_N)
Potri.001G340400	Chr01:35056686-35059764	8.73329	1.62184	-2.4289	5e-05	0.000976812	downregulated	PF14576 PF14577	NA	NA	NA	AT3G01680	(1 of 3) PF14576 - Sieve element occlusion N-terminus (SEO_N)
Potri.001G340600	Chr01:35088108-35091203	3.23874	1.24925	-1.37437	0.00335	0.0263267	downregulated	PF14576 PF14577	NA	NA	NA	AT3G01680	(1 of 3) PF14576 - Sieve element occlusion N-terminus (SEO_N)
Potri.001G342000	Chr01:35268576-35280120	8.48558	2.17501	-1.96399	5e-05	0.000976812	downregulated	PF07714 PF13426	EC:2.7.11.1	NA	GO:0000155 GO:0000160 GO:0004672 GO:0004713 GO:0005524 GO:0006468	AT3G45780	phototropin 1
Potri.001G342600	Chr01:35343227-35345429	36.0728	12.7539	-1.49997	5e-05	0.000976812	downregulated	PF00657	EC:3.2.1.51	NA	GO:0016788	AT5G14450	GDSL-like Lipase/Acylhydrolase superfamily protein
Potri.001G345700	Chr01:35712970-35715393	6.54281	2.05478	-1.67093	0.0027	0.0224585	downregulated	PF03195	NA	NA	NA	AT5G63090	Lateral organ boundaries (LOB) domain family protein
Potri.001G353400	Chr01:36731603-36734045	4.81273	1.62098	-1.56999	0.0007	0.0082474	downregulated	PF07983	EC:3.2.1.39	NA	NA	AT1G29380	Carbohydrate-binding X8 domain superfamily protein
Potri.001G366600,Potri.001G366700	Chr01:38285665-38290925	29.0157	10.744	-1.4333	5e-05	0.000976812	downregulated	NA	NA	NA	NA	NA	NA
Potri.001G367500	Chr01:38366849-38367353	74.814	35.3718	-1.08071	0.0014	0.0139065	downregulated	PF00808	NA	NA	GO:0046982	NA	NA
Potri.001G367600	Chr01:38375827-38376953	4.66152	1.52744	-1.60968	0.0039	0.0295544	downregulated	NA	NA	NA	NA	NA	NA
Potri.001G375700	Chr01:39464490-39467971	40.2381	9.63374	-2.06239	5e-05	0.000976812	downregulated	NA	NA	NA	GO:0005515	AT3G15050	IQ-domain 10
Potri.001G376100	Chr01:39553562-39554344	130.597	47.2219	-1.46759	5e-05	0.000976812	downregulated	NA	NA	NA	NA	AT1G73165	CLAVATA3/ESR-RELATED 1
Potri.001G381000	Chr01:40114501-40115990	12.2717	1.92762	-2.67044	5e-05	0.000976812	downregulated	PF07228	EC:3.1.3.16	NA	GO:0003824	NA	NA
Potri.001G382400	Chr01:40219226-40224230	470.907	156.388	-1.59031	5e-05	0.000976812	downregulated	PF03171 PF14226	EC:1.14.11.31	NA	GO:0016491 GO:0055114	AT1G78550	2-oxoglutarate (2OG) and Fe(II)-dependent oxygenase superfamily protein
Potri.001G383000	Chr01:40256048-40262284	45.6562	22.5554	-1.01734	0.0001	0.00176685	downregulated	PF03083	NA	K15382	NA	AT3G14770	Nodulin MtN3 family protein
Potri.001G384300	Chr01:40365263-40371357	16.7816	6.30329	-1.4127	0.0001	0.00176685	downregulated	PF01940	NA	NA	GO:0016021	AT1G78620	Protein of unknown function DUF92, transmembrane
Potri.001G398700	Chr01:42388973-42389147	681.915	206.006	-1.7269	0.0002	0.00310305	downregulated	NA	NA	NA	NA	AT5G53880	NA
Potri.001G405600	Chr01:43307816-43308876	54.6066	19.888	-1.45718	5e-05	0.000976812	downregulated	PF00407	NA	NA	GO:0006952 GO:0009607	NA	NA
Potri.001G407100	Chr01:43432075-43447767	45.4917	10.594	-2.10236	0.0003	0.00428603	downregulated	PF00504	NA	K08914	GO:0009765 GO:0016020	AT5G54270	light-harvesting chlorophyll B-binding protein 3
Potri.001G409600	Chr01:44344004-44345505	23.987	8.6913	-1.46461	0.00025	0.00369613	downregulated	NA	NA	NA	GO:0005975	AT5G54585	NA
Potri.001G412077	Chr01:44015071-44015769	41.7447	9.4284	-2.14651	5e-05	0.000976812	downregulated	PF13833	NA	NA	GO:0005509	AT5G54490	pinoid-binding protein 1
Potri.001G416800	Chr01:44490505-44494692	35.6723	13.5061	-1.40119	5e-05	0.000976812	downregulated	PF01501	EC:2.4.1.43	K13648	GO:0016757 GO:0047262	AT5G54690	galacturonosyltransferase 12
Potri.001G423700	Chr01:45109124-45112433	53.0978	19.8438	-1.41996	5e-05	0.000976812	downregulated	PF00149 PF14008 PF16656	EC:3.1.3.2	NA	GO:0003993 GO:0016787 GO:0046872	AT3G20500	purple acid phosphatase 18
Potri.001G440200	Chr01:46594782-46596987	9.23026	4.08113	-1.1774	0.0018	0.0168225	downregulated	PF00067	NA	NA	GO:0004497 GO:0005506 GO:0016705 GO:0020037 GO:0055114	NA	NA
Potri.001G440300	Chr01:46608502-46615111	22.5461	9.72178	-1.21359	5e-05	0.000976812	downregulated	PF00082 PF05922	EC:3.4.14.10	NA	GO:0004252 GO:0006508	AT5G44530	Subtilase family protein
Potri.001G442300	Chr01:46711146-46712203	26.655	10.0384	-1.40887	5e-05	0.000976812	downregulated	PF04535	NA	NA	NA	AT5G44550	Uncharacterised protein family (UPF0497)
Potri.001G442400	Chr01:46713065-46717754	57.4301	28.6177	-1.0049	0.00035	0.00482007	downregulated	PF06943	NA	NA	NA	AT4G20380	LSD1 zinc finger family protein
Potri.001G447132	Chr01:47195789-47202340	4.23699	2.012	-1.07441	0.00175	0.0164762	downregulated	PF00931	NA	NA	GO:0043531	NA	NA
Potri.001G447300	Chr01:47209647-47211616	42.7016	7.52703	-2.50414	5e-05	0.000976812	downregulated	PF02458	EC:2.3.1.196	NA	GO:0016747	NA	NA
Potri.001G447500	Chr01:47272506-47274438	88.6959	12.4144	-2.83685	5e-05	0.000976812	downregulated	PF02458	EC:2.3.1.196	NA	GO:0016747	NA	NA
Potri.001G447700	Chr01:47304652-47306625	4.04297	0.951205	-2.08759	0.00125	0.0127937	downregulated	PF02458	EC:2.3.1.196	NA	GO:0016747	NA	NA
Potri.001G448400	Chr01:47463534-47465606	9.1445	2.50307	-1.8692	0.0001	0.00176685	downregulated	PF02365	NA	NA	GO:0003677 GO:0006355	NA	NA
Potri.001G450401	Chr01:47644812-47651343	2.16198	0.702781	-1.62121	0.00185	0.0171084	downregulated	PF00082 PF02225 PF05922	EC:3.4.14.10	NA	GO:0004252 GO:0006508	AT4G10520	Subtilase family protein
Potri.001G450700	Chr01:47698797-47699659	12.7099	3.90254	-1.70347	0.00175	0.0164762	downregulated	PF13639	NA	NA	GO:0005515 GO:0008270	NA	NA
Potri.001G451700	Chr01:47797255-47802076	5.04713	0.744525	-2.76107	0.007	0.0443372	downregulated	PF03171 PF14226	EC:1.14.11.9	NA	GO:0016491 GO:0055114	AT4G10500	2-oxoglutarate (2OG) and Fe(II)-dependent oxygenase superfamily protein
Potri.001G451900	Chr01:47841371-47844436	5.00693	1.45702	-1.78091	0.00575	0.0385848	downregulated	PF03171 PF14226	EC:1.14.11.9	NA	GO:0005506 GO:0016491 GO:0055114	AT4G10500	2-oxoglutarate (2OG) and Fe(II)-dependent oxygenase superfamily protein
Potri.001G452400	Chr01:47943351-47945565	27.4345	10.8825	-1.33398	0.00015	0.00246409	downregulated	PF00403	NA	NA	GO:0030001 GO:0046872	AT2G18196	Heavy metal transport/detoxification superfamily protein
Potri.001G452900	Chr01:47985011-47985863	17.5643	8.21549	-1.09623	0.0081	0.0491447	downregulated	NA	NA	NA	NA	AT1G63310	NA
Potri.001G454300	Chr01:48061973-48066248	48.3811	24.1653	-1.0015	0.00035	0.00482007	downregulated	PF03141	NA	NA	GO:0008168	AT4G10440	S-adenosyl-L-methionine-dependent methyltransferases superfamily protein
Potri.001G459400	Chr01:48526630-48527946	4.06366	1.53502	-1.40452	0.00785	0.0480477	downregulated	PF10340	EC:3.1.1.1	NA	NA	NA	NA
Potri.001G460400	Chr01:48581655-48582924	69.0369	34.0865	-1.01817	0.0003	0.00428603	downregulated	PF04852	NA	NA	NA	NA	NA
Potri.001G461400	Chr01:48683332-48685780	13.4167	5.48499	-1.29046	0.00035	0.00482007	downregulated	PF00650 PF03765	NA	NA	GO:0005215 GO:0005622 GO:0006810 GO:0016021	AT1G30690	Sec14p-like phosphatidylinositol transfer family protein
Potri.001G464300	Chr01:48986671-48988386	12.8881	2.49431	-2.36933	5e-05	0.000976812	downregulated	NA	NA	NA	NA	AT4G20880	ethylene-responsive nuclear protein / ethylene-regulated nuclear protein (ERT2)
Potri.001G464700	Chr01:49014405-49016467	47.8311	5.88207	-3.02355	5e-05	0.000976812	downregulated	PF01565 PF08031	EC:1.3.3.8	NA	GO:0003824 GO:0016491 GO:0016614 GO:0050660 GO:0055114	AT5G44410	FAD-binding Berberine family protein
Potri.001G465800	Chr01:49086095-49090948	5.79938	2.86851	-1.0156	0.00185	0.0171084	downregulated	PF00560 PF07714 PF08263 PF13855	EC:2.7.11.1	NA	GO:0004672 GO:0005515 GO:0005524 GO:0006468	AT4G20940	Leucine-rich receptor-like protein kinase family protein
Potri.001G470200	Chr01:49382649-49386217	8.00031	2.9406	-1.44394	0.0009	0.00998277	downregulated	PF03222	NA	NA	GO:0003333	AT5G23810	amino acid permease 7
Potri.001G470800	Chr01:49413740-49415481	15.7374	5.95346	-1.4024	0.00025	0.00369613	downregulated	NA	NA	NA	NA	AT5G56120	NA
Potri.002G001900	Chr02:118182-123729	19.9463	9.41083	-1.08373	0.00035	0.00482007	downregulated	PF04784 PF14389	NA	NA	NA	AT1G21060	Protein of unknown function, DUF547
Potri.002G002000	Chr02:134391-136046	16.9194	7.04127	-1.26477	0.0002	0.00310305	downregulated	PF04759	NA	NA	NA	AT1G76610	Protein of unknown function, DUF617
Potri.002G010000	Chr02:626393-630151	4.88838	2.18507	-1.16168	0.0065	0.0419944	downregulated	PF00134 PF02984	NA	K05868	GO:0005634	AT1G20610	Cyclin B2;3
Potri.002G012900	Chr02:794324-796804	20.0641	8.55036	-1.23056	5e-05	0.000976812	downregulated	PF01490	NA	NA	NA	NA	NA
Potri.002G013700	Chr02:846786-852932	14.6466	6.1528	-1.25125	5e-05	0.000976812	downregulated	PF00394 PF07731 PF07732	EC:1.10.3.3	NA	GO:0005507 GO:0016491 GO:0055114	AT1G41830	SKU5-similar 6
Potri.002G018000	Chr02:1090987-1092494	25.3044	7.47385	-1.75947	5e-05	0.000976812	downregulated	PF00141	EC:1.11.1.7	K00430	GO:0004601 GO:0006979 GO:0020037 GO:0055114	AT5G42180	Peroxidase superfamily protein
Potri.002G018300	Chr02:1100793-1103554	123.046	38.9726	-1.65867	5e-05	0.000976812	downregulated	PF00107 PF08240	NA	K00083	GO:0008270 GO:0016491 GO:0055114	NA	NA
Potri.002G018600	Chr02:1118556-1122497	290.067	109.259	-1.40863	0.0004	0.00536047	downregulated	PF00082 PF02225 PF05922	EC:3.4.14.10	NA	GO:0004252 GO:0006508	AT1G20160	Subtilisin-like serine endopeptidase family protein
Potri.002G019700	Chr02:1196477-1198145	79.0365	37.4969	-1.07575	0.00075	0.00868469	downregulated	PF15365	NA	NA	NA	AT1G20070	NA
Potri.002G020500	Chr02:1265951-1270525	107.123	19.1926	-2.48065	5e-05	0.000976812	downregulated	PF00314	NA	NA	NA	AT1G20030	Pathogenesis-related thaumatin superfamily protein
Potri.002G020700	Chr02:1278180-1279114	37.4091	12.2067	-1.61572	5e-05	0.000976812	downregulated	PF00226	NA	NA	NA	NA	NA
Potri.002G021600	Chr02:1350871-1357793	2.61076	0.701813	-1.89531	0.0002	0.00310305	downregulated	PF00400 PF04564	EC:6.3.2.19	NA	GO:0004842 GO:0005488 GO:0005515 GO:0016567	NA	NA
Potri.002G021800	Chr02:1366459-1370402	28.9122	7.709	-1.90707	5e-05	0.000976812	downregulated	PF00091 PF03953	EC:2.4.2.1	K07375	GO:0000930 GO:0003924 GO:0005200 GO:0005525 GO:0005874 GO:0007017 GO:0007020 GO:0031122 GO:0043234 GO:0051258	NA	NA
Potri.002G022700	Chr02:1416356-1417225	14.5252	1.71638	-3.08112	0.003	0.0242926	downregulated	PF02704	NA	NA	NA	AT1G75750	GAST1 protein homolog 1
Potri.002G030400	Chr02:2012585-2015397	2.42429	0.789384	-1.61876	0.00635	0.0413282	downregulated	PF01419	NA	NA	GO:0019762 GO:0080028	AT1G19715	Mannose-binding lectin superfamily protein
Potri.002G031200	Chr02:2060677-2062247	119.912	50.195	-1.25636	5e-05	0.000976812	downregulated	PF00141	EC:1.11.1.7	K00430	GO:0004601 GO:0006979 GO:0020037 GO:0055114	AT1G44970	Peroxidase superfamily protein
Potri.002G033600	Chr02:2234680-2236776	85.8798	25.4446	-1.75496	5e-05	0.000976812	downregulated	PF01370	EC:1.1.1.219	K13082	GO:0003824 GO:0050662	AT5G42800	dihydroflavonol 4-reductase
Potri.002G034400	Chr02:2275712-2278575	428.677	118.892	-1.85024	5e-05	0.000976812	downregulated	PF01370	NA	NA	GO:0003824 GO:0050662	AT1G75300	NmrA-like negative transcriptional regulator family protein
Potri.002G046200	Chr02:2999815-3001098	38.5771	15.02	-1.36086	5e-05	0.000976812	downregulated	PF05743 PF09454	NA	K12183	GO:0006464 GO:0015031	AT2G38830	Ubiquitin-conjugating enzyme/RWD-like protein
Potri.002G049300,Potri.002G049400	Chr02:3272412-3282317	25.5706	11.6787	-1.1306	0.0004	0.00536047	downregulated	NA	NA	NA	NA	NA	NA
Potri.002G049500	Chr02:3304251-3309617	6.55481	2.11237	-1.63369	0.0002	0.00310305	downregulated	PF00916 PF01740	NA	K17471	GO:0008271 GO:0008272 GO:0009507 GO:0015116 GO:0016020 GO:0016021 GO:0055085	AT3G51895	sulfate transporter 3;1
Potri.002G050200	Chr02:3388687-3390123	10.1784	3.35616	-1.60063	0.00025	0.00369613	downregulated	PF14368	NA	NA	GO:0006869 GO:0008289	AT2G48140	Bifunctional inhibitor/lipid-transfer protein/seed storage 2S albumin superfamily protein
Potri.002G050300	Chr02:3391285-3392509	35.1606	11.9911	-1.552	5e-05	0.000976812	downregulated	PF14368	NA	NA	GO:0006869 GO:0008289	AT2G48130	Bifunctional inhibitor/lipid-transfer protein/seed storage 2S albumin superfamily protein
Potri.002G050500	Chr02:3395816-3398835	17.5755	5.42132	-1.69685	5e-05	0.000976812	downregulated	PF14368	NA	NA	GO:0006869 GO:0008289	AT3G22600	Bifunctional inhibitor/lipid-transfer protein/seed storage 2S albumin superfamily protein
Potri.002G051200	Chr02:3441640-3442686	5.58757	1.49028	-1.90664	0.00135	0.0135866	downregulated	PF04844	NA	NA	NA	AT2G32100	ovate family protein 16
Potri.002G056300	Chr02:3833586-3834354	13.1196	2.53123	-2.37382	0.0012	0.012387	downregulated	PF13326	NA	K08902	GO:0010207	AT1G03600	photosystem II family protein
Potri.002G057900	Chr02:3976536-3980780	4.19604	0.344749	-3.60541	0.0056	0.0379673	downregulated	PF03188	NA	NA	GO:0016021	AT2G30890	Cytochrome b561/ferric reductase transmembrane protein family
Potri.002G058100	Chr02:3984883-3988345	5.4058	1.89994	-1.50856	0.0009	0.00998277	downregulated	NA	NA	NA	NA	AT5G50890	alpha/beta-Hydrolases superfamily protein
Potri.002G060400	Chr02:4176742-4178553	3.08894	0.479909	-2.68628	0.00635	0.0413282	downregulated	PF00722 PF06955	EC:2.4.1.207 EC:3.2.1.151	K08235	GO:0004553 GO:0005618 GO:0005975 GO:0006073 GO:0010411 GO:0016762 GO:0042546 GO:0048046	NA	NA
Potri.002G060500	Chr02:4180897-4182214	6.77155	1.6069	-2.07521	0.00075	0.00868469	downregulated	PF00722 PF06955	EC:2.4.1.207 EC:3.2.1.151	K08235	GO:0004553 GO:0005618 GO:0005975 GO:0006073 GO:0010411 GO:0016762 GO:0042546 GO:0048046	AT4G14130	xyloglucan endotransglucosylase/hydrolase 15
Potri.002G068100	Chr02:4704188-4704392	449.5	158.713	-1.5019	0.00055	0.00684617	downregulated	NA	NA	NA	NA	NA	NA
Potri.002G069400	Chr02:4813184-4814344	25.8023	5.97215	-2.11118	5e-05	0.000976812	downregulated	PF01988	NA	NA	NA	AT1G76800	Vacuolar iron transporter (VIT) family protein
Potri.002G073000	Chr02:5141924-5143106	7.36576	1.94816	-1.91872	0.00665	0.0426986	downregulated	PF13098	EC:1.8.1.8	K03671	GO:0006662 GO:0015035 GO:0045454	NA	NA
Potri.002G076200	Chr02:5331626-5332835	6.77042	2.35226	-1.52519	0.00565	0.0381708	downregulated	NA	NA	NA	NA	AT1G21510	NA
Potri.002G092200	Chr02:6677898-6679191	9.04272	3.71307	-1.28414	0.0074	0.0460936	downregulated	PF00403	NA	NA	GO:0030001 GO:0046872	AT4G08570	Heavy metal transport/detoxification superfamily protein
Potri.002G092500	Chr02:6705273-6711989	124.448	45.6193	-1.44782	5e-05	0.000976812	downregulated	PF00916 PF01740	NA	K17470	GO:0005886 GO:0008271 GO:0008272 GO:0015116 GO:0016020 GO:0016021 GO:0055085	AT1G22150	sulfate transporter 1;3
Potri.002G092600	Chr02:6717071-6720610	12.1412	5.23049	-1.2149	0.0002	0.00310305	downregulated	PF01926 PF10396 PF12631	NA	K03650	GO:0003924 GO:0005515 GO:0005525 GO:0005622 GO:0006400	AT1G78010	tRNA modification GTPase, putative
Potri.002G095900	Chr02:7003041-7007743	33.8936	15.3334	-1.14433	5e-05	0.000976812	downregulated	PF07690	NA	NA	GO:0016020 GO:0016021 GO:0022891 GO:0055085	AT1G34580	Major facilitator superfamily protein
Potri.002G098100	Chr02:7158698-7164134	9.50145	4.33608	-1.13176	0.00275	0.0227834	downregulated	PF00076	NA	NA	GO:0000166 GO:0003676	AT1G22330	RNA-binding (RRM/RBD/RNP motifs) family protein
Potri.002G098600	Chr02:7198693-7200349	109.985	30.5052	-1.85018	5e-05	0.000976812	downregulated	PF04674	NA	NA	NA	AT4G08950	Phosphate-responsive 1 family protein
Potri.002G098800	Chr02:7207466-7208736	8.54893	1.58591	-2.43043	5e-05	0.000976812	downregulated	PF04674	NA	NA	NA	NA	NA
Potri.002G101200	Chr02:7399552-7400627	17.5355	4.84716	-1.85507	5e-05	0.000976812	downregulated	PF02298	NA	NA	GO:0009055	AT1G22480	Cupredoxin superfamily protein
Potri.002G102100	Chr02:7462063-7465904	19.0804	8.42354	-1.17959	0.00015	0.00246409	downregulated	PF01554	NA	NA	GO:0006855 GO:0015238 GO:0015297 GO:0016020 GO:0055085	NA	NA
Potri.002G111900	Chr02:8451671-8455213	194.415	72.4527	-1.42403	5e-05	0.000976812	downregulated	PF00091 PF03953	NA	K07374	GO:0003924 GO:0005200 GO:0005525 GO:0005874 GO:0007017 GO:0043234 GO:0051258	NA	NA
Potri.002G113400	Chr02:8577019-8578475	21.1767	6.90266	-1.61725	5e-05	0.000976812	downregulated	PF00046 PF02183	NA	K09338	GO:0003677 GO:0003700 GO:0006355 GO:0043565	NA	NA
Potri.002G113700	Chr02:8607699-8609720	15.7416	7.08061	-1.15263	0.00045	0.00586587	downregulated	PF00249	NA	K09422	GO:0003677	AT5G65790	myb domain protein 68
Potri.002G118000	Chr02:8943567-8945693	32.4019	11.8798	-1.44757	0.0001	0.00176685	downregulated	PF00412	NA	K09377	GO:0008270	AT1G10200	GATA type zinc finger transcription factor family protein
Potri.002G119300	Chr02:9060626-9061756	108.001	47.9115	-1.1726	0.00015	0.00246409	downregulated	PF13912	NA	NA	GO:0003676 GO:0046872	AT5G43170	zinc-finger protein 3
Potri.002G120100	Chr02:9119970-9120778	1308.08	574.909	-1.18604	5e-05	0.000976812	downregulated	PF04419 PF12907	NA	NA	NA	AT2G23090	Uncharacterised protein family SERF
Potri.002G120400	Chr02:9137104-9139867	105.852	52.7686	-1.00429	0.00095	0.0104014	downregulated	PF00082 PF02225 PF05922	EC:3.4.14.10	NA	GO:0004252 GO:0006508	NA	NA
Potri.002G124100	Chr02:9422868-9424297	13.8518	4.94933	-1.48477	0.0012	0.012387	downregulated	PF00046	NA	NA	GO:0003677	AT1G46480	WUSCHEL related homeobox 4
Potri.002G124600	Chr02:9480166-9482328	4.99773	1.85256	-1.43175	0.00365	0.0280965	downregulated	PF03168	NA	NA	NA	AT5G42860	(1 of 2) PTHR31852:SF44 - EMB
Potri.002G126800	Chr02:9619308-9622842	5.83235	2.08954	-1.48089	0.00555	0.0377064	downregulated	PF04278	NA	NA	NA	AT4G33350	Tic22-like family protein
Potri.002G126900	Chr02:9625423-9625994	60.545	15.3867	-1.97632	5e-05	0.000976812	downregulated	PF13202 PF13405	NA	NA	GO:0005509	NA	NA
Potri.002G127000	Chr02:9631231-9631681	30.5758	12.0003	-1.34932	0.00625	0.0409214	downregulated	PF13202	EC:4.1.1.65	NA	GO:0005509	NA	NA
Potri.002G129500	Chr02:9815054-9818949	2.07375	0.445001	-2.22036	0.0036	0.027777	downregulated	PF00854	NA	K14638	GO:0005215 GO:0006810 GO:0016020	NA	NA
Potri.002G130700	Chr02:9914791-9917649	35.928	14.9158	-1.26827	5e-05	0.000976812	downregulated	PF00067	EC:4.2.1.92	K01723	GO:0004497 GO:0005506 GO:0016705 GO:0020037 GO:0055114	AT5G42650	allene oxide synthase
Potri.002G134500	Chr02:10133524-10138547	13.6068	4.13356	-1.71887	5e-05	0.000976812	downregulated	PF00067	NA	NA	GO:0004497 GO:0005506 GO:0016705 GO:0020037 GO:0055114	AT1G75130	cytochrome P450, family 721, subfamily A, polypeptide 1
Potri.002G143300	Chr02:10776116-10780313	4.04152	1.76723	-1.19341	0.00375	0.0286641	downregulated	PF00010	NA	NA	GO:0046983	AT4G00050	basic helix-loop-helix (bHLH) DNA-binding superfamily protein
Potri.002G154400	Chr02:11781953-11787763	11.0256	3.32455	-1.72962	5e-05	0.000976812	downregulated	PF03141	NA	NA	GO:0008168	AT4G00750	S-adenosyl-L-methionine-dependent methyltransferases superfamily protein
Potri.002G155300	Chr02:11869589-11870648	41.9413	20.2013	-1.05393	0.0011	0.0116218	downregulated	PF00168	NA	NA	GO:0005515	AT3G61190	BON association protein 1
Potri.002G158400	Chr02:12079984-12084800	2.14981	0.501358	-2.1003	0.0059	0.039315	downregulated	PF07714	EC:2.7.10.2 EC:2.7.11.1	K14500	GO:0004672 GO:0004713 GO:0005515 GO:0005524 GO:0006468	AT4G00710	BR-signaling kinase 3
Potri.002G161500	Chr02:12351565-12353495	17.3016	6.21058	-1.4781	0.0018	0.0168225	downregulated	PF13639	NA	NA	GO:0005515 GO:0008270	AT4G00335	RING-H2 finger B1A
Potri.002G161900	Chr02:12387538-12388036	92.3245	18.4178	-2.32561	5e-05	0.000976812	downregulated	PF13639	NA	NA	GO:0005515 GO:0008270	AT3G61460	brassinosteroid-responsive RING-H2
Potri.002G168400	Chr02:12921593-12925531	3.51478	1.10973	-1.66322	0.00385	0.0292529	downregulated	PF13839 PF14416	NA	NA	NA	AT4G01080	TRICHOME BIREFRINGENCE-LIKE 26
Potri.002G171700	Chr02:13213291-13215244	53.5719	21.3943	-1.32425	5e-05	0.000976812	downregulated	PF00026	EC:3.4.23.12	NA	GO:0004190 GO:0006508	AT1G01300	Eukaryotic aspartyl protease family protein
Potri.002G173400	Chr02:13357259-13363811	2.18288	0.354755	-2.62134	0.00495	0.0349782	downregulated	PF13181 PF13374 PF13424	NA	NA	GO:0005515	NA	NA
Potri.002G173900	Chr02:13399612-13401548	19.8571	4.88349	-2.02367	5e-05	0.000976812	downregulated	PF00249	NA	K09422	GO:0003677	NA	NA
Potri.002G174600	Chr02:13464424-13467022	17.2453	1.1954	-3.85064	5e-05	0.000976812	downregulated	PF11744	NA	NA	GO:0015743	NA	NA
Potri.002G175200	Chr02:13535703-13538236	7.65835	0.948656	-3.01308	5e-05	0.000976812	downregulated	PF00067	EC:1.14.13.21	NA	GO:0004497 GO:0005506 GO:0016705 GO:0020037 GO:0055114	AT2G46660	cytochrome P450, family 78, subfamily A, polypeptide 6
Potri.002G175400	Chr02:13591151-13592979	17.4445	8.20719	-1.08781	0.0005	0.00637618	downregulated	NA	EC:2.4.1.5	NA	NA	AT2G46630	(1 of 1) PTHR33472:SF1 - EXTENSIN-RELATED
Potri.002G175600	Chr02:13620586-13623048	14.2985	7.09217	-1.01156	0.0014	0.0139065	downregulated	PF00004 PF14363	NA	NA	GO:0005524	AT2G46620	P-loop containing nucleoside triphosphate hydrolases superfamily protein
Potri.002G176800	Chr02:13749666-13752908	12.3072	5.26095	-1.22611	0.0006	0.00732921	downregulated	PF00620 PF00786	NA	NA	GO:0007165	AT2G46710	Rho GTPase activating protein with PAK-box/P21-Rho-binding domain
Potri.002G178500	Chr02:13957023-13960110	5.21408	1.66244	-1.64911	0.00045	0.00586587	downregulated	PF00612 PF13178	NA	NA	GO:0005515	AT1G01110	IQ-domain 18
Potri.002G178700	Chr02:13982102-13983865	5.26487	0.593692	-3.14861	0.0018	0.0168225	downregulated	PF02365	NA	NA	GO:0003677 GO:0006355	AT3G61910	NAC domain protein 66
Potri.002G178900	Chr02:14019564-14021013	7.66989	2.93833	-1.38421	0.00455	0.032861	downregulated	PF14009	NA	NA	NA	AT3G61920	(1 of 28) PF14009 - Domain of unknown function (DUF4228) (DUF4228)
Potri.002G181700	Chr02:14447144-14450269	8.14661	3.05886	-1.4132	0.0031	0.0248564	downregulated	PF04161	NA	NA	NA	NA	NA
Potri.002G185300	Chr02:14694634-14700915	199.989	26.2851	-2.9276	5e-05	0.000976812	downregulated	PF13419	EC:3.1.3.74	K18551	GO:0008152 GO:0016787	AT3G62040	Haloacid dehalogenase-like hydrolase (HAD) superfamily protein
Potri.002G186900	Chr02:14886884-14894542	11.8031	3.67127	-1.68482	5e-05	0.000976812	downregulated	PF12708	NA	NA	NA	AT3G62110	Pectin lyase-like superfamily protein
Potri.002G191600	Chr02:15370593-15372565	36.2057	14.71	-1.29942	5e-05	0.000976812	downregulated	PF01501	EC:2.4.1.123	K18819	GO:0016757	AT2G47180	galactinol synthase 1
Potri.002G195400	Chr02:15821421-15822757	7.01657	2.40314	-1.54585	0.0037	0.0283576	downregulated	NA	NA	NA	NA	AT2G47360	NA
Potri.002G196900	Chr02:15951143-15952055	14.6048	3.33464	-2.13085	0.0002	0.00310305	downregulated	PF14009	NA	NA	NA	AT4G02090	(1 of 1) PTHR33052:SF19 - AGAA.5
Potri.002G197200	Chr02:15973767-15979649	43.9491	14.6477	-1.58516	5e-05	0.000976812	downregulated	PF00933 PF01915 PF14310	EC:3.2.1.37	NA	GO:0004553 GO:0005975	AT1G02640	beta-xylosidase 2
Potri.002G197300	Chr02:15998081-16001369	6.529	2.01383	-1.69692	5e-05	0.000976812	downregulated	PF13414	NA	NA	GO:0005515	AT3G62570	Tetratricopeptide repeat (TPR)-like superfamily protein
Potri.002G200200	Chr02:16307165-16308981	18.7323	7.08527	-1.40263	5e-05	0.000976812	downregulated	PF01501	EC:2.4.1.43	NA	GO:0016757	AT3G62660	galacturonosyltransferase-like 7
Potri.002G206400	Chr02:17180137-17183660	84.8205	36.9476	-1.19893	5e-05	0.000976812	downregulated	PF03321	NA	K14487	NA	AT2G47750	putative indole-3-acetic acid-amido synthetase GH3.9
Potri.002G206900	Chr02:17332216-17333676	6.4949	1.9072	-1.76785	0.0027	0.0224585	downregulated	PF00403	NA	NA	GO:0030001 GO:0046872	NA	NA
Potri.002G207672	Chr02:17403561-17405540	25.6297	11.8989	-1.10699	0.0009	0.00998277	downregulated	PF00043 PF02798	EC:2.5.1.18	K00799	GO:0005515	AT3G62760	Glutathione S-transferase family protein
Potri.002G208444	Chr02:17483216-17486535	4.43469	2.02725	-1.12931	0.0079	0.0482635	downregulated	NA	NA	NA	GO:0003676 GO:0046872	NA	NA
Potri.002G208500	Chr02:18382803-18383508	26.2417	3.28503	-2.99788	5e-05	0.000976812	downregulated	PF00462	EC:1.8.1.7 EC:1.8.1.9	K03676	GO:0009055 GO:0015035 GO:0045454	AT2G47870	Thioredoxin superfamily protein
Potri.002G209000	Chr02:17906791-17909279	10.6664	1.77205	-2.58958	0.0034	0.0266192	downregulated	PF00462	EC:1.8.1.9	K03676	GO:0009055 GO:0015035 GO:0045454	NA	NA
Potri.002G210000	Chr02:17724656-17727847	3.60737	1.06742	-1.75682	0.00245	0.0210278	downregulated	PF03016	EC:2.4.2.41	NA	NA	AT1G74680	Exostosin family protein
Potri.002G212400	Chr02:19346926-19350588	51.895	19.9031	-1.3826	0.0012	0.012387	downregulated	PF07883	NA	NA	GO:0004872	AT4G02980	endoplasmic reticulum auxin binding protein 1
Potri.002G220566	Chr02:20065473-20068599	18.4688	4.13693	-2.15845	5e-05	0.000976812	downregulated	PF00044 PF02800	EC:1.2.1.12 EC:1.2.1.13	K05298	GO:0006006 GO:0016620 GO:0050661 GO:0051287 GO:0055114	AT1G12900	glyceraldehyde 3-phosphate dehydrogenase A subunit 2
Potri.002G223100	Chr02:20747768-20749165	35.7368	5.42779	-2.71897	5e-05	0.000976812	downregulated	NA	NA	NA	NA	NA	NA
Potri.002G223300	Chr02:20807565-20809242	26.9245	6.64495	-2.01859	5e-05	0.000976812	downregulated	PF02469	NA	NA	NA	AT2G04780	FASCICLIN-like arabinoogalactan 7
Potri.002G224600	Chr02:21286493-21289219	5.84533	2.43684	-1.26227	0.0003	0.00428603	downregulated	PF00332 PF07983	EC:3.2.1.39	NA	GO:0004553 GO:0005975	AT2G05790	O-Glycosyl hydrolases family 17 protein
Potri.002G228200	Chr02:21764162-21765453	4.19843	1.45668	-1.52717	0.0076	0.0470072	downregulated	PF00069	EC:2.7.11.25	NA	GO:0004672 GO:0004713 GO:0005524 GO:0006468	AT2G32510	mitogen-activated protein kinase kinase kinase 17
Potri.002G229900	Chr02:22067478-22072763	2.11593	0.517561	-2.03149	0.0015	0.0146772	downregulated	PF00060 PF00497 PF13458	NA	K05387	GO:0004930 GO:0004970 GO:0007186 GO:0016020 GO:0016021	AT2G32400	glutamate receptor 5
Potri.002G231250	Chr02:22285621-22290143	205.3	54.7834	-1.90592	5e-05	0.000976812	downregulated	PF01190 PF04554	NA	NA	GO:0005199 GO:0009664	NA	NA
Potri.002G233600	Chr02:22658824-22662776	4.53697	1.96432	-1.2077	0.001	0.0108094	downregulated	PF00069 PF00560 PF08263 PF13855	EC:2.7.11.1	NA	GO:0004672 GO:0004713 GO:0005515 GO:0005524 GO:0006468	AT3G28040	Leucine-rich receptor-like protein kinase family protein
Potri.002G235400	Chr02:22859767-22862991	10.6079	4.80536	-1.14242	0.00055	0.00684617	downregulated	PF00010	NA	NA	GO:0046983	AT3G07340	basic helix-loop-helix (bHLH) DNA-binding superfamily protein
Potri.002G236200	Chr02:22928679-22930848	118.214	54.1805	-1.12556	5e-05	0.000976812	downregulated	PF00722 PF06955	EC:2.4.1.207 EC:3.2.1.151	NA	GO:0004553 GO:0005618 GO:0005975 GO:0006073 GO:0016762 GO:0048046	AT4G14130	xyloglucan endotransglucosylase/hydrolase 15
Potri.002G236700	Chr02:22959020-22962012	14.1292	4.8255	-1.54993	5e-05	0.000976812	downregulated	PF08659	EC:1.1.1.288	NA	GO:0008152 GO:0008667 GO:0016491 GO:0019290 GO:0055114	AT3G26770	NAD(P)-binding Rossmann-fold superfamily protein
Potri.002G238800	Chr02:23145965-23151677	9.5995	2.896	-1.7289	5e-05	0.000976812	downregulated	PF00544	EC:4.2.2.2	NA	NA	AT5G48900	Pectin lyase-like superfamily protein
Potri.002G241500	Chr02:23367559-23368338	19.3081	7.22826	-1.41749	0.0027	0.0224585	downregulated	PF02298	NA	NA	GO:0009055	NA	NA
Potri.002G242700	Chr02:23473566-23478524	11.7021	5.34452	-1.13064	0.00035	0.00482007	downregulated	PF00069 PF11721 PF13855	EC:2.7.11.1	NA	GO:0004672 GO:0004713 GO:0005515 GO:0005524 GO:0006468	AT5G48740	Leucine-rich repeat protein kinase family protein
Potri.002G243800	Chr02:23570217-23572363	5.65461	2.04911	-1.46443	0.00075	0.00868469	downregulated	PF13920	NA	NA	GO:0005515 GO:0008270	AT3G07120	RING/U-box superfamily protein
Potri.002G246400	Chr02:23732973-23734721	7.06906	1.55779	-2.18202	0.00065	0.00780681	downregulated	NA	NA	NA	NA	AT3G25130	(1 of 1) PTHR36760:SF1 - GENOMIC DNA, CHROMOSOME 3, P1 CLONE: MJL12
Potri.002G247800	Chr02:23816287-23818959	13.3848	5.59676	-1.25793	0.0002	0.00310305	downregulated	PF00332 PF07983	EC:3.2.1.39	NA	GO:0004553 GO:0005975	AT3G07320	O-Glycosyl hydrolases family 17 protein
Potri.002G257700	Chr02:24609396-24611589	85.2031	12.5658	-2.76141	5e-05	0.000976812	downregulated	PF03767	EC:3.1.3.2	NA	GO:0003993	AT5G44020	HAD superfamily, subfamily IIIB acid phosphatase
Potri.002G257900	Chr02:24622116-24631522	79.4042	31.7771	-1.32123	5e-05	0.000976812	downregulated	PF13632 PF14569	EC:2.4.1.12	K10999	NA	AT5G44030	cellulose synthase A4
Potri.002G258501	Chr02:24686368-24688546	9.73797	3.69186	-1.39927	0.00105	0.0112386	downregulated	NA	NA	NA	NA	AT5G44040	NA
Potri.002G259400	Chr02:24756076-24756511	63.54	30.2917	-1.06874	0.0019	0.0174511	downregulated	NA	NA	NA	NA	AT5G44060	(1 of 2) PTHR34657:SF2 - F21M11.6 PROTEIN-RELATED
Potri.002G260900	Chr02:24900752-24904447	16.5795	7.628	-1.12002	0.00055	0.00684617	downregulated	NA	NA	NA	NA	AT1G19400	Erythronate-4-phosphate dehydrogenase family protein
Potri.003G002500	Chr03:441300-445997	26.7518	10.657	-1.32784	5e-05	0.000976812	downregulated	PF03094	NA	K08472	GO:0006952 GO:0016021	AT3G45290	Seven transmembrane MLO family protein
Potri.003G003801	Chr03:523157-524389	6.85891	1.84036	-1.89799	0.00155	0.0150571	downregulated	PF04669	EC:2.1.1.112	K18801	NA	AT1G09610	Protein of unknown function (DUF579)
Potri.003G005800	Chr03:637639-644688	2.02174	0.371679	-2.44347	0.00735	0.0458445	downregulated	PF01593	EC:5.2.1.13	NA	GO:0016491 GO:0055114	AT1G57770	FAD/NAD(P)-binding oxidoreductase family protein
Potri.003G007900	Chr03:769748-771869	33.25	10.6518	-1.64226	5e-05	0.000976812	downregulated	PF00067	EC:1.14.13.89	NA	GO:0004497 GO:0005506 GO:0016705 GO:0020037 GO:0055114	AT1G66540	Cytochrome P450 superfamily protein
Potri.003G008200	Chr03:785065-787142	14.9808	5.23773	-1.5161	0.0001	0.00176685	downregulated	PF00067	EC:1.14.13.89	NA	GO:0004497 GO:0005506 GO:0016705 GO:0020037 GO:0055114	AT1G66540	Cytochrome P450 superfamily protein
Potri.003G022900	Chr03:2402540-2407367	10.0266	3.87745	-1.37065	0.0001	0.00176685	downregulated	PF00933 PF01915 PF14310	EC:3.2.1.37 EC:3.2.1.55	NA	GO:0004553 GO:0005975	AT5G09730	beta-xylosidase 3
Potri.003G026510	Chr03:2818807-2826988	20.3554	9.26453	-1.13563	0.0067	0.0429355	downregulated	PF16987	NA	NA	GO:0003712 GO:0006355	AT1G15790	(1 of 2) PF16987 - KIX domain (KIX_2)
Potri.003G026800	Chr03:191537-197466	4.20859	1.44908	-1.5382	0.00415	0.0309575	downregulated	PF07722	EC:3.4.19.9	NA	GO:0003824 GO:0006541 GO:0008242 GO:0016787	AT1G78660	gamma-glutamyl hydrolase 1
Potri.003G032500	Chr03:3649136-3650802	14.8825	6.40242	-1.21692	0.00175	0.0164762	downregulated	PF04525	NA	NA	NA	AT1G80120	Protein of unknown function (DUF567)
Potri.003G033600	Chr03:3791407-3792623	43.3273	19.1591	-1.17724	5e-05	0.000976812	downregulated	PF05158	NA	K03025	GO:0003677 GO:0003899 GO:0006351	AT5G23710	DNA binding;DNA-directed RNA polymerases
Potri.003G034600	Chr03:3985781-3987914	5.9533	1.59844	-1.89703	5e-05	0.000976812	downregulated	PF06888	EC:3.1.3.75 EC:3.6.1.1	K13248	GO:0008152 GO:0016791	AT1G73010	phosphate starvation-induced gene 2
Potri.003G046800	Chr03:5639059-5646686	35.6872	13.7223	-1.37889	5e-05	0.000976812	downregulated	PF00005	NA	NA	GO:0005524 GO:0016887	AT1G31770	ATP-binding cassette 14
Potri.003G050900	Chr03:7439173-7440820	270.145	79.3562	-1.76732	5e-05	0.000976812	downregulated	PF00230	NA	K09873	GO:0005215 GO:0006810 GO:0016020	AT3G16240	delta tonoplast integral protein
Potri.003G052900	Chr03:7774106-7776903	9.63916	1.64593	-2.55	0.00085	0.00954833	downregulated	PF03168	NA	NA	NA	NA	NA
Potri.003G056600	Chr03:8289446-8295907	23.7027	11.511	-1.04204	0.00025	0.00369613	downregulated	NA	NA	NA	GO:0000776 GO:0019237 GO:0051382	AT1G15660	centromere protein C
Potri.003G059800	Chr03:8652837-8655297	13.078	2.66325	-2.29589	5e-05	0.000976812	downregulated	PF04862	NA	NA	NA	NA	NA
Potri.003G066400	Chr03:9348556-9350901	20.0017	9.08135	-1.13914	0.00035	0.00482007	downregulated	PF00067	EC:1.14.13.21	NA	GO:0004497 GO:0005506 GO:0016705 GO:0020037 GO:0055114	NA	NA
Potri.003G067600	Chr03:9460527-9466675	3.33989	1.06507	-1.64885	0.00205	0.018401	downregulated	PF00305	EC:1.13.11.12	NA	GO:0016491 GO:0016702 GO:0046872 GO:0055114	NA	NA
Potri.003G070200	Chr03:9715494-9718924	4.01024	1.01937	-1.97601	0.00165	0.0158008	downregulated	PF06075	NA	NA	NA	AT3G14170	Plant protein of unknown function (DUF936)
Potri.003G070600	Chr03:9774358-9778959	12.5316	3.05168	-2.0379	0.00015	0.00246409	downregulated	PF00226	NA	NA	GO:0046872	AT3G14200	Chaperone DnaJ-domain superfamily protein
Potri.003G072700	Chr03:10049284-10052697	27.1328	7.89482	-1.78106	5e-05	0.000976812	downregulated	PF01095 PF04043	EC:3.1.1.11	NA	GO:0004857 GO:0005618 GO:0030599 GO:0042545	AT1G53840	pectin methylesterase 1
Potri.003G076800	Chr03:10420591-10425547	67.921	16.2263	-2.06552	5e-05	0.000976812	downregulated	NA	EC:2.4.1.186	NA	NA	AT4G16600	Nucleotide-diphospho-sugar transferases superfamily protein
Potri.003G077800	Chr03:10537211-10539499	14.1775	4.48089	-1.66174	5e-05	0.000976812	downregulated	PF00230	NA	K09873	GO:0005215 GO:0006810 GO:0016020	AT5G47450	tonoplast intrinsic protein 2;3
Potri.003G088800	Chr03:11550165-11555720	73.1326	16.6502	-2.13497	5e-05	0.000976812	downregulated	PF07690	NA	NA	GO:0005215 GO:0006810 GO:0016020 GO:0016021 GO:0055085	AT1G32450	nitrate transporter 1.5
Potri.003G089900	Chr03:11629179-11630150	10.6614	2.25258	-2.24274	0.00055	0.00684617	downregulated	PF07534	NA	NA	NA	AT1G32520	(1 of 1) PTHR14241//PTHR14241:SF11 - INTERFERON-INDUCED PROTEIN 44
Potri.003G090300	Chr03:11655445-11658379	42.823	16.647	-1.36312	5e-05	0.000976812	downregulated	PF06943	NA	NA	NA	AT1G32540	lsd one like 1
Potri.003G091500	Chr03:11791565-11794550	14.0571	6.76349	-1.05546	0.00195	0.0177326	downregulated	PF00153	NA	K15109	NA	AT5G46800	Mitochondrial substrate carrier family protein
Potri.003G095500	Chr03:12144272-12145196	20.9605	8.81245	-1.25006	0.0013	0.0131818	downregulated	NA	NA	NA	NA	AT2G35470	NA
Potri.003G100500	Chr03:12550736-12553318	16.1673	7.6475	-1.08002	0.00025	0.00369613	downregulated	PF00201	NA	NA	GO:0008152 GO:0016758	NA	NA
Potri.003G101800	Chr03:12652022-12653584	39.1859	16.2894	-1.2664	5e-05	0.000976812	downregulated	PF01764	EC:3.1.1.32	NA	GO:0006629	AT2G42690	alpha/beta-Hydrolases superfamily protein
Potri.003G102400	Chr03:12692777-12698012	11.3856	5.44584	-1.06399	0.00055	0.00684617	downregulated	PF03141	EC:2.1.1.41	NA	GO:0008168	AT1G31850	S-adenosyl-L-methionine-dependent methyltransferases superfamily protein
Potri.003G109200	Chr03:13163159-13164441	19.4825	7.2461	-1.4269	0.0002	0.00310305	downregulated	PF00011	NA	K13993	NA	AT5G51440	HSP20-like chaperones superfamily protein
Potri.003G110700	Chr03:13296396-13299106	9.38849	3.50901	-1.41983	5e-05	0.000976812	downregulated	NA	NA	NA	NA	AT4G17250	NA
Potri.003G111300	Chr03:13356443-13357576	8.88488	3.27188	-1.44123	0.0023	0.0200635	downregulated	PF14547	NA	NA	NA	AT1G62500	Bifunctional inhibitor/lipid-transfer protein/seed storage 2S albumin superfamily protein
Potri.003G111500	Chr03:13382887-13386881	40.1673	12.4236	-1.69294	5e-05	0.000976812	downregulated	PF00854	EC:3.6.3.26	K14638	GO:0005215 GO:0006810 GO:0016020	AT1G12110	nitrate transporter 1.1
Potri.003G113700	Chr03:13609076-13610827	52.4244	19.3253	-1.43975	5e-05	0.000976812	downregulated	PF04043	EC:3.1.1.11	NA	GO:0004857	AT4G12390	pectin methylesterase inhibitor 1
Potri.003G114100	Chr03:13642103-13644159	10.0398	1.46025	-2.78144	0.0002	0.00310305	downregulated	PF00249	NA	K09422	GO:0003677	AT4G22680	myb domain protein 85
Potri.003G115100	Chr03:13692644-13696918	3.30678	0.460216	-2.84504	0.0002	0.00310305	downregulated	PF00069 PF08263 PF13855	EC:2.7.11.1	NA	GO:0004672 GO:0004713 GO:0005515 GO:0005524 GO:0006468	AT4G22730	Leucine-rich repeat protein kinase family protein
Potri.003G119100	Chr03:14060957-14062664	49.5323	15.3289	-1.69211	5e-05	0.000976812	downregulated	PF03171 PF14226	EC:1.14.11.19	K05277	GO:0016491 GO:0055114	AT4G22880	leucoanthocyanidin dioxygenase
Potri.003G121500	Chr03:14258252-14260312	7.78339	1.97921	-1.97547	0.0002	0.00310305	downregulated	PF00240 PF02179	NA	NA	GO:0005515 GO:0051087	NA	NA
Potri.003G125700	Chr03:14538290-14543853	18.6293	8.83747	-1.07587	0.0001	0.00176685	downregulated	PF00122 PF00403 PF12710	EC:3.6.3.4	NA	GO:0000166 GO:0005507 GO:0006812 GO:0016021 GO:0019829 GO:0030001 GO:0046872	AT1G63440	heavy metal atpase 5
Potri.003G126800	Chr03:14628828-14632295	14.0515	4.16622	-1.75392	5e-05	0.000976812	downregulated	PF00091 PF03953	EC:2.4.2.1	K07375	GO:0000930 GO:0003924 GO:0005200 GO:0005525 GO:0005874 GO:0007017 GO:0007020 GO:0031122 GO:0043234 GO:0051258	NA	NA
Potri.003G131600	Chr03:14990298-14991097	335.067	53.2509	-2.65357	5e-05	0.000976812	downregulated	NA	NA	K18635	NA	AT4G23496	SPIRAL1-like5
Potri.003G134500	Chr03:15253858-15255804	34.9472	14.8069	-1.23891	5e-05	0.000976812	downregulated	PF01370	EC:1.3.1.3	NA	GO:0003824 GO:0050662	AT4G24220	NAD(P)-binding Rossmann-fold superfamily protein
Potri.003G136600	Chr03:15401598-15402628	1145.78	563.362	-1.0242	0.002	0.0180654	downregulated	PF06376	NA	NA	NA	NA	NA
Potri.003G137800	Chr03:15490450-15494242	5.78888	1.65631	-1.80531	0.00085	0.00954833	downregulated	PF13839 PF14416	NA	NA	NA	AT4G23790	TRICHOME BIREFRINGENCE-LIKE 24
Potri.003G138700	Chr03:15533053-15533752	93.9418	11.0203	-3.09161	5e-05	0.000976812	downregulated	NA	NA	NA	NA	NA	NA
Potri.003G142400	Chr03:15792948-15799437	102.255	42.2038	-1.27673	5e-05	0.000976812	downregulated	PF13632	EC:2.4.1.12	NA	NA	AT4G24000	cellulose synthase like G2
Potri.003G143300	Chr03:15863104-15864146	79.2417	27.098	-1.54807	5e-05	0.000976812	downregulated	NA	NA	NA	NA	NA	NA
Potri.003G144300	Chr03:15948753-15950079	16.4158	4.15065	-1.98367	0.00015	0.00246409	downregulated	PF00249	NA	K09422	GO:0003677	NA	NA
Potri.003G145000	Chr03:16012829-16015764	38.5163	7.49482	-2.3615	5e-05	0.000976812	downregulated	PF11744	NA	NA	GO:0015743	AT4G00910	Aluminium activated malate transporter family protein
Potri.003G146800	Chr03:16119160-16121776	3.7457	0.822431	-2.18727	0.00085	0.00954833	downregulated	PF00067	EC:1.14.13.21	NA	GO:0004497 GO:0005506 GO:0016705 GO:0020037 GO:0055114	AT2G46660	cytochrome P450, family 78, subfamily A, polypeptide 6
Potri.003G150300	Chr03:16349148-16350324	40.2437	18.2605	-1.14004	0.00015	0.00246409	downregulated	PF02298	NA	NA	GO:0009055	AT5G07475	Cupredoxin superfamily protein
Potri.003G150700	Chr03:16382549-16384083	34.8886	15.7446	-1.1479	0.00015	0.00246409	downregulated	PF00847	NA	K09286	GO:0003677 GO:0003700 GO:0006355	NA	NA
Potri.003G159700	Chr03:16987239-16989689	20.7828	9.14814	-1.18384	0.00025	0.00369613	downregulated	PF00722 PF06955	EC:2.4.1.207 EC:3.2.1.151	K08235	GO:0004553 GO:0005618 GO:0005975 GO:0006073 GO:0010411 GO:0016762 GO:0042546 GO:0048046	NA	NA
Potri.003G162000	Chr03:17154273-17157864	8.98381	3.0015	-1.58164	0.0001	0.00176685	downregulated	PF03016	EC:2.4.2.41	NA	NA	NA	NA
Potri.003G166200	Chr03:17549422-17551522	49.286	24.3223	-1.0189	0.002	0.0180654	downregulated	PF08263 PF13855	EC:2.7.10.1 EC:2.7.11.1	NA	GO:0005515	NA	NA
Potri.003G173300	Chr03:18120320-18124982	6.10385	1.86799	-1.70823	0.00045	0.00586587	downregulated	PF03999	NA	K16732	GO:0000226 GO:0000910 GO:0008017	AT1G27920	microtubule-associated protein 65-8
Potri.003G173500	Chr03:18146179-18149240	18.5383	2.51825	-2.88001	5e-05	0.000976812	downregulated	PF00067	EC:1.14.13.21	NA	GO:0004497 GO:0005506 GO:0016705 GO:0020037 GO:0055114	NA	NA
Potri.003G174300	Chr03:18194449-18195304	8.59844	2.21049	-1.95971	0.0045	0.0326232	downregulated	PF03018	NA	NA	NA	AT3G24020	Disease resistance-responsive (dirigent-like protein) family protein
Potri.003G175900	Chr03:18282284-18287466	33.0478	6.70891	-2.3004	5e-05	0.000976812	downregulated	PF00544	EC:4.2.2.2	K01728	NA	AT1G04680	Pectin lyase-like superfamily protein
Potri.003G176700	Chr03:18367396-18370007	2.49505	0.653876	-1.93198	0.00375	0.0286641	downregulated	PF00195 PF08541	EC:2.3.1.74	K00660	GO:0003824 GO:0008152 GO:0008610 GO:0009058 GO:0016747	NA	NA
Potri.003G176800	Chr03:18374466-18376247	13.6526	3.56902	-1.93558	5e-05	0.000976812	downregulated	PF00195 PF08541	EC:2.3.1.74	K00660	GO:0003824 GO:0008152 GO:0008610 GO:0009058 GO:0016747	AT5G13930	Chalcone and stilbene synthase family protein
Potri.003G176900	Chr03:18381084-18383194	25.3062	6.20787	-2.02732	5e-05	0.000976812	downregulated	PF00195 PF08541	EC:2.3.1.74	K00660	GO:0003824 GO:0008152 GO:0008610 GO:0009058 GO:0016747	AT5G13930	Chalcone and stilbene synthase family protein
Potri.003G184100	Chr03:18891062-18895786	3.40266	1.65521	-1.03965	0.00675	0.0431473	downregulated	PF00069 PF08263 PF13855	EC:2.7.11.1	NA	GO:0004672 GO:0004713 GO:0005515 GO:0005524 GO:0006468	NA	NA
Potri.003G185175	Chr03:18949902-18953832	13.0513	4.83898	-1.43142	0.00015	0.00246409	downregulated	PF00026	EC:3.4.23.12	NA	GO:0004190 GO:0006508	AT1G79720	Eukaryotic aspartyl protease family protein
Potri.003G192500	Chr03:19546439-19549170	89.2883	15.6821	-2.50935	5e-05	0.000976812	downregulated	PF00892	NA	NA	GO:0016020 GO:0016021 GO:0022857	AT5G07050	nodulin MtN21 /EamA-like transporter family protein
Potri.003G192800	Chr03:19586451-19588953	6.14695	1.99479	-1.62363	0.00635	0.0413282	downregulated	NA	NA	NA	NA	AT5G07020	proline-rich family protein
Potri.003G202500	Chr03:20221978-20225583	100.415	48.2344	-1.05784	0.0003	0.00428603	downregulated	PF07145	NA	NA	NA	NA	NA
Potri.003G204475	Chr03:20364474-20365722	4.13643	1.33061	-1.6363	0.00345	0.0269187	downregulated	NA	NA	NA	NA	NA	NA
Potri.003G216200	Chr03:21196169-21197157	119.732	51.4684	-1.21805	5e-05	0.000976812	downregulated	PF03018	NA	NA	NA	AT3G13650	Disease resistance-responsive (dirigent-like protein) family protein
Potri.003G216700	Chr03:21236688-21239028	53.3905	24.3437	-1.13304	0.0001	0.00176685	downregulated	NA	NA	NA	NA	AT3G32930	NA
Potri.003G219000	Chr03:21375979-21379283	15.018	5.65591	-1.40886	5e-05	0.000976812	downregulated	PF00355 PF08417	EC:1.14.12.20	NA	GO:0010277 GO:0016491 GO:0051537 GO:0055114	NA	NA
Potri.003G221800	Chr03:21555475-21557366	171.939	73.8559	-1.21911	0.0001	0.00176685	downregulated	NA	NA	NA	NA	AT3G13480	NA
Potri.004G002000	Chr04:144896-150509	2.50238	0.855271	-1.54885	0.0035	0.0271885	downregulated	NA	NA	NA	NA	AT4G22290	Ubiquitin-specific protease family C19-related protein
Potri.004G004700	Chr04:288709-294169	20.3186	2.57954	-2.97762	5e-05	0.000976812	downregulated	PF03789 PF03790 PF03791 PF05920	NA	NA	GO:0003677 GO:0005634 GO:0006355	AT1G62360	KNOX/ELK homeobox transcription factor
Potri.004G005301	Chr04:321783-327683	12.0002	5.53295	-1.11694	0.00045	0.00586587	downregulated	PF00560 PF07714 PF08263	EC:2.7.11.1	NA	GO:0004672 GO:0004713 GO:0005515 GO:0005524 GO:0006468	AT4G22130	STRUBBELIG-receptor family 8
Potri.004G005700	Chr04:345389-349246	10.1443	2.39875	-2.08031	5e-05	0.000976812	downregulated	PF08495 PF10442	NA	NA	GO:0005515	AT5G63520	(1 of 1) PTHR14939:SF5 - F-BOX ONLY PROTEIN 22
Potri.004G007600	Chr04:471730-476880	66.9979	19.256	-1.79881	5e-05	0.000976812	downregulated	PF00026 PF03489 PF05184	EC:3.4.23.40	NA	GO:0004190 GO:0005764 GO:0006508 GO:0006629 GO:0006665	NA	NA
Potri.004G010100	Chr04:584924-589797	7.7014	3.54215	-1.12049	0.0034	0.0266192	downregulated	PF00394 PF07731 PF07732	EC:1.10.3.3	NA	GO:0005507 GO:0016491 GO:0055114	AT4G22010	SKU5 similar 4
Potri.004G011901	Chr04:735557-735914	80.7435	32.4345	-1.31582	0.0072	0.0452042	downregulated	NA	NA	NA	NA	NA	NA
Potri.004G014100	Chr04:882026-892257	19.0463	9.15047	-1.05759	0.00045	0.00586587	downregulated	PF13579 PF16760	EC:2.4.1.21	NA	GO:2001070	AT1G11720	starch synthase 3
Potri.004G015034	Chr04:1036807-1037945	47.0521	19.9472	-1.23807	0.0004	0.00536047	downregulated	NA	NA	NA	GO:0015986 GO:0045261 GO:0046933 GO:0046961	NA	NA
Potri.004G019300,Potri.004G019366	Chr04:1379760-1388670	87.8676	26.5399	-1.72717	5e-05	0.000976812	downregulated	NA	NA	NA	NA	NA	NA
Potri.004G019800	Chr04:1408899-1412825	8.87555	1.57506	-2.49443	5e-05	0.000976812	downregulated	PF00232	EC:3.2.1.21	NA	GO:0004553 GO:0005975	AT4G21760	beta-glucosidase 47
Potri.004G020100	Chr04:1449414-1450492	33.9954	4.64576	-2.87135	5e-05	0.000976812	downregulated	PF00407	NA	NA	GO:0006952 GO:0009607	NA	NA
Potri.004G021000	Chr04:1507960-1510160	23.3202	2.52574	-3.2068	5e-05	0.000976812	downregulated	PF00722 PF06955	EC:2.4.1.207	K08235	GO:0004553 GO:0005618 GO:0005975 GO:0006073 GO:0010411 GO:0016762 GO:0042546 GO:0048046	AT1G11545	xyloglucan endotransglucosylase/hydrolase 8
Potri.004G030700	Chr04:2393427-2396036	96.1377	40.2138	-1.25741	5e-05	0.000976812	downregulated	PF01370	EC:1.3.1.77	K08695	GO:0003824 GO:0050662	AT1G61720	NAD(P)-binding Rossmann-fold superfamily protein
Potri.004G031500	Chr04:2428368-2430291	35.6978	13.0746	-1.44907	5e-05	0.000976812	downregulated	PF05757	NA	K08901	GO:0005509 GO:0009523 GO:0009654 GO:0015979 GO:0019898	AT4G21280	photosystem II subunit QA
Potri.004G032900	Chr04:2540563-2541375	698.727	203.491	-1.77976	5e-05	0.000976812	downregulated	PF00407	NA	NA	GO:0006952 GO:0009607	NA	NA
Potri.004G037100	Chr04:2928828-2930427	4.79268	1.98398	-1.27243	0.00605	0.0399314	downregulated	NA	NA	NA	NA	AT1G11125	NA
Potri.004G038100	Chr04:3045742-3049362	13.1485	2.57248	-2.35366	5e-05	0.000976812	downregulated	PF16499	EC:3.2.1.22	K07407	GO:0003824 GO:0004553 GO:0005975	NA	NA
Potri.004G040600	Chr04:3245711-3247276	1453.72	263.101	-2.46606	5e-05	0.000976812	downregulated	PF12481	NA	NA	NA	NA	NA
Potri.004G044700	Chr04:3537400-3539401	441.556	161.499	-1.45107	5e-05	0.000976812	downregulated	PF01190	NA	NA	GO:0005199	AT2G33790	arabinogalactan protein 30
Potri.004G047100	Chr04:3745560-3746093	3132.91	1339.61	-1.22569	0.00045	0.00586587	downregulated	PF05564	NA	NA	NA	AT1G28330	dormancy-associated protein-like 1
Potri.004G047300	Chr04:3763797-3770766	32.8377	14.5072	-1.17859	5e-05	0.000976812	downregulated	PF11721 PF13855	EC:2.7.11.1	NA	GO:0005515	AT1G28340	receptor like protein 4
Potri.004G048301	Chr04:3894276-3895488	151.336	74.8147	-1.01636	0.00025	0.00369613	downregulated	NA	NA	NA	NA	AT2G33850	NA
Potri.004G052800	Chr04:4296720-4299768	3.71624	1.2224	-1.60413	0.0057	0.0383278	downregulated	PF01699	NA	NA	GO:0005509 GO:0016021 GO:0055085	NA	NA
Potri.004G056800	Chr04:4713724-4715539	19.2636	4.60562	-2.06441	5e-05	0.000976812	downregulated	PF00403	NA	NA	GO:0030001 GO:0046872	NA	NA
Potri.004G059600	Chr04:4971436-4978454	34.9922	13.5949	-1.36397	5e-05	0.000976812	downregulated	PF13632 PF14569	EC:2.4.1.12	K10999	NA	AT4G18780	cellulose synthase family protein
Potri.004G065400	Chr04:5616017-5621498	2.60406	0.807923	-1.68847	0.0033	0.0260858	downregulated	PF00069 PF00560 PF08263 PF13855	EC:2.7.11.1	K13420	GO:0004672 GO:0004713 GO:0005515 GO:0005524 GO:0006468	AT5G46330	Leucine-rich receptor-like protein kinase family protein
Potri.004G075800	Chr04:6320652-6326160	47.1013	21.1043	-1.15823	5e-05	0.000976812	downregulated	PF13450	EC:1.5.3.16 EC:1.5.3.17	K17839	GO:0016491 GO:0055114	AT1G65840	polyamine oxidase 4
Potri.004G079200	Chr04:6559169-6563351	2.81585	0.635822	-2.14688	0.0025	0.0213371	downregulated	PF01794 PF08022 PF08030	EC:1.16.1.7	NA	GO:0016491 GO:0055114	AT5G23990	ferric reduction oxidase 5
Potri.004G084000	Chr04:6936170-6940239	32.3553	14.6251	-1.14555	5e-05	0.000976812	downregulated	PF00069 PF08263 PF13855	EC:2.7.11.1	NA	GO:0004672 GO:0004713 GO:0005515 GO:0005524 GO:0006468	AT1G66150	transmembrane kinase 1
Potri.004G084100	Chr04:6959464-6962720	68.9602	28.2555	-1.28723	5e-05	0.000976812	downregulated	NA	NA	NA	GO:0003676 GO:0046872	AT1G66140	zinc finger protein 4
Potri.004G086100	Chr04:7175141-7178537	13.4124	6.35944	-1.07659	0.0003	0.00428603	downregulated	PF00069 PF08263 PF13855	EC:2.7.11.1	NA	GO:0004672 GO:0004713 GO:0005515 GO:0005524 GO:0006468	NA	NA
Potri.004G089700	Chr04:7635750-7640073	33.8327	8.86975	-1.93145	5e-05	0.000976812	downregulated	NA	NA	NA	NA	AT5G37730	(1 of 3) PTHR33270:SF5 - GB
Potri.004G095100	Chr04:8168766-8171275	3.16934	0.858352	-1.88454	0.00385	0.0292529	downregulated	PF00642	NA	NA	GO:0046872	AT1G66810	Zinc finger C-x8-C-x5-C-x3-H type family protein
Potri.004G095700	Chr04:8208569-8211661	2.74097	0.636109	-2.10734	0.00095	0.0104014	downregulated	PF07714 PF08263 PF13855	EC:2.7.11.1	NA	GO:0004672 GO:0004713 GO:0005515 GO:0005524 GO:0006468	NA	NA
Potri.004G096000	Chr04:8251655-8251937	49.2179	10.5221	-2.22577	0.00725	0.0454185	downregulated	PF14368	NA	NA	NA	AT1G48750	Bifunctional inhibitor/lipid-transfer protein/seed storage 2S albumin superfamily protein
Potri.004G100000	Chr04:8647103-8648787	29.6967	8.03323	-1.88625	5e-05	0.000976812	downregulated	PF00101 PF12338	EC:4.1.1.39	K01602	NA	AT5G38410	Ribulose bisphosphate carboxylase (small chain) family protein
Potri.004G105000	Chr04:9228437-9230259	9.80964	3.06747	-1.67715	0.00135	0.0135866	downregulated	PF01073	EC:1.2.1.44	NA	GO:0003854 GO:0006694 GO:0016616 GO:0055114	NA	NA
Potri.004G119700	Chr04:11339962-11341888	11.1887	2.85068	-1.97267	5e-05	0.000976812	downregulated	PF00201	EC:2.4.1.324	NA	GO:0008152 GO:0016758	AT3G02100	UDP-Glycosyltransferase superfamily protein
Potri.004G122800	Chr04:11698292-11699471	20.7722	3.87971	-2.42063	5e-05	0.000976812	downregulated	NA	NA	NA	NA	NA	NA
Potri.004G122900	Chr04:11724878-11725961	29.5475	12.1142	-1.28634	0.00025	0.00369613	downregulated	PF13499	NA	K02183	GO:0005509	AT3G29000	Calcium-binding EF-hand family protein
Potri.004G136000	Chr04:15758444-15759683	37.3187	10.861	-1.78074	5e-05	0.000976812	downregulated	PF03181	NA	NA	NA	NA	NA
Potri.004G136900	Chr04:15792382-15793720	47.4843	22.2643	-1.09272	5e-05	0.000976812	downregulated	PF03181	NA	NA	NA	NA	NA
Potri.004G138000	Chr04:15955410-15956886	15.6619	7.27062	-1.1071	0.0024	0.020715	downregulated	PF00249	NA	K09422	GO:0003677	NA	NA
Potri.004G138200	Chr04:16003304-16006383	84.4483	35.8923	-1.23439	5e-05	0.000976812	downregulated	PF00650 PF03765	NA	NA	GO:0006810 GO:0016021	AT1G22530	PATELLIN 2
Potri.004G138300	Chr04:16014067-16017745	51.3804	21.0683	-1.28614	5e-05	0.000976812	downregulated	PF00069	EC:2.7.11.1	K14498	GO:0004672 GO:0004713 GO:0005524 GO:0006468	AT5G08590	SNF1-related protein kinase 2.1
Potri.004G143200	Chr04:16605241-16606607	29.0204	12.3127	-1.23692	5e-05	0.000976812	downregulated	PF00135	EC:3.1.1.1 EC:4.2.1.105	NA	NA	NA	NA
Potri.004G144600	Chr04:16731213-16733426	270.674	109.116	-1.3107	5e-05	0.000976812	downregulated	PF00141	EC:1.11.1.7	K00430	GO:0004601 GO:0006979 GO:0020037 GO:0055114	AT1G49570	Peroxidase superfamily protein
Potri.004G144800	Chr04:16752075-16754518	10.4229	5.20476	-1.00186	0.0055	0.0374222	downregulated	PF00249	NA	NA	GO:0003677	AT4G37180	Homeodomain-like superfamily protein
Potri.004G149800	Chr04:17181108-17181894	8.31146	1.26255	-2.71876	0.0034	0.0266192	downregulated	PF14009	NA	NA	NA	NA	NA
Potri.004G150300	Chr04:17213778-17217952	3.34182	0.901837	-1.8897	0.0028	0.0230975	downregulated	PF13460	NA	NA	NA	AT3G18890	NAD(P)-binding Rossmann-fold superfamily protein
Potri.004G153800	Chr04:17460220-17464263	29.2497	11.7143	-1.32015	5e-05	0.000976812	downregulated	PF00332 PF07983	EC:3.2.1.39	NA	GO:0004553 GO:0005975	AT2G16230	O-Glycosyl hydrolases family 17 protein
Potri.004G154000	Chr04:17484127-17487817	17.1857	8.4229	-1.02882	0.0006	0.00732921	downregulated	PF00069	EC:2.7.11.1	NA	GO:0004672 GO:0004713 GO:0005524 GO:0006468	AT4G34500	Protein kinase superfamily protein
Potri.004G154900	Chr04:17534293-17537377	6.32051	0.468007	-3.75544	0.00295	0.0240235	downregulated	PF12838	EC:1.6.5.3 EC:1.6.99.3	NA	GO:0016020 GO:0016651 GO:0051539 GO:0055114	AT1G16700	Alpha-helical ferredoxin
Potri.004G159800	Chr04:17992812-18000156	73.9867	29.1759	-1.34249	5e-05	0.000976812	downregulated	PF01301	EC:3.2.1.23	NA	GO:0004553 GO:0005975	NA	NA
Potri.004G161400	Chr04:18128671-18132934	5.68922	1.01152	-2.49171	5e-05	0.000976812	downregulated	PF00082 PF05922	EC:3.4.21.25	NA	GO:0004252 GO:0006508	NA	NA
Potri.004G170232	Chr04:20443895-20447925	2.02138	0.497204	-2.02343	0.00195	0.0177326	downregulated	PF00931 PF13855	NA	NA	GO:0005515 GO:0043531	NA	NA
Potri.004G172800	Chr04:18809007-18813757	10.4534	3.53082	-1.5659	5e-05	0.000976812	downregulated	PF01490	NA	K13946	NA	AT2G21050	like AUXIN RESISTANT 2
Potri.004G175400	Chr04:19062812-19064400	45.9346	19.5187	-1.23473	5e-05	0.000976812	downregulated	PF00403	NA	NA	GO:0030001 GO:0046872	AT4G38580	farnesylated protein 6
Potri.004G180200	Chr04:19498428-19499783	9.92239	3.7192	-1.4157	0.00555	0.0377064	downregulated	PF07883	NA	NA	GO:0030145 GO:0045735	NA	NA
Potri.004G181100	Chr04:19535403-19538594	2.19947	0.252786	-3.12117	0.00435	0.0319707	downregulated	PF01490	NA	NA	NA	NA	NA
Potri.004G184200	Chr04:19784330-19786772	25.4958	12.4336	-1.03601	0.0003	0.00428603	downregulated	PF00777	EC:2.4.99.4	NA	GO:0006486 GO:0008373	AT1G08280	Glycosyltransferase family 29 (sialyltransferase) family protein
Potri.004G184700	Chr04:19830669-19831539	14.0901	6.43703	-1.13021	0.0053	0.0365718	downregulated	PF04720	NA	NA	NA	AT3G07350	Protein of unknown function (DUF506)
Potri.004G185300	Chr04:19878524-19880287	4.326	0.665293	-2.70097	0.0017	0.0161514	downregulated	PF00067	NA	NA	GO:0004497 GO:0005506 GO:0016705 GO:0020037 GO:0055114	AT2G27690	cytochrome P450, family 94, subfamily C, polypeptide 1
Potri.004G185501	Chr04:19897858-19902228	4.54018	2.06781	-1.13465	0.00465	0.0334566	downregulated	PF03140	NA	NA	NA	NA	NA
Potri.004G187500	Chr04:20033689-20034473	24.6087	4.54721	-2.43612	5e-05	0.000976812	downregulated	PF07876	NA	NA	NA	AT5G22580	Stress responsive A/B Barrel Domain
Potri.004G188600	Chr04:20130591-20131912	133.656	62.2369	-1.10269	0.0002	0.00310305	downregulated	NA	NA	NA	NA	AT2G27830	(1 of 1) PTHR33270:SF3 - EXPRESSED PROTEIN
Potri.004G189800	Chr04:20229388-20234499	1.97743	0.595563	-1.7313	0.00675	0.0431473	downregulated	PF03000	NA	NA	GO:0003677	AT3G44820	Phototropic-responsive NPH3 family protein
Potri.004G192000	Chr04:20595993-20599470	10.2236	0.957349	-3.41671	5e-05	0.000976812	downregulated	PF07714 PF13947	EC:2.7.11.1	NA	GO:0004672 GO:0004713 GO:0005509 GO:0005515 GO:0005524 GO:0006468 GO:0030247	NA	NA
Potri.004G193400	Chr04:20724678-20726008	55.638	3.5998	-3.95008	5e-05	0.000976812	downregulated	PF13847	EC:2.5.1.43	K05953	GO:0030410 GO:0030418	NA	NA
Potri.004G199400	Chr04:21019557-21021365	142.204	56.6325	-1.32826	5e-05	0.000976812	downregulated	NA	EC:1.97.1.12	K14332	NA	AT1G08380	photosystem I subunit O
Potri.004G199900	Chr04:21050737-21051988	14.7839	4.00693	-1.88346	5e-05	0.000976812	downregulated	PF08659	EC:1.1.1.198	NA	GO:0008152 GO:0008667 GO:0016491 GO:0019290 GO:0055114	NA	NA
Potri.004G200400	Chr04:21088580-21089880	75.8632	28.0052	-1.43771	5e-05	0.000976812	downregulated	PF04857	EC:3.1.13.4	K12581	GO:0003676 GO:0005634	AT3G44260	Polynucleotidyl transferase, ribonuclease H-like superfamily protein
Potri.004G203400	Chr04:21238458-21245877	88.902	42.6774	-1.05874	0.00025	0.00369613	downregulated	PF00170 PF14144	NA	K14431	GO:0003700 GO:0006351 GO:0006355 GO:0043565	AT1G08320	bZIP transcription factor family protein
Potri.004G212100	Chr04:21852712-21859888	5.75917	2.53061	-1.18637	0.0062	0.0407337	downregulated	PF00724	EC:1.3.1.42	NA	GO:0003824 GO:0010181 GO:0016491 GO:0055114	AT2G06050	oxophytodienoate-reductase 3
Potri.004G212550	Chr04:21901042-21901325	1807.22	896.263	-1.01178	0.00295	0.0240235	downregulated	PF12734	NA	NA	NA	NA	NA
Potri.004G212900	Chr04:21966399-21966938	316.434	58.0101	-2.44753	5e-05	0.000976812	downregulated	NA	NA	NA	NA	NA	NA
Potri.004G213300	Chr04:21983827-21993086	3.16624	1.01426	-1.64234	0.001	0.0108094	downregulated	PF05920 PF07526	NA	NA	GO:0003677 GO:0006355	AT2G27990	BEL1-like homeodomain 8
Potri.004G217100	Chr04:22280815-22283327	83.639	41.6058	-1.00739	0.0002	0.00310305	downregulated	NA	NA	NA	GO:0003676 GO:0046872	AT5G22890	C2H2 and C2HC zinc fingers superfamily protein
Potri.004G224200	Chr04:22892009-22892824	64.7951	29.2825	-1.14585	0.00435	0.0319707	downregulated	NA	NA	NA	NA	AT1G58007	NA
Potri.004G225350	Chr04:22946751-22948380	13.8205	1.39215	-3.31142	0.0001	0.00176685	downregulated	NA	NA	NA	NA	NA	NA
Potri.004G232500	Chr04:23775906-23783550	27.7696	13.8426	-1.00439	0.00035	0.00482007	downregulated	PF07714	EC:2.7.10.2 EC:2.7.11.1	NA	GO:0004672 GO:0004713 GO:0005515 GO:0005524 GO:0006468	NA	NA
Potri.004G233900	Chr04:23864057-23867468	39.9572	17.7235	-1.17279	5e-05	0.000976812	downregulated	PF03283	NA	NA	GO:0016787	AT4G19410	Pectinacetylesterase family protein
Potri.005G001600	Chr05:190739-192947	9.07646	1.53111	-2.56755	5e-05	0.000976812	downregulated	PF00249	NA	K09422	GO:0003677	AT1G09540	myb domain protein 61
Potri.005G003300	Chr05:275396-286471	16.0975	6.57855	-1.29099	5e-05	0.000976812	downregulated	PF00069	EC:2.7.11.1	NA	GO:0004672 GO:0004713 GO:0005524 GO:0006468	AT1G56720	Protein kinase superfamily protein
Potri.005G006800	Chr05:497104-498790	62.4528	17.5705	-1.82962	5e-05	0.000976812	downregulated	PF01501	EC:2.4.1.123	K18819	GO:0016757	AT1G09350	galactinol synthase 3
Potri.005G013600	Chr05:1086449-1088502	274.411	106.502	-1.36546	5e-05	0.000976812	downregulated	PF03171 PF14226	EC:1.14.11.11 EC:1.14.11.14	NA	GO:0016491 GO:0055114	NA	NA
Potri.005G027600	Chr05:1755843-1762601	17.629	5.40428	-1.70578	5e-05	0.000976812	downregulated	PF13632 PF14569	EC:2.4.1.12	K10999	NA	NA	NA
Potri.005G030271	Chr05:1957671-1962883	8.15194	3.16836	-1.36341	0.00015	0.00246409	downregulated	PF00225	EC:3.6.4.5	K10406	GO:0003777 GO:0005524 GO:0005871 GO:0007018 GO:0008017	AT5G27550	P-loop containing nucleoside triphosphate hydrolases superfamily protein
Potri.005G030318	Chr05:1965625-1976399	2.46093	0.948584	-1.37536	0.0042	0.0312389	downregulated	PF00931 PF13676	NA	NA	GO:0005515 GO:0007165 GO:0043531	AT5G38340	Disease resistance protein (TIR-NBS-LRR class) family
Potri.005G031801,Potri.005G031850,Potri.005G031899	Chr05:2097874-2108633	22.5702	6.96467	-1.69629	0.0004	0.00536047	downregulated	NA	NA	NA	NA	NA	NA
Potri.005G043400	Chr05:2733430-2739233	102.579	32.3399	-1.66535	5e-05	0.000976812	downregulated	PF01487 PF08501	EC:1.1.1.25 EC:4.2.1.10	K13832	GO:0003824 GO:0003855 GO:0004764 GO:0055114	NA	NA
Potri.005G047800	Chr05:3036898-3038446	13.6418	3.55694	-1.93932	5e-05	0.000976812	downregulated	PF06966	EC:1.3.1.22	K09591	GO:0003865 GO:0005737 GO:0006629 GO:0008202 GO:0016020 GO:0016021 GO:0016627 GO:0055114	AT2G38050	3-oxo-5-alpha-steroid 4-dehydrogenase family protein
Potri.005G052400	Chr05:3305037-3309932	63.9201	21.8939	-1.54574	5e-05	0.000976812	downregulated	PF00248	EC:1.1.1.317	NA	NA	NA	NA
Potri.005G053200	Chr05:3361401-3366494	21.8644	7.80395	-1.48631	5e-05	0.000976812	downregulated	PF00170 PF12498	NA	NA	GO:0003700 GO:0006355 GO:0043565	AT5G28770	bZIP transcription factor family protein
Potri.005G053900	Chr05:3421874-3425016	28.2892	13.559	-1.06099	0.00055	0.00684617	downregulated	PF02309	NA	K14484	GO:0005634 GO:0006355	AT3G04730	indoleacetic acid-induced protein 16
Potri.005G057900	Chr05:3641643-3645156	2.88704	0.643033	-2.16663	0.00215	0.0191486	downregulated	PF12796 PF13962	NA	NA	GO:0005515	AT3G18670	Ankyrin repeat family protein
Potri.005G061500	Chr05:3885141-3888624	18.3628	4.15871	-2.14258	5e-05	0.000976812	downregulated	PF01095 PF04043	EC:3.1.1.11	NA	GO:0004857 GO:0005618 GO:0030599 GO:0042545	AT5G64640	Plant invertase/pectin methylesterase inhibitor superfamily
Potri.005G063300	Chr05:4072644-4073553	31.0745	14.3824	-1.11143	0.0019	0.0174511	downregulated	PF05479	NA	K02701	GO:0005516 GO:0009522 GO:0015979 GO:0042651	AT5G64040	photosystem I reaction center subunit PSI-N, chloroplast, putative / PSI-N, putative (PSAN)
Potri.005G072800	Chr05:4834976-4837878	76.2759	36.7415	-1.05381	0.0004	0.00536047	downregulated	PF00141	EC:1.11.1.7	NA	GO:0004601 GO:0006979 GO:0020037 GO:0055114	AT2G22420	Peroxidase superfamily protein
Potri.005G076000	Chr05:5110313-5113666	16.8195	7.5916	-1.14766	0.0004	0.00536047	downregulated	PF13266	EC:1.14.11.33	NA	NA	AT4G39860	(1 of 4) PTHR31132:SF2 - EXPRESSED PROTEIN
Potri.005G076100	Chr05:5116436-5117403	63.9244	20.1596	-1.6649	5e-05	0.000976812	downregulated	PF00168	NA	NA	GO:0005515	AT5G10210	NA
Potri.005G076900	Chr05:5192143-5197345	167.849	80.7768	-1.05515	0.0001	0.00176685	downregulated	PF01477	NA	NA	GO:0005515	AT2G22170	Lipase/lipooxygenase, PLAT/LH2 family protein
Potri.005G078300	Chr05:5311881-5314632	12.7518	2.41677	-2.39955	5e-05	0.000976812	downregulated	PF06136	NA	NA	NA	AT5G10150	Domain of unknown function (DUF966)
Potri.005G084400	Chr05:5802082-5805377	3.80534	1.02174	-1.897	0.00535	0.0368391	downregulated	NA	NA	NA	NA	AT2G21960	NA
Potri.005G093600	Chr05:6566412-6569119	9.99983	3.83226	-1.38371	0.00165	0.0158008	downregulated	PF01040	EC:2.5.1.39	K06125	GO:0004659 GO:0016021	AT4G23660	polyprenyltransferase 1
Potri.005G097900	Chr05:7006752-7009187	46.0556	10.4759	-2.1363	5e-05	0.000976812	downregulated	PF03171 PF14226	NA	K06892	GO:0016491 GO:0055114	AT3G12900	2-oxoglutarate (2OG) and Fe(II)-dependent oxygenase superfamily protein
Potri.005G098900	Chr05:7102555-7107227	3.72723	1.5291	-1.28542	0.0055	0.0374222	downregulated	PF00083 PF07690	NA	NA	GO:0016020 GO:0016021 GO:0022857 GO:0022891 GO:0055085	NA	NA
Potri.005G099000	Chr05:7112075-7113184	5.844	2.09263	-1.48164	0.0044	0.0321731	downregulated	PF13639	NA	NA	GO:0005515 GO:0008270	NA	NA
Potri.005G100400	Chr05:7248786-7252499	26.898	6.47194	-2.05523	5e-05	0.000976812	downregulated	PF00199 PF06628	EC:1.11.1.21 EC:1.11.1.6	K03781	GO:0004096 GO:0006979 GO:0020037 GO:0055114	NA	NA
Potri.005G106200	Chr05:7666866-7674231	49.8621	24.2384	-1.04065	0.00015	0.00246409	downregulated	PF07714	EC:2.7.12.1	NA	GO:0004672 GO:0004713 GO:0005524 GO:0006468 GO:0008152 GO:0016597	AT2G17700	ACT-like protein tyrosine kinase family protein
Potri.005G108900	Chr05:7897861-7899798	26.1484	5.35945	-2.28656	5e-05	0.000976812	downregulated	PF00141	EC:1.11.1.7	K00430	GO:0004601 GO:0006979 GO:0020037 GO:0055114	NA	NA
Potri.005G110000	Chr05:7988637-7995121	39.8296	18.7764	-1.08492	5e-05	0.000976812	downregulated	PF04749	NA	NA	GO:0003677 GO:0006302 GO:0006310	AT4G35920	PLAC8 family protein
Potri.005G113700,Potri.005G113900	Chr05:8268177-8281118	29.8377	10.219	-1.54588	5e-05	0.000976812	downregulated	NA	NA	NA	NA	NA	NA
Potri.005G114500	Chr05:8351927-8352548	31.6978	14.1524	-1.16333	0.0033	0.0260858	downregulated	NA	NA	NA	NA	NA	NA
Potri.005G117100	Chr05:8549553-8551839	25.0459	9.40652	-1.41284	0.0001	0.00176685	downregulated	PF00643	NA	NA	GO:0005622 GO:0008270	AT4G38960	B-box type zinc finger family protein
Potri.005G120400	Chr05:8913982-8919533	8.12626	2.27927	-1.83402	0.0022	0.0194428	downregulated	PF01569	EC:3.1.3.4	NA	NA	AT3G50920	Phosphatidic acid phosphatase (PAP2) family protein
Potri.005G141300	Chr05:11301527-11303150	40.8646	18.4621	-1.14628	5e-05	0.000976812	downregulated	PF04669	NA	NA	NA	AT3G50220	Protein of unknown function (DUF579)
Potri.005G141600	Chr05:11339840-11342191	40.7505	12.7654	-1.67458	5e-05	0.000976812	downregulated	PF00112 PF08246	EC:3.4.22.14	NA	GO:0006508 GO:0008234	NA	NA
Potri.005G144900	Chr05:11756782-11759009	38.9869	17.8218	-1.12935	0.0001	0.00176685	downregulated	NA	NA	NA	NA	AT4G37450	arabinogalactan protein 18
Potri.005G145300	Chr05:11866431-11870014	33.3222	10.1111	-1.72054	5e-05	0.000976812	downregulated	PF00082 PF02225 PF05922	EC:3.4.14.10	NA	GO:0004252 GO:0006508	AT5G67360	Subtilase family protein
Potri.005G156600	Chr05:14900968-14904300	42.642	18.2917	-1.22108	5e-05	0.000976812	downregulated	PF00484	EC:4.2.1.1	NA	GO:0004089 GO:0008270	NA	NA
Potri.005G157300	Chr05:14988271-14989922	4.42392	1.22019	-1.85822	0.001	0.0108094	downregulated	PF00153	NA	K15104	GO:0006839 GO:0031966 GO:0055085	AT2G22500	uncoupling protein 5
Potri.005G163000	Chr05:16082861-16084886	23.8318	6.83519	-1.80183	5e-05	0.000976812	downregulated	PF04674	NA	NA	NA	NA	NA
Potri.005G163300	Chr05:16096014-16097210	5.36853	0.729244	-2.88005	0.0023	0.0200635	downregulated	PF04674	NA	NA	NA	NA	NA
Potri.005G163600	Chr05:16132110-16133251	11.4736	0.831204	-3.78697	0.00025	0.00369613	downregulated	PF04674	NA	NA	NA	NA	NA
Potri.005G163700	Chr05:16156650-16157787	9.05892	1.07978	-3.0686	0.00055	0.00684617	downregulated	PF04674	NA	NA	NA	NA	NA
Potri.005G167900	Chr05:17045968-17047171	48.8298	21.3039	-1.19665	5e-05	0.000976812	downregulated	PF01190	NA	NA	NA	AT4G08685	Pollen Ole e 1 allergen and extensin family protein
Potri.005G170066	Chr05:17368859-17379948	1.83924	0.595569	-1.62677	0.00085	0.00954833	downregulated	NA	NA	NA	NA	AT1G22060	(1 of 3) KOG4674 - Uncharacterized conserved coiled-coil protein
Potri.005G172400	Chr05:17761981-17766134	164.127	41.3818	-1.98774	5e-05	0.000976812	downregulated	PF00173 PF00174 PF00175 PF00970 PF03404	EC:1.7.1.1	K10534	GO:0006809 GO:0016491 GO:0030151 GO:0042128 GO:0050464 GO:0055114	AT1G77760	nitrate reductase 1
Potri.005G174000	Chr05:17949887-17952934	8.13593	2.05902	-1.98235	5e-05	0.000976812	downregulated	PF01490	NA	K13946	NA	AT1G77690	like AUX1 3
Potri.005G175300	Chr05:18067895-18069935	7.14067	0.483796	-3.88359	5e-05	0.000976812	downregulated	PF03514	NA	NA	NA	AT4G08250	GRAS family transcription factor
Potri.005G181000	Chr05:18709774-18718986	5.25468	2.19801	-1.25741	0.00355	0.0274466	downregulated	PF01566	NA	K12347	GO:0005215 GO:0006810 GO:0016020	NA	NA
Potri.005G187500	Chr05:19512947-19518797	7.97881	3.88126	-1.03965	0.0024	0.020715	downregulated	PF03547	NA	K13947	GO:0016021 GO:0055085	AT1G77110	Auxin efflux carrier family protein
Potri.005G192800	Chr05:20041734-20044221	9.74356	3.79921	-1.35875	0.00155	0.0150571	downregulated	NA	NA	NA	NA	AT1G21090	Cupredoxin superfamily protein
Potri.005G193800	Chr05:20120788-20122301	6.36924	0.979181	-2.70147	0.0057	0.0383278	downregulated	PF02496	NA	NA	GO:0006950	NA	NA
Potri.005G205700	Chr05:21058487-21063150	7.79109	3.07194	-1.34267	0.0016	0.0154381	downregulated	NA	NA	NA	NA	AT2G30820	NA
Potri.005G207100	Chr05:21179759-21182725	11.6971	4.8848	-1.25978	0.0013	0.0131818	downregulated	PF00248	EC:1.1.1.65	NA	NA	AT1G06690	NAD(P)-linked oxidoreductase superfamily protein
Potri.005G207200	Chr05:21185508-21190617	2.75197	0.3465	-2.98954	0.00055	0.00684617	downregulated	PF00010	NA	K16189	GO:0046983	AT3G59060	phytochrome interacting factor 3-like 6
Potri.005G211900	Chr05:21594424-21595659	86.1221	26.3701	-1.70748	5e-05	0.000976812	downregulated	PF14368	NA	NA	GO:0006869 GO:0008289	AT2G48130	Bifunctional inhibitor/lipid-transfer protein/seed storage 2S albumin superfamily protein
Potri.005G212000	Chr05:21601760-21603013	54.3332	20.9403	-1.37555	5e-05	0.000976812	downregulated	PF14368	NA	NA	NA	AT2G48140	Bifunctional inhibitor/lipid-transfer protein/seed storage 2S albumin superfamily protein
Potri.005G213300	Chr05:21666473-21676208	73.6109	31.6102	-1.21953	0.0001	0.00176685	downregulated	PF00289 PF00364 PF02785 PF13535	EC:6.4.1.4	K01968	GO:0003824 GO:0004075 GO:0005524 GO:0046872	AT1G03090	methylcrotonyl-CoA carboxylase alpha chain, mitochondrial / 3-methylcrotonyl-CoA carboxylase 1 (MCCA)
Potri.005G213500	Chr05:21701913-21707099	37.2097	6.75654	-2.46132	5e-05	0.000976812	downregulated	PF00916 PF01740	NA	K17471	GO:0008271 GO:0008272 GO:0009507 GO:0015116 GO:0016020 GO:0016021 GO:0055085	AT3G51895	sulfate transporter 3;1
Potri.005G218500	Chr05:22124824-22128425	14.6285	4.82256	-1.60092	5e-05	0.000976812	downregulated	PF01764	EC:3.1.1.26 EC:3.1.1.3 EC:3.1.1.32	NA	GO:0006629	AT2G30550	alpha/beta-Hydrolases superfamily protein
Potri.005G229500	Chr05:22899776-22901988	40.4772	17.6802	-1.19497	0.0001	0.00176685	downregulated	PF01370	EC:1.1.1.219	K13082	GO:0003824 GO:0050662	AT5G42800	dihydroflavonol 4-reductase
Potri.005G232400	Chr05:23130491-23133657	4.26369	1.21154	-1.81526	0.00095	0.0104014	downregulated	PF01419	NA	NA	GO:0019762 GO:0080028	AT1G19715	Mannose-binding lectin superfamily protein
Potri.005G232500	Chr05:23140173-23143074	6.17863	0.827253	-2.90089	0.0001	0.00176685	downregulated	PF01419	NA	NA	GO:0019762 GO:0080028	NA	NA
Potri.005G234000	Chr05:23243503-23245643	360.496	107.993	-1.73904	5e-05	0.000976812	downregulated	PF00112 PF08246	EC:3.4.22.41	K01373	GO:0006508 GO:0008234	AT4G16190	Papain family cysteine protease
Potri.005G237100	Chr05:23500547-23507114	8.62557	3.17478	-1.44196	5e-05	0.000976812	downregulated	PF05911	NA	NA	NA	AT1G19835	Plant protein of unknown function (DUF869)
Potri.005G237700	Chr05:23569771-23573200	23.5478	10.8124	-1.12291	0.00015	0.00246409	downregulated	PF00759	EC:3.2.1.4	NA	GO:0003824 GO:0004553 GO:0005975	AT1G19940	glycosyl hydrolase 9B5
Potri.005G237900	Chr05:23581471-23584148	11.0319	4.78536	-1.20498	0.00045	0.00586587	downregulated	PF03134	NA	K17338	NA	AT5G42560	Abscisic acid-responsive (TB2/DP1, HVA22) family protein
Potri.005G238300	Chr05:23599466-23603875	10.7396	5.36258	-1.00194	0.00235	0.0203987	downregulated	NA	NA	NA	GO:0003950 GO:0046872	AT1G75710	C2H2-like zinc finger protein
Potri.005G239200	Chr05:23651222-23652549	105.885	35.4758	-1.57759	5e-05	0.000976812	downregulated	PF00504	NA	K08912	GO:0009765 GO:0016020	AT2G34420	photosystem II light harvesting complex gene B1B2
Potri.005G239300	Chr05:23653660-23654578	128.499	32.235	-1.99506	5e-05	0.000976812	downregulated	PF00504	NA	K08912	GO:0009765 GO:0016020	AT2G34420	photosystem II light harvesting complex gene B1B2
Potri.005G239900	Chr05:23677246-23680736	42.0242	14.9059	-1.49533	5e-05	0.000976812	downregulated	PF00091 PF03953	EC:2.4.2.1	K07375	GO:0000930 GO:0003924 GO:0005200 GO:0005525 GO:0005874 GO:0007017 GO:0007020 GO:0031122 GO:0043234 GO:0051258	NA	NA
Potri.005G243000	Chr05:23922456-23926571	100.978	26.9625	-1.90501	5e-05	0.000976812	downregulated	PF00082 PF05922	EC:3.4.14.10	NA	GO:0004252 GO:0006508	AT1G20160	Subtilisin-like serine endopeptidase family protein
Potri.005G243400	Chr05:23934127-23936225	9.58242	2.16544	-2.14573	5e-05	0.000976812	downregulated	PF00170	NA	NA	GO:0003700 GO:0006355 GO:0043565	NA	NA
Potri.005G249400	Chr05:24322749-24326337	3.32083	0.585275	-2.50436	0.00105	0.0112386	downregulated	PF04782 PF04783	NA	NA	GO:0016810	NA	NA
Potri.005G251400	Chr05:24434523-24438107	6.97766	3.435	-1.02243	0.00745	0.0463169	downregulated	PF00134 PF02984	NA	NA	GO:0005634	AT1G20610	Cyclin B2;3
Potri.005G254100	Chr05:24601786-24604954	11.9858	4.06479	-1.56008	0.00015	0.00246409	downregulated	PF00044 PF02672 PF02800	EC:1.2.1.13	K05298	GO:0006006 GO:0016620 GO:0050661 GO:0051287 GO:0055114	AT1G42970	glyceraldehyde-3-phosphate dehydrogenase B subunit
Potri.005G255200	Chr05:24656586-24657438	17.3033	6.62011	-1.38612	0.0008	0.00913443	downregulated	PF13639	NA	NA	GO:0005515 GO:0008270	AT1G20823	RING/U-box superfamily protein
Potri.005G258900	Chr05:24879173-24882270	13.7554	3.16539	-2.11954	5e-05	0.000976812	downregulated	PF01697	NA	NA	NA	AT2G33570	Domain of unknown function (DUF23)
Potri.005G259900	Chr05:24926165-24927218	33.5803	12.2252	-1.45775	5e-05	0.000976812	downregulated	PF13499 PF13833	NA	K13448	GO:0005509	AT5G42380	calmodulin like 37
Potri.006G000900	Chr06:80350-85060	12.7652	4.85937	-1.39338	0.00015	0.00246409	downregulated	PF13639	NA	NA	GO:0005515 GO:0008270	NA	NA
Potri.006G005600	Chr06:391067-395429	26.8605	12.0203	-1.16001	0.00125	0.0127937	downregulated	PF01190	NA	NA	NA	AT4G17215	Pollen Ole e 1 allergen and extensin family protein
Potri.006G008500	Chr06:586213-603518	86.8963	36.8552	-1.23743	5e-05	0.000976812	downregulated	PF14547	NA	NA	NA	NA	NA
Potri.006G011600	Chr06:778331-780177	195.318	81.8256	-1.2552	0.0001	0.00176685	downregulated	NA	NA	NA	NA	NA	NA
Potri.006G016200	Chr06:1024513-1028727	34.8607	16.5625	-1.07368	0.0001	0.00176685	downregulated	PF03514	NA	NA	NA	AT4G17230	SCARECROW-like 13
Potri.006G023600	Chr06:1602409-1604326	6.39048	2.8455	-1.16724	0.0082	0.0495939	downregulated	PF00201	EC:2.4.1.324	NA	GO:0008152 GO:0016758	NA	NA
Potri.006G027000	Chr06:1758620-1761244	15.672	5.02006	-1.64241	0.0001	0.00176685	downregulated	PF03959	EC:1.5.1.3	NA	NA	NA	NA
Potri.006G027200	Chr06:1770125-1772306	9.04537	2.5723	-1.81412	0.00115	0.0120335	downregulated	PF00230	NA	K09875	GO:0005215 GO:0006810 GO:0016020	AT3G56950	small and basic intrinsic protein 2;1
Potri.006G035200	Chr06:2219579-2222501	19.3263	7.13323	-1.43794	5e-05	0.000976812	downregulated	PF00134 PF02984	NA	NA	GO:0005634	AT1G34460	CYCLIN B1;5
Potri.006G035300	Chr06:2224674-2231253	16.9082	6.8048	-1.3131	5e-05	0.000976812	downregulated	PF16709 PF16711 PF16712	NA	NA	NA	AT3G56480	myosin heavy chain-related
Potri.006G035400	Chr06:2243000-2247363	46.442	14.3407	-1.69531	5e-05	0.000976812	downregulated	PF00091 PF03953	EC:2.4.2.1	K07375	GO:0000930 GO:0003924 GO:0005200 GO:0005525 GO:0005874 GO:0007017 GO:0007020 GO:0031122 GO:0043234 GO:0051258	AT5G12250	beta-6 tubulin
Potri.006G036000	Chr06:2303500-2306564	11.7046	1.89783	-2.62465	5e-05	0.000976812	downregulated	PF00450	EC:3.4.16.6	NA	GO:0004185 GO:0006508	NA	NA
Potri.006G036400	Chr06:2332357-2336116	84.544	28.9246	-1.54741	5e-05	0.000976812	downregulated	PF00450	EC:3.4.16.6	NA	GO:0004185 GO:0006508	NA	NA
Potri.006G042200	Chr06:2823233-2836643	11.5395	5.12267	-1.17161	0.0034	0.0266192	downregulated	PF08241	EC:2.1.1.145	NA	GO:0008152 GO:0008168	AT2G41380	S-adenosyl-L-methionine-dependent methyltransferases superfamily protein
Potri.006G052600	Chr06:3637309-3643743	17.3795	8.53117	-1.02657	0.00015	0.00246409	downregulated	PF13632 PF14569	EC:2.4.1.12	K10999	GO:0005515 GO:0008270	NA	NA
Potri.006G056101	Chr06:3964710-3964911	304.473	95.7453	-1.66904	0.00135	0.0135866	downregulated	NA	NA	NA	NA	NA	NA
Potri.006G056600	Chr06:3991895-3995014	5.99289	2.2996	-1.38187	0.00065	0.00780681	downregulated	PF00069 PF00560 PF08263 PF13855	EC:2.7.11.1	NA	GO:0004672 GO:0004713 GO:0005515 GO:0005524 GO:0006468	AT5G06940	Leucine-rich repeat receptor-like protein kinase family protein
Potri.006G057900	Chr06:4098016-4099969	38.329	13.5458	-1.50058	5e-05	0.000976812	downregulated	PF00067	EC:1.14.13.28	NA	GO:0004497 GO:0005506 GO:0016705 GO:0020037 GO:0055114	AT2G42250	cytochrome P450, family 712, subfamily A, polypeptide 1
Potri.006G058200	Chr06:4108673-4110686	30.8831	11.641	-1.4076	5e-05	0.000976812	downregulated	PF00067	EC:1.14.13.28	NA	GO:0004497 GO:0005506 GO:0016705 GO:0020037 GO:0055114	AT5G06900	cytochrome P450, family 93, subfamily D, polypeptide 1
Potri.006G058600	Chr06:4122190-4123326	38.583	15.011	-1.36195	5e-05	0.000976812	downregulated	PF00560 PF08263 PF13855	NA	NA	GO:0005515	AT5G06870	polygalacturonase inhibiting protein 2
Potri.006G062800	Chr06:4473845-4480559	159.391	64.935	-1.29551	5e-05	0.000976812	downregulated	PF03822 PF14531	EC:2.7.11.1	NA	GO:0004672 GO:0004713 GO:0005524 GO:0006468 GO:0007165	AT1G30270	CBL-interacting protein kinase 23
Potri.006G065500	Chr06:4696945-4698605	37.0253	11.2252	-1.72177	5e-05	0.000976812	downregulated	PF14547	NA	NA	NA	NA	NA
Potri.006G069100	Chr06:5068524-5069619	26.7984	8.48668	-1.65888	0.0001	0.00176685	downregulated	NA	NA	NA	NA	NA	NA
Potri.006G071200	Chr06:5201284-5202914	94.2705	38.0008	-1.31078	5e-05	0.000976812	downregulated	PF00722 PF06955	EC:2.4.1.207 EC:3.2.1.151	K08235	GO:0004553 GO:0005618 GO:0005975 GO:0006073 GO:0010411 GO:0016762 GO:0042546 GO:0048046	AT5G57560	Xyloglucan endotransglucosylase/hydrolase family protein
Potri.006G075800	Chr06:5585047-5590410	8.12418	3.29754	-1.30083	0.0011	0.0116218	downregulated	PF07651	NA	NA	GO:0005543 GO:0005545 GO:0030136 GO:0030276 GO:0048268	AT4G25940	ENTH/ANTH/VHS superfamily protein
Potri.006G076200	Chr06:5624400-5632451	49.3501	20.4209	-1.27301	5e-05	0.000976812	downregulated	PF00082 PF02225 PF05922 PF06280	EC:3.4.21.25	NA	GO:0004252 GO:0005618 GO:0006508 GO:0016020	AT4G30020	PA-domain containing subtilase family protein
Potri.006G081200	Chr06:6024107-6027149	7.6233	2.12783	-1.84103	5e-05	0.000976812	downregulated	PF08263 PF13855	NA	NA	GO:0005515	AT1G12040	leucine-rich repeat/extensin 1
Potri.006G086100	Chr06:6441047-6442448	29.0078	13.1392	-1.14257	0.0006	0.00732921	downregulated	PF01357 PF03330	NA	NA	GO:0005576 GO:0009664	AT2G37640	Barwin-like endoglucanases superfamily protein
Potri.006G087100	Chr06:6562165-6565264	58.4681	24.0607	-1.28097	5e-05	0.000976812	downregulated	PF07731	EC:1.10.3.2	NA	GO:0005507 GO:0016491 GO:0055114	NA	NA
Potri.006G087500	Chr06:6584724-6587627	14.8396	3.58726	-2.0485	5e-05	0.000976812	downregulated	PF00394 PF07731 PF07732	EC:1.10.3.2	K05909	GO:0005507 GO:0016491 GO:0046274 GO:0048046 GO:0052716 GO:0055114	NA	NA
Potri.006G087701	Chr06:6618317-6619003	26.5093	8.36962	-1.66326	0.0048	0.0342349	downregulated	NA	NA	NA	GO:0031072 GO:0051082	AT5G02160	NA
Potri.006G089301	Chr06:6789483-6790334	39.9827	18.4276	-1.11751	0.00125	0.0127937	downregulated	NA	NA	NA	GO:0003676 GO:0046872	NA	NA
Potri.006G089700	Chr06:6843764-6846006	13.5932	5.92804	-1.19726	0.0017	0.0161514	downregulated	PF08659	EC:1.1.1.206	K08081	GO:0008152 GO:0008667 GO:0016491 GO:0019290 GO:0055114	NA	NA
Potri.006G092700	Chr06:7040212-7041515	56.895	23.5736	-1.27113	0.0001	0.00176685	downregulated	PF00582	NA	NA	GO:0006950	AT3G53990	Adenine nucleotide alpha hydrolases-like superfamily protein
Potri.006G093400	Chr06:7097065-7097527	23.2645	3.10236	-2.90669	0.00325	0.0257617	downregulated	PF00011	NA	K13993	NA	NA	NA
Potri.006G097000	Chr06:7393737-7396714	5.18592	1.55353	-1.73905	0.0004	0.00536047	downregulated	PF00394 PF07731 PF07732	EC:1.10.3.2	K05909	GO:0005507 GO:0016491 GO:0046274 GO:0048046 GO:0052716 GO:0055114	AT2G38080	Laccase/Diphenol oxidase family protein
Potri.006G098100	Chr06:7504454-7506061	6.73443	1.73941	-1.95296	0.0007	0.0082474	downregulated	PF00230	NA	K09872	GO:0005215 GO:0006810 GO:0016020	AT4G23400	plasma membrane intrinsic protein 1;5
Potri.006G107000	Chr06:8296507-8298220	95.3509	12.3051	-2.95399	5e-05	0.000976812	downregulated	PF00141	EC:1.11.1.7	K00430	GO:0004601 GO:0006979 GO:0020037 GO:0055114	NA	NA
Potri.006G109100	Chr06:8481153-8483420	116.675	22.6185	-2.36692	5e-05	0.000976812	downregulated	PF03106	NA	NA	GO:0003700 GO:0006355 GO:0043565	NA	NA
Potri.006G110000	Chr06:8539575-8543519	11.0377	4.27826	-1.36734	5e-05	0.000976812	downregulated	PF07714 PF11721	EC:2.7.11.1	NA	GO:0004672 GO:0004713 GO:0005524 GO:0006468	AT3G51550	Malectin/receptor-like protein kinase family protein
Potri.006G116900	Chr06:9127482-9133042	4.04041	1.37426	-1.55585	0.0008	0.00913443	downregulated	PF13632	EC:2.4.1.32	K13680	NA	AT5G03760	Nucleotide-diphospho-sugar transferases superfamily protein
Potri.006G117200	Chr06:9174420-9177130	37.1316	14.8954	-1.31778	5e-05	0.000976812	downregulated	PF00069 PF08263	EC:2.7.11.1	NA	GO:0004672 GO:0004713 GO:0005515 GO:0005524 GO:0006468	AT2G36570	Leucine-rich repeat protein kinase family protein
Potri.006G119300	Chr06:9379454-9382979	35.0078	8.30121	-2.07628	5e-05	0.000976812	downregulated	PF00450	EC:3.4.16.5	K09646	GO:0004185 GO:0006508	NA	NA
Potri.006G119500	Chr06:9404664-9406555	4.2549	1.17696	-1.85406	0.0012	0.012387	downregulated	PF02133	NA	K03457	GO:0005215 GO:0006810 GO:0016020 GO:0055085	AT5G03555	permease, cytosine/purines, uracil, thiamine, allantoin family protein
Potri.006G121801	Chr06:9667816-9671028	40.4429	18.046	-1.16421	5e-05	0.000976812	downregulated	PF05495 PF13639 PF14599	EC:6.3.2.19	K10144	GO:0005515 GO:0008270	AT5G22920	CHY-type/CTCHY-type/RING-type Zinc finger protein
Potri.006G122900	Chr06:9761895-9764286	9.88113	2.79271	-1.82301	5e-05	0.000976812	downregulated	PF00722 PF06955	EC:2.4.1.207 EC:3.2.1.151	K08235	GO:0004553 GO:0005618 GO:0005975 GO:0006073 GO:0010411 GO:0016762 GO:0042546 GO:0048046	AT2G36870	xyloglucan endotransglucosylase/hydrolase 32
Potri.006G126401	Chr06:10136238-10137208	24.1593	3.41122	-2.82422	5e-05	0.000976812	downregulated	NA	NA	NA	NA	NA	NA
Potri.006G128000	Chr06:10371850-10373432	1998.72	751.27	-1.41168	0.0069	0.0438736	downregulated	PF00230	NA	K09872	GO:0005215 GO:0006810 GO:0016020	AT3G53420	plasma membrane intrinsic protein 2A
Potri.006G128200	Chr06:10377897-10379554	711.293	288.696	-1.30089	0.001	0.0108094	downregulated	PF00230	NA	K09872	GO:0005215 GO:0006810 GO:0016020	AT3G53420	plasma membrane intrinsic protein 2A
Potri.006G129200	Chr06:10481365-10482420	189.008	56.1638	-1.75073	5e-05	0.000976812	downregulated	PF02469	NA	NA	NA	AT5G03170	FASCICLIN-like arabinogalactan-protein 11
Potri.006G131000	Chr06:10682359-10686399	14.7909	4.78858	-1.62704	5e-05	0.000976812	downregulated	PF03360	EC:2.4.2.24	NA	GO:0015018 GO:0016020	AT2G37090	Nucleotide-diphospho-sugar transferases superfamily protein
Potri.006G134500	Chr06:11066157-11068731	15.4489	2.38696	-2.69426	5e-05	0.000976812	downregulated	PF01095 PF04043	EC:3.1.1.11	K01051	GO:0004857 GO:0005618 GO:0030599 GO:0042545	AT4G33220	pectin methylesterase 44
Potri.006G138700	Chr06:11571824-11572896	7.00698	0.863159	-3.02109	0.00105	0.0112386	downregulated	PF00847	NA	NA	GO:0003677 GO:0003700 GO:0006355	AT1G19210	Integrase-type DNA-binding superfamily protein
Potri.006G138800	Chr06:11576668-11577628	18.1416	4.12973	-2.13518	5e-05	0.000976812	downregulated	PF00847	NA	NA	GO:0003677 GO:0003700 GO:0006355	AT1G19210	Integrase-type DNA-binding superfamily protein
Potri.006G142800	Chr06:12036854-12043058	108.496	48.538	-1.16045	5e-05	0.000976812	downregulated	PF00724	EC:1.3.1.42	NA	GO:0003824 GO:0010181 GO:0016491 GO:0055114	AT2G06050	oxophytodienoate-reductase 3
Potri.006G152200	Chr06:13401971-13403240	34.5696	16.8159	-1.03968	0.00065	0.00780681	downregulated	PF05553 PF14364	NA	NA	NA	AT4G26130	(1 of 5) PF05553//PF14364 - Cotton fibre expressed protein (DUF761) // Domain of unknown function (DUF4408) (DUF4408)
Potri.006G153300	Chr06:13622554-13634940	24.7264	9.88245	-1.32311	5e-05	0.000976812	downregulated	PF02225 PF04253 PF04389	EC:3.4.17.11	K01301	NA	AT5G19740	Peptidase M28 family protein
Potri.006G155500	Chr06:14022500-14025367	20.1271	9.3636	-1.10401	0.0027	0.0224585	downregulated	PF12695	NA	NA	NA	AT3G24420	alpha/beta-Hydrolases superfamily protein
Potri.006G157800	Chr06:14426340-14430067	5.08793	2.08449	-1.28739	0.0058	0.038818	downregulated	PF15916	EC:2.7.6.2	NA	GO:0016787	AT5G19470	nudix hydrolase homolog 24
[truncated: 791 more rows]

## Sheet: PrCK vs. PrS12d
Supplemental Data 1b. The differentially expressed genes identified in P. russkiiroot under long-term (12 d) salt stress.
Gene ID	Chr_locus	PrCK_RPKM	PrS12d_RPKM	log2(fold_change)	P-value	Q-value	DEGs type	Pfam	KOG	KO	GO	Arabidopsis homologous gene	Gene annotation
Potri.001G008900	Chr01:611894-613461	1.55159	10.19	2.71533	0.00015	0.00173477	up-regulated	PF04819	NA	NA	NA	AT1G55240	Family of unknown function (DUF716)
Potri.001G011800	Chr01:772448-776230	4.51654	9.77083	1.11326	0.00025	0.00264931	up-regulated	NA	NA	NA	NA	AT5G19900	PRLI-interacting factor, putative
Potri.001G018600	Chr01:1372338-1374931	143.431	292.647	1.02881	0.00025	0.00264931	up-regulated	PF01428	NA	NA	GO:0003824 GO:0008152 GO:0008270	AT1G51200	A20/AN1-like zinc finger family protein
Potri.001G019700	Chr01:1449429-1450447	6.24396	26.8981	2.10697	5e-05	0.000672886	up-regulated	NA	NA	NA	NA	NA	NA
Potri.001G026100	Chr01:1953654-1959385	16.7144	41.3342	1.30625	5e-05	0.000672886	up-regulated	PF01008	NA	K03754	GO:0044237	AT3G07300	NagB/RpiA/CoA transferase-like superfamily protein
Potri.001G027400	Chr01:2078787-2089825	61.4084	129.131	1.07233	0.0005	0.00466039	up-regulated	PF00703 PF02836 PF02837 PF02929 PF16353	EC:3.2.1.23	K01190	GO:0003824 GO:0004553 GO:0004565 GO:0005975 GO:0009341 GO:0030246	AT3G54440	glycoside hydrolase family 2 protein
Potri.001G034600	Chr01:2550150-2553808	4.03195	8.1734	1.01946	0.00125	0.00961266	up-regulated	PF02536	NA	K15032	GO:0003690 GO:0005739 GO:0006355	NA	NA
Potri.001G042600	Chr01:3095685-3098098	3.24914	12.8887	1.98798	5e-05	0.000672886	up-regulated	PF00012	NA	K03283	NA	NA	NA
Potri.001G044300	Chr01:3190109-3196349	0.377455	2.92017	2.95168	0.00895	0.0426743	up-regulated	PF01075	NA	NA	GO:0008152 GO:0016757	AT1G15980	NDH-dependent cyclic electron flow 1
Potri.001G048200	Chr01:3537532-3538928	3.18263	8.01887	1.33318	0.00315	0.0196147	up-regulated	PF00847	NA	NA	GO:0003677 GO:0003700 GO:0006355	NA	NA
Potri.001G048900	Chr01:3653060-3660509	1.82927	4.19295	1.1967	0.00055	0.00502348	up-regulated	PF00005 PF01061 PF08370 PF14510	EC:3.6.3.34	NA	GO:0005524 GO:0016020 GO:0016887	AT1G15520	pleiotropic drug resistance 12
Potri.001G049300	Chr01:3706638-3710505	2.80514	7.04651	1.32884	0.0019	0.0133829	up-regulated	PF13920	NA	NA	GO:0005515 GO:0008270	NA	NA
Potri.001G051200	Chr01:3858090-3863400	35.7846	84.2809	1.23587	5e-05	0.000672886	up-regulated	PF01494	NA	K06126	GO:0004497 GO:0006744 GO:0016709 GO:0050660 GO:0055114 GO:0071949	AT3G24200	FAD/NAD(P)-binding oxidoreductase family protein
Potri.001G053700	Chr01:4077897-4078958	3.36575	9.41915	1.48467	0.00765	0.0381917	up-regulated	NA	NA	NA	NA	AT2G33180	NA
Potri.001G058500	Chr01:4450231-4450767	154.756	1075.18	2.79651	5e-05	0.000672886	up-regulated	NA	NA	NA	NA	NA	NA
Potri.001G059500	Chr01:4540187-4541896	1.90938	5.25948	1.46181	0.0073	0.0369241	up-regulated	NA	NA	NA	NA	AT1G27990	NA
Potri.001G066400	Chr01:4977533-4979088	81.6655	338.834	2.05278	5e-05	0.000672886	up-regulated	PF07207	NA	NA	NA	AT3G26740	CCR-like
Potri.001G067100	Chr01:5028244-5029648	28.6977	107.814	1.90953	5e-05	0.000672886	up-regulated	PF04832	NA	NA	NA	NA	NA
Potri.001G067600	Chr01:5078624-5081792	8.83181	27.6112	1.64448	5e-05	0.000672886	up-regulated	PF00847	NA	NA	GO:0003677 GO:0003700 GO:0006355	AT5G13330	related to AP2 6l
Potri.001G069650	Chr01:5247537-5253011	0.958018	3.82147	1.996	0.0002	0.00220653	up-regulated	PF02705	NA	K03549	GO:0015079 GO:0016020 GO:0071805	AT4G13420	high affinity K+ transporter 5
Potri.001G081200	Chr01:6434751-6440448	3.41558	8.28521	1.27841	0.0001	0.00123537	up-regulated	PF12710 PF16209 PF16212	EC:3.6.3.1	K01530	GO:0000166 GO:0000287 GO:0004012 GO:0005524 GO:0015914 GO:0016021 GO:0046872	NA	NA
Potri.001G082100	Chr01:6500549-6508457	25.0137	51.6766	1.04679	0.0001	0.00123537	up-regulated	PF03343	NA	K11984	GO:0000398	AT5G16780	SART-1 family
Potri.001G084000	Chr01:6703688-6707487	13.4354	39.1213	1.54192	5e-05	0.000672886	up-regulated	PF00155	EC:4.4.1.11	K01761	GO:0003824 GO:0009058 GO:0030170	AT1G64660	methionine gamma-lyase
Potri.001G084400	Chr01:6748220-6751958	4.43385	12.6764	1.51552	5e-05	0.000672886	up-regulated	PF03169	NA	NA	GO:0055085	AT4G24120	YELLOW STRIPE like 1
Potri.001G084600	Chr01:6761444-6763898	3.17483	12.462	1.97279	0.0001	0.00123537	up-regulated	NA	NA	NA	NA	AT5G41960	NA
Potri.001G091300	Chr01:7219902-7220875	37.5484	92.7664	1.30485	5e-05	0.000672886	up-regulated	PF11623	NA	NA	NA	AT4G23890	(1 of 1) PF11623 - Protein of unknown function (DUF3252) (DUF3252)
Potri.001G099001	Chr01:7881372-7883114	2.90789	6.94755	1.25653	0.00505	0.0280589	up-regulated	PF03106	NA	K13425	GO:0003700 GO:0006355 GO:0043565	NA	NA
Potri.001G107600	Chr01:8638924-8639986	230.952	572.351	1.30931	0.00015	0.00173477	up-regulated	PF00314	NA	NA	NA	AT4G11650	osmotin 34
Potri.001G108100	Chr01:8685710-8688338	14.5403	41.2685	1.50499	5e-05	0.000672886	up-regulated	PF00447	NA	K09419	GO:0003700 GO:0005634 GO:0006355 GO:0043565	AT4G11660	winged-helix DNA-binding transcription factor family protein
Potri.001G108700	Chr01:8762720-8765819	1.59542	4.17981	1.38951	0.0091	0.0432231	up-regulated	PF01694	NA	NA	GO:0004252 GO:0006508 GO:0016021	AT1G63120	RHOMBOID-like 2
Potri.001G113900	Chr01:9227414-9232951	1.63218	18.0411	3.46642	5e-05	0.000672886	up-regulated	PF00067	EC:1.14.13.152	NA	GO:0005506 GO:0016705 GO:0020037 GO:0055114	AT1G33730	cytochrome P450, family 76, subfamily C, polypeptide 5
Potri.001G118500	Chr01:9634927-9638326	2.79719	7.51268	1.42535	0.0001	0.00123537	up-regulated	PF00067	NA	NA	GO:0004497 GO:0005506 GO:0016705 GO:0020037 GO:0055114	AT4G12310	cytochrome P450, family 706, subfamily A, polypeptide 5
Potri.001G124900	Chr01:10268587-10274006	4.24311	8.97927	1.08147	0.00165	0.0120091	up-regulated	PF01926	EC:1.14.13.39	K13427	GO:0005525	AT3G47450	P-loop containing nucleoside triphosphate hydrolases superfamily protein
Potri.001G137200	Chr01:11178408-11187839	109.06	249.276	1.19263	0.0006	0.00539613	up-regulated	PF12174	EC:2.4.2.30	NA	GO:0003950	AT2G35510	similar to RCD one 1
Potri.001G141500	Chr01:11561993-11564753	279.59	612.583	1.1316	0.00165	0.0120091	up-regulated	PF04640	NA	NA	NA	AT4G17900	PLATZ transcription factor family protein
Potri.001G148100	Chr01:12215328-12228471	21.4335	47.9708	1.16229	0.00015	0.00173477	up-regulated	PF09416 PF13086 PF13087	EC:3.6.4.12	K14326	GO:0000184 GO:0003677 GO:0004386 GO:0005524 GO:0005737 GO:0008270	AT5G47010	RNA helicase, putative
Potri.001G148600	Chr01:12338027-12340591	14.4128	41.0906	1.51145	5e-05	0.000672886	up-regulated	PF13920	NA	K19042	GO:0004842 GO:0005515 GO:0005634 GO:0008270 GO:0016567 GO:0031347	AT1G32740	SBP (S-ribonuclease binding protein) family protein
Potri.001G148900	Chr01:12445673-12449466	1.01244	6.06751	2.58327	0.0001	0.00123537	up-regulated	PF01373	EC:3.2.1.2	K01177	GO:0000272 GO:0005975 GO:0016161	AT4G17090	chloroplast beta-amylase
Potri.001G149001	Chr01:12449590-12451183	4.86931	12.6326	1.37536	0.00235	0.015685	up-regulated	NA	NA	NA	NA	NA	NA
Potri.001G150900	Chr01:12624333-12650414	5.32011	11.4286	1.10312	0.0001	0.00123537	up-regulated	PF00588	EC:2.1.1.34	NA	GO:0003723 GO:0005488 GO:0006396 GO:0008173	AT4G17610	tRNA/rRNA methyltransferase (SpoU) family protein
Potri.001G151500	Chr01:12679215-12680692	0.874408	6.42213	2.87667	0.00295	0.0186296	up-regulated	PF01357 PF03330	NA	NA	GO:0005576 GO:0019953	AT4G17030	expansin-like B1
Potri.001G154100	Chr01:12899655-12900786	22.5663	51.285	1.18437	5e-05	0.000672886	up-regulated	PF00847	NA	K09286	GO:0003677 GO:0003700 GO:0006355	AT4G17500	ethylene responsive element binding factor 1
Potri.001G155800	Chr01:13103062-13107519	7.76292	16.6817	1.1036	0.00015	0.00173477	up-regulated	PF14724	EC:3.1.4.12	NA	GO:0050290	AT5G47400	(1 of 1) 3.1.4.12 - Sphingomyelin phosphodiesterase / Neutral sphingomyelinase
Potri.001G164700	Chr01:13999495-14004485	32.0152	65.7569	1.03839	5e-05	0.000672886	up-regulated	PF00226	NA	NA	NA	AT3G14200	Chaperone DnaJ-domain superfamily protein
Potri.001G167100	Chr01:14240735-14248166	54.2056	118.99	1.13432	5e-05	0.000672886	up-regulated	PF00171	EC:1.2.1.3	K14085	GO:0008152 GO:0016491 GO:0016620 GO:0055114	AT1G54100	aldehyde dehydrogenase 7B4
Potri.001G172100	Chr01:14781427-14782086	118.75	240.113	1.01579	0.0004	0.00388427	up-regulated	PF15697	NA	NA	NA	AT1G80180	(1 of 3) PF15697 - Domain of unknown function (DUF4666) (DUF4666)
Potri.001G173900,Potri.001G174000	Chr01:14942734-14947805	34.1532	76.3971	1.1615	0.0005	0.00466039	up-regulated	NA	NA	NA	NA	NA	NA
Potri.001G177300	Chr01:15384753-15388527	11.5722	28.1831	1.28417	5e-05	0.000672886	up-regulated	NA	EC:2.7.1.31	K15918	NA	AT1G80380	P-loop containing nucleoside triphosphate hydrolases superfamily protein
Potri.001G178400	Chr01:15579183-15579375	79.251	219.534	1.46995	0.0057	0.0307654	up-regulated	NA	NA	NA	NA	NA	NA
Potri.001G190300	Chr01:17349182-17352906	18.5679	43.547	1.22976	5e-05	0.000672886	up-regulated	PF02309	NA	K14484	GO:0005634 GO:0006355	AT3G16500	phytochrome-associated protein 1
Potri.001G190700	Chr01:17399554-17400811	186.215	381.538	1.03486	0.00055	0.00502348	up-regulated	NA	NA	NA	NA	AT5G56550	oxidative stress 3
Potri.001G207100	Chr01:21168222-21170587	48.2531	124.604	1.36866	5e-05	0.000672886	up-regulated	PF00076 PF00098	NA	K12885	GO:0000166 GO:0003676 GO:0008270	AT3G26420	RNA-binding (RRM/RBD/RNP motifs) family protein with retrovirus zinc finger-like domain
Potri.001G209600	Chr01:21467265-21470436	3.83268	10.0657	1.39303	0.00205	0.0141312	up-regulated	PF04755	NA	NA	NA	AT3G26080	plastid-lipid associated protein PAP / fibrillin family protein
Potri.001G219100	Chr01:22894368-22895673	21.151	77.1893	1.86768	5e-05	0.000672886	up-regulated	PF00249	NA	NA	GO:0003677	NA	NA
Potri.001G220800	Chr01:23035631-23038364	268.509	804.692	1.58346	0.0001	0.00123537	up-regulated	PF04739 PF16561	NA	K07199	GO:0005515 GO:0009744 GO:0043562	AT5G21170	5'-AMP-activated protein kinase beta-2 subunit protein
Potri.001G223300	Chr01:23861401-23864631	0.759128	4.45544	2.55315	0.00085	0.00711612	up-regulated	PF00232	EC:3.2.1.21	K01188	GO:0004553 GO:0005975	AT2G44490	Glycosyl hydrolase superfamily protein
Potri.001G225800	Chr01:24368854-24369392	25.0857	110.398	2.13778	5e-05	0.000672886	up-regulated	PF00031	NA	NA	GO:0004869	AT2G40880	cystatin A
Potri.001G227200	Chr01:24603443-24608590	1.87354	6.64181	1.82581	0.0007	0.00608907	up-regulated	PF00232	EC:3.2.1.119 EC:3.2.1.21	K01188	GO:0004553 GO:0005975	AT2G44480	beta glucosidase 17
Potri.001G228500	Chr01:24773548-24785927	0.958282	4.32837	2.1753	0.0021	0.0144135	up-regulated	PF00249	NA	NA	GO:0003677	NA	NA
Potri.001G229500	Chr01:24880006-24881302	20.6589	82.8711	2.0041	5e-05	0.000672886	up-regulated	PF07649	NA	NA	GO:0000902 GO:0005515 GO:0008270 GO:0047134 GO:0055114	NA	NA
Potri.001G229600	Chr01:24881712-24887262	11.7018	32.596	1.47797	5e-05	0.000672886	up-regulated	PF13920	EC:6.3.2.19	K10666	GO:0005515 GO:0008270	AT2G44410	RING/U-box superfamily protein
Potri.001G239100	Chr01:25682429-25689735	8.19701	21.4146	1.38543	5e-05	0.000672886	up-regulated	PF00582 PF04564 PF07714	EC:2.7.11.1	NA	GO:0004672 GO:0004713 GO:0004842 GO:0005524 GO:0006468 GO:0006950 GO:0016567	NA	NA
Potri.001G239650,Potri.001G239700	Chr01:25746737-25747921	24.172	123.859	2.35729	0.00015	0.00173477	up-regulated	NA	NA	NA	NA	NA	NA
Potri.001G242333	Chr01:23304634-23310967	1.67908	3.99558	1.25074	0.0019	0.0133829	up-regulated	PF00171	EC:1.2.1.27	K00140	GO:0004491 GO:0008152 GO:0016491 GO:0016620 GO:0055114	AT2G14170	aldehyde dehydrogenase 6B2
Potri.001G244800	Chr01:26194782-26197821	5.23708	13.6737	1.38457	0.0001	0.00123537	up-regulated	PF05368	NA	NA	NA	AT3G46780	plastid transcriptionally active 16
Potri.001G245000	Chr01:26208665-26211246	41.1273	89.6697	1.12452	5e-05	0.000672886	up-regulated	PF13561	EC:1.1.1.206 EC:1.1.1.236	K08081	GO:0008152 GO:0008667 GO:0016491 GO:0019290 GO:0055114	AT2G29320	NAD(P)-binding Rossmann-fold superfamily protein
Potri.001G248100	Chr01:26432351-26435005	73.3754	310.734	2.08231	5e-05	0.000672886	up-regulated	PF00076	NA	NA	GO:0000166 GO:0003676	AT1G07350	RNA-binding (RRM/RBD/RNP motifs) family protein
Potri.001G249200	Chr01:26528570-26533457	0.789744	2.80032	1.82614	0.0002	0.00220653	up-regulated	PF01964	EC:4.1.99.17	K03147	GO:0009228 GO:0051536	AT2G29630	thiaminC
Potri.001G253300,Potri.001G253400	Chr01:26949965-26972662	27.5899	55.4144	1.00612	0.0012	0.00930198	up-regulated	NA	NA	NA	NA	NA	NA
Potri.001G253700	Chr01:26996604-27001252	3.63081	8.69636	1.26012	0.0013	0.00990489	up-regulated	PF05996	EC:1.3.7.4	K08101	GO:0010024 GO:0016636 GO:0050897 GO:0055114	AT3G09150	phytochromobilin:ferredoxin oxidoreductase, chloroplast / phytochromobilin synthase (HY2)
Potri.001G268600	Chr01:28353892-28356173	1.86452	12.55	2.75081	5e-05	0.000672886	up-regulated	PF00107 PF08240	EC:1.1.1.195	K00083	GO:0008270 GO:0016491 GO:0055114	AT4G37990	elicitor-activated gene 3-2
Potri.001G270800	Chr01:28525796-28528829	5.41598	17.8748	1.72264	5e-05	0.000672886	up-regulated	PF00067	NA	NA	GO:0004497 GO:0005506 GO:0016705 GO:0020037 GO:0055114	NA	NA
Potri.001G270900	Chr01:28546907-28549073	7.91066	22.0925	1.48169	5e-05	0.000672886	up-regulated	PF00067	NA	NA	GO:0004497 GO:0005506 GO:0016705 GO:0020037 GO:0055114	AT3G20120	cytochrome P450, family 705, subfamily A, polypeptide 21
Potri.001G278400	Chr01:29159448-29163397	139.842	292.997	1.06709	0.0013	0.00990489	up-regulated	PF00733 PF12481	EC:6.3.5.4	K01953	GO:0004066 GO:0006529	AT3G47340	glutamine-dependent asparagine synthase 1
Potri.001G283100	Chr01:29655908-29662100	7.50994	17.8386	1.24813	5e-05	0.000672886	up-regulated	PF00171	EC:1.2.1.27	K00140	GO:0004491 GO:0008152 GO:0016491 GO:0016620 GO:0055114	AT2G14170	aldehyde dehydrogenase 6B2
Potri.001G287400	Chr01:29983633-29987288	18.0571	44.0105	1.28529	5e-05	0.000672886	up-regulated	PF00056 PF02866	EC:1.1.1.37	K00026	GO:0003824 GO:0005975 GO:0006108 GO:0016491 GO:0016616 GO:0019752 GO:0030060 GO:0055114	NA	NA
Potri.001G288301	Chr01:30050460-30051147	5.14171	294.535	5.84005	5e-05	0.000672886	up-regulated	PF00188	NA	K13449	NA	AT4G33720	CAP (Cysteine-rich secretory proteins, Antigen 5, and Pathogenesis-related 1 protein) superfamily protein
Potri.001G289200	Chr01:30135507-30165106	32.6179	73.6065	1.17417	0.00045	0.00426935	up-regulated	PF00454 PF02259 PF02260 PF08771	EC:2.7.11.1	NA	GO:0005488 GO:0005515 GO:0008144 GO:0016773	AT1G50030	target of rapamycin
Potri.001G294800	Chr01:30614803-30615398	7.25189	20.4494	1.49563	0.0018	0.012845	up-regulated	NA	NA	NA	NA	AT3G19615	NA
Potri.001G295200	Chr01:30634044-30635650	18.5808	47.986	1.3688	5e-05	0.000672886	up-regulated	PF12796	NA	NA	GO:0005515	AT5G40160	Ankyrin repeat family protein
Potri.001G304100	Chr01:31384553-31395777	32.8372	78.2616	1.25297	0.0029	0.0183606	up-regulated	NA	NA	NA	NA	AT4G34100	RING/U-box superfamily protein
Potri.001G309100	Chr01:31951950-31954543	4.95184	13.7702	1.47551	5e-05	0.000672886	up-regulated	PF13837	NA	NA	GO:0003677 GO:0046982	NA	NA
Potri.001G311700	Chr01:32225500-32226556	262.081	611.716	1.22285	0.00045	0.00426935	up-regulated	PF04674	NA	NA	NA	AT5G64260	EXORDIUM like 2
Potri.001G317200	Chr01:32735222-32750615	2.59694	6.18619	1.25224	0.0001	0.00123537	up-regulated	PF13020	NA	NA	NA	AT4G13750	Histidine kinase-, DNA gyrase B-, and HSP90-like ATPase family protein
Potri.001G318800	Chr01:32844390-32865637	3.66926	8.36664	1.18916	5e-05	0.000672886	up-regulated	PF07539	NA	NA	GO:0005488 GO:0046982	AT4G30990	ARM repeat superfamily protein
Potri.001G319000	Chr01:32869961-32878217	17.7671	37.3392	1.07148	5e-05	0.000672886	up-regulated	PF00076 PF00630	NA	NA	GO:0000166 GO:0003676 GO:0003824 GO:0005515	AT3G23900	RNA recognition motif (RRM)-containing protein
Potri.001G321800	Chr01:33127278-33139551	2.57588	8.45694	1.71507	5e-05	0.000672886	up-regulated	PF00501	EC:6.2.1.20	K01897	GO:0003824 GO:0008152	AT4G14070	acyl-activating enzyme 15
Potri.001G323300	Chr01:33237640-33239103	0.930843	5.75363	2.62786	0.00075	0.00641139	up-regulated	PF02893	NA	NA	NA	NA	NA
Potri.001G327000	Chr01:33608366-33612209	22.568	46.6098	1.04635	5e-05	0.000672886	up-regulated	PF01842	EC:2.7.7.59	NA	GO:0008152 GO:0016597	AT3G01990	ACT domain repeat 6
Potri.001G328000	Chr01:33711764-33714090	2.47042	8.35824	1.75844	0.00365	0.0218784	up-regulated	PF03106	NA	NA	GO:0003700 GO:0006355 GO:0043565	AT5G13080	WRKY DNA-binding protein 75
Potri.001G328300	Chr01:33765145-33765795	17.7	67.987	1.94151	5e-05	0.000672886	up-regulated	NA	NA	NA	NA	AT3G01960	NA
Potri.001G329900	Chr01:33861325-33864459	11.4939	23.1714	1.01148	0.00085	0.00711612	up-regulated	PF16113	EC:4.1.3.36	K01661	GO:0008935 GO:0009234	AT1G60550	enoyl-CoA hydratase/isomerase D
Potri.001G335300	Chr01:34359748-34364587	59.1148	135.961	1.2016	5e-05	0.000672886	up-regulated	PF01490	NA	NA	NA	AT5G40780	lysine histidine transporter 1
Potri.001G351200	Chr01:36408487-36411618	1.50465	3.59632	1.25709	0.0036	0.0216603	up-regulated	PF00854	NA	K14638	GO:0005215 GO:0006810 GO:0016020	NA	NA
Potri.001G351400	Chr01:36427306-36432032	12.8226	26.8596	1.06675	0.00015	0.00173477	up-regulated	PF00160	EC:5.2.1.8	NA	GO:0000413 GO:0003755 GO:0006457	AT3G01480	cyclophilin 38
Potri.001G353100	Chr01:36714390-36723021	53.4233	133.756	1.32406	5e-05	0.000672886	up-regulated	PF06972	NA	NA	GO:0005515	AT1G29370	Kinase-related protein of unknown function (DUF1296)
Potri.001G359200	Chr01:37533382-37552705	5.07636	12.5792	1.30918	5e-05	0.000672886	up-regulated	PF00128 PF02806 PF02922	EC:2.4.1.18	K00700	GO:0003824 GO:0003844 GO:0004553 GO:0005975 GO:0005978 GO:0043169	AT3G20440	Alpha amylase family protein
Potri.001G374100	Chr01:39224884-39229274	122.921	363.889	1.56577	0.0001	0.00123537	up-regulated	PF04209	EC:1.13.11.5	K00451	GO:0004411 GO:0006559 GO:0006570 GO:0055114	AT5G54080	homogentisate 1,2-dioxygenase
Potri.001G376200	Chr01:39583811-39584051	79.8351	314.661	1.9787	5e-05	0.000672886	up-regulated	NA	NA	NA	NA	AT2G31085	CLAVATA3/ESR-RELATED 6
Potri.001G377400	Chr01:39679879-39684782	53.8227	145.613	1.43585	5e-05	0.000672886	up-regulated	PF00076 PF14259	NA	K12741	GO:0000166 GO:0003676	AT3G15010	RNA-binding (RRM/RBD/RNP motifs) family protein
Potri.001G379000	Chr01:39965512-39966729	50.6981	196.965	1.95794	5e-05	0.000672886	up-regulated	PF04832	NA	NA	NA	AT1G17100	SOUL heme-binding family protein
Potri.001G383000	Chr01:40256048-40262284	42.0089	177.901	2.08231	5e-05	0.000672886	up-regulated	PF03083	NA	K15382	NA	AT3G14770	Nodulin MtN3 family protein
Potri.001G388900	Chr01:41095239-41097403	40.7663	219.298	2.42745	5e-05	0.000672886	up-regulated	PF00264 PF12142 PF12143	EC:1.10.3.1	K00422	GO:0004097 GO:0008152 GO:0016491 GO:0046148 GO:0055114	NA	NA
Potri.001G391200	Chr01:41416307-41420621	1.25815	5.4938	2.1265	5e-05	0.000672886	up-regulated	PF01453	NA	NA	NA	NA	NA
Potri.001G398300	Chr01:42365239-42367399	13.3464	32.4174	1.28032	5e-05	0.000672886	up-regulated	NA	NA	NA	NA	AT3G15280	NA
Potri.001G400100	Chr01:42644517-42645117	773.566	1850.46	1.25828	5e-05	0.000672886	up-regulated	NA	NA	NA	GO:0046872	AT3G15353	metallothionein 3
Potri.001G400200	Chr01:42644272-42644473	103.024	454.497	2.1413	5e-05	0.000672886	up-regulated	NA	NA	NA	NA	NA	NA
Potri.001G403000	Chr01:42893722-42895455	235.016	619.427	1.39817	5e-05	0.000672886	up-regulated	PF12481	NA	NA	NA	AT4G27450	Aluminium induced protein with YGL and LRDR motifs
Potri.001G404100	Chr01:43007592-43009259	11.7453	84.6105	2.84875	5e-05	0.000672886	up-regulated	PF02365	NA	NA	GO:0003677 GO:0006355	AT4G27410	NAC (No Apical Meristem) domain transcriptional regulator superfamily protein
Potri.001G405900	Chr01:43327433-43328829	6.84994	40.1872	2.55257	5e-05	0.000672886	up-regulated	NA	NA	NA	GO:0003824	NA	NA
Potri.001G406700	Chr01:43405368-43409307	6.63477	13.4911	1.02389	0.00285	0.0181058	up-regulated	PF02683	NA	NA	GO:0016020 GO:0017004 GO:0055114	AT5G54290	cytochrome c biogenesis protein family
Potri.001G409900	Chr01:44320427-44323856	37.748	115.046	1.60774	5e-05	0.000672886	up-regulated	PF00232	EC:3.2.1.21	NA	GO:0004553 GO:0005975	AT5G54570	beta glucosidase 41
Potri.001G410100	Chr01:44311966-44315504	26.5519	61.2125	1.20501	5e-05	0.000672886	up-regulated	NA	NA	NA	NA	AT5G54540	Uncharacterised conserved protein (UCP012943)
Potri.001G416500	Chr01:44481061-44482712	47.7564	353.175	2.88662	5e-05	0.000672886	up-regulated	PF00085	EC:1.6.5.4	NA	GO:0006662 GO:0015035 GO:0045454	AT1G11530	C-terminal cysteine residue is changed to a serine 1
Potri.001G420400	Chr01:44896313-44901746	15.3847	34.66	1.17178	5e-05	0.000672886	up-regulated	PF00498	NA	NA	GO:0005515	AT3G20550	SMAD/FHA domain-containing protein
Potri.001G424950	Chr01:45040372-45042954	114.053	252.165	1.14466	5e-05	0.000672886	up-regulated	PF00253	NA	K02954	GO:0003735 GO:0005622 GO:0005840 GO:0006412	AT2G34520	mitochondrial ribosomal protein S14
Potri.001G431700	Chr01:46254416-46256612	112.686	279.972	1.31298	5e-05	0.000672886	up-regulated	PF13410 PF13417	EC:2.5.1.18	K00799	GO:0005515	AT1G78340	glutathione S-transferase TAU 22
Potri.001G436800	Chr01:46291311-46293215	37.123	76.8295	1.04935	5e-05	0.000672886	up-regulated	PF13410 PF13417	EC:2.5.1.18	K00799	GO:0005515	AT1G78340	glutathione S-transferase TAU 22
Potri.001G437000	Chr01:46299669-46301621	9.18445	27.3909	1.57643	5e-05	0.000672886	up-regulated	PF13410 PF13417	EC:2.5.1.18	K00799	GO:0005515	AT1G78340	glutathione S-transferase TAU 22
Potri.001G437400	Chr01:46329690-46330914	41.0556	89.6442	1.12663	0.0003	0.00306547	up-regulated	PF02798 PF13410	EC:2.5.1.18	K00799	GO:0005515	AT1G78340	glutathione S-transferase TAU 22
Potri.001G442200	Chr01:46707384-46710723	3.46915	7.10291	1.03383	0.00255	0.01669	up-regulated	PF01453 PF07714	EC:2.7.11.1	NA	GO:0004672 GO:0004713 GO:0005524 GO:0006468	NA	NA
Potri.001G450100	Chr01:47610416-47613435	20.5064	54.1175	1.40002	5e-05	0.000672886	up-regulated	PF01852	NA	NA	GO:0008289	AT1G64720	Polyketide cyclase/dehydrase and lipid transport superfamily protein
Potri.001G450401	Chr01:47644812-47651343	1.98982	4.36791	1.1343	0.00125	0.00961266	up-regulated	PF00082 PF02225 PF05922	EC:3.4.14.10	NA	GO:0004252 GO:0006508	AT4G10520	Subtilase family protein
Potri.001G451500	Chr01:47753951-47756807	1.75696	5.51445	1.65014	0.00415	0.0241859	up-regulated	PF03171 PF14226	EC:1.14.11.9	NA	GO:0016491 GO:0055114	NA	NA
Potri.001G453800	Chr01:48025834-48026485	13.6755	27.6845	1.01748	0.0043	0.0248135	up-regulated	PF13639	NA	NA	GO:0005515 GO:0008270	AT4G17245	RING/U-box superfamily protein
Potri.001G455600	Chr01:48189862-48219027	11.089	23.7333	1.09778	5e-05	0.000672886	up-regulated	PF06650 PF16909	NA	NA	NA	AT5G24740	Protein of unknown function (DUF1162)
Potri.001G459100	Chr01:48501656-48503440	0.881147	44.0546	5.64377	5e-05	0.000672886	up-regulated	PF01565 PF08031	EC:1.3.3.8	NA	GO:0003824 GO:0016491 GO:0016614 GO:0050660 GO:0055114	AT1G26400	FAD-binding Berberine family protein
Potri.001G459200	Chr01:48511224-48513107	1.33674	11.7558	3.13659	5e-05	0.000672886	up-regulated	PF01565 PF08031	EC:1.3.3.8	NA	GO:0003824 GO:0016491 GO:0016614 GO:0050660 GO:0055114	AT1G26400	FAD-binding Berberine family protein
Potri.001G459900	Chr01:48553739-48561251	1.46746	3.09277	1.07558	0.0064	0.0334813	up-regulated	PF01535 PF13041 PF13812	NA	NA	GO:0005515	AT1G30610	pentatricopeptide (PPR) repeat-containing protein
Potri.001G461500	Chr01:48692191-48694090	5.67242	12.0552	1.08762	0.0012	0.00930198	up-regulated	PF01565 PF08031	EC:1.3.3.8	NA	GO:0003824 GO:0016491 GO:0016614 GO:0050660 GO:0055114	AT5G44410	FAD-binding Berberine family protein
Potri.001G461700	Chr01:48711072-48712856	2.4685	13.897	2.49307	5e-05	0.000672886	up-regulated	PF01565 PF08031	EC:1.3.3.8	NA	GO:0003824 GO:0016491 GO:0016614 GO:0050660 GO:0055114	AT5G44410	FAD-binding Berberine family protein
Potri.001G461900	Chr01:48744937-48746770	1.55067	7.98849	2.36503	0.0001	0.00123537	up-regulated	PF01565 PF08031	EC:1.3.3.8	NA	GO:0003824 GO:0016491 GO:0016614 GO:0050660 GO:0055114	AT5G44410	FAD-binding Berberine family protein
Potri.001G462200	Chr01:48807538-48809227	4.69523	22.2626	2.24536	5e-05	0.000672886	up-regulated	PF01565 PF08031	EC:1.3.3.8	NA	GO:0003824 GO:0016491 GO:0016614 GO:0050660 GO:0055114	AT1G30700	FAD-binding Berberine family protein
Potri.001G462300	Chr01:48812121-48813018	3.74558	18.5432	2.30763	5e-05	0.000672886	up-regulated	PF08031	EC:1.3.3.8	NA	GO:0016491 GO:0050660 GO:0055114	NA	NA
Potri.001G462400	Chr01:48825960-48828554	0.86273	3.00245	1.79916	0.00195	0.0136659	up-regulated	PF01565 PF08031	EC:1.3.3.8	NA	GO:0003824 GO:0016491 GO:0016614 GO:0050660 GO:0055114	AT1G30700	FAD-binding Berberine family protein
Potri.001G462600	Chr01:48858985-48861979	9.78123	19.5938	1.00231	0.0003	0.00306547	up-regulated	PF01565 PF08031	EC:1.3.3.8	NA	GO:0003824 GO:0016491 GO:0016614 GO:0050660 GO:0055114	AT1G11770	FAD-binding Berberine family protein
Potri.001G463300	Chr01:48917684-48919584	13.3513	53.2535	1.99589	5e-05	0.000672886	up-regulated	PF01565 PF08031	EC:1.3.3.8	NA	GO:0003824 GO:0016491 GO:0016614 GO:0050660 GO:0055114	AT1G30760	FAD-binding Berberine family protein
Potri.001G464400	Chr01:48999292-49002175	179.248	359.552	1.00424	0.0028	0.0178799	up-regulated	PF00091 PF03953	EC:2.4.2.1	K07375	GO:0000930 GO:0003924 GO:0005200 GO:0005525 GO:0005874 GO:0007017 GO:0007020 GO:0031122 GO:0043234 GO:0051258	AT5G44340	tubulin beta chain 4
Potri.001G466200	Chr01:49127048-49128462	2.27766	14.5945	2.6798	5e-05	0.000672886	up-regulated	PF10340	EC:3.1.1.1	NA	NA	AT2G45600	alpha/beta-Hydrolases superfamily protein
Potri.001G473100	Chr01:49628831-49637462	12.3534	25.0137	1.01781	0.0001	0.00123537	up-regulated	PF07719 PF13371	NA	K13342	GO:0005515	AT5G56290	peroxin 5
Potri.002G000200	Chr02:14352-22652	8.54758	17.4983	1.03363	0.0008	0.00677386	up-regulated	PF00153	NA	NA	NA	NA	NA
Potri.002G001000	Chr02:74821-85208	15.3146	30.9095	1.01314	0.00035	0.00348686	up-regulated	PF00856 PF02213	EC:2.1.1.43	NA	GO:0005515	AT5G42400	SET domain protein 25
Potri.002G001250	Chr02:91716-93115	57.4477	358.367	2.64112	5e-05	0.000672886	up-regulated	NA	NA	NA	NA	NA	NA
Potri.002G009800	Chr02:609498-613725	564.625	1486.66	1.3967	0.0035	0.0212363	up-regulated	PF00199 PF06628	EC:1.11.1.21 EC:1.11.1.6	K03781	GO:0004096 GO:0006979 GO:0020037 GO:0055114	AT4G35090	catalase 2
Potri.002G010100	Chr02:635147-643473	26.2904	132.904	2.33777	5e-05	0.000672886	up-regulated	PF00651 PF12248	NA	NA	GO:0005515	AT2G30600	BTB/POZ domain-containing protein
Potri.002G014700	Chr02:903472-904781	221.423	479.814	1.11567	0.0002	0.00220653	up-regulated	PF13716	NA	NA	NA	AT4G35750	SEC14 cytosolic factor family protein / phosphoglyceride transfer family protein
Potri.002G015100	Chr02:921260-922903	190.248	456.783	1.26363	0.0003	0.00306547	up-regulated	PF00043 PF02798	EC:2.5.1.18	K00799	GO:0005515	NA	NA
Potri.002G017200	Chr02:1041586-1047390	0.976457	11.9404	3.61215	5e-05	0.000672886	up-regulated	PF13905	EC:1.8.1.8	K17609	NA	NA	NA
Potri.002G020200	Chr02:1247963-1248701	8.30503	20.8043	1.32482	0.00155	0.0113779	up-regulated	NA	NA	NA	NA	AT1G75810	NA
Potri.002G020700	Chr02:1278180-1279114	34.4643	124.145	1.84886	5e-05	0.000672886	up-regulated	PF00226	NA	NA	NA	NA	NA
Potri.002G024700	Chr02:1606816-1613238	19.9207	44.3671	1.15522	5e-05	0.000672886	up-regulated	PF02309 PF02362 PF06507	NA	K14486	GO:0003677 GO:0005634 GO:0006355 GO:0009725	AT1G19850	Transcriptional factor B3 family protein / auxin-responsive factor AUX/IAA-related
Potri.002G028200	Chr02:1871270-1872756	18.9323	63.4263	1.74423	5e-05	0.000672886	up-regulated	PF00643	NA	NA	GO:0005622 GO:0008270	AT1G75540	salt tolerance homolog2
Potri.002G031200	Chr02:2060677-2062247	110.364	442.697	2.00406	5e-05	0.000672886	up-regulated	PF00141	EC:1.11.1.7	K00430	GO:0004601 GO:0006979 GO:0020037 GO:0055114	AT1G44970	Peroxidase superfamily protein
Potri.002G032400	Chr02:2146702-2151508	2.31028	6.54487	1.5023	0.00035	0.00348686	up-regulated	NA	NA	NA	GO:0046983	AT1G27660	basic helix-loop-helix (bHLH) DNA-binding superfamily protein
Potri.002G034500	Chr02:2282400-2283642	45.0451	238.704	2.40578	5e-05	0.000672886	up-regulated	NA	NA	NA	NA	AT1G19530	NA
Potri.002G041800	Chr02:2733402-2746497	2.08888	5.60293	1.42345	5e-05	0.000672886	up-regulated	PF00063 PF00612 PF02736	EC:3.6.4.1	K10357	GO:0003774 GO:0005515 GO:0005524 GO:0016459	NA	NA
Potri.002G053700	Chr02:3639631-3643833	1.37615	4.27477	1.63522	0.0074	0.0372356	up-regulated	NA	NA	NA	NA	AT4G02830	NA
Potri.002G053900	Chr02:3646769-3652877	5.02954	11.7287	1.22154	0.00035	0.00348686	up-regulated	PF00344	NA	NA	GO:0015031 GO:0016020	AT2G31530	SecY protein transport family protein
Potri.002G054900	Chr02:3722631-3724391	22.6958	143.537	2.66092	5e-05	0.000672886	up-regulated	PF14541 PF14543	EC:3.4.23.12	NA	GO:0004190 GO:0006508	AT1G03230	Eukaryotic aspartyl protease family protein
Potri.002G056400	Chr02:3835550-3837220	28.2262	83.0857	1.55757	5e-05	0.000672886	up-regulated	PF13671	NA	NA	NA	NA	NA
Potri.002G057400,Potri.002G057450	Chr02:3920411-3923386	115.232	242.264	1.07204	0.0005	0.00466039	up-regulated	NA	NA	NA	NA	NA	NA
Potri.002G061000	Chr02:4217899-4225429	7.40618	15.4724	1.0629	0.0008	0.00677386	up-regulated	PF03109	EC:3.6.3.46	K08869	GO:0004672 GO:0005524 GO:0006468	AT1G71810	Protein kinase superfamily protein
Potri.002G065600	Chr02:4516884-4520059	6.31308	26.045	2.04459	5e-05	0.000672886	up-regulated	PF00847	NA	NA	GO:0003677 GO:0003700 GO:0006355	NA	NA
Potri.002G071500	Chr02:5013872-5015715	2.41155	5.33256	1.14486	0.0098	0.0457388	up-regulated	PF04720	NA	NA	NA	AT1G77145	Protein of unknown function (DUF506)
Potri.002G074700	Chr02:5218297-5221261	9.87182	20.4566	1.05118	0.001	0.008104	up-regulated	PF00646 PF13516	NA	K03875	GO:0005515	AT1G21410	F-box/RNI-like superfamily protein
Potri.002G083700	Chr02:5951813-5955409	0.248983	5.1194	4.36185	0.00675	0.0349108	up-regulated	PF00657	EC:3.2.1.51	NA	GO:0016788	NA	NA
Potri.002G086900	Chr02:6224299-6225169	1.17087	7.93689	2.761	0.00065	0.00574381	up-regulated	PF00098 PF00313	NA	NA	GO:0003676 GO:0003677 GO:0006355 GO:0008270	NA	NA
Potri.002G087400	Chr02:6279704-6284062	2.07256	5.86198	1.49997	5e-05	0.000672886	up-regulated	PF01535 PF13041	NA	NA	GO:0005515	AT4G08210	Pentatricopeptide repeat (PPR-like) superfamily protein
Potri.002G092400	Chr02:6684998-6689372	2.59702	6.81397	1.39164	0.0002	0.00220653	up-regulated	PF00916 PF01740	NA	K17469	GO:0008271 GO:0008272 GO:0015116 GO:0016020 GO:0016021 GO:0055085	AT1G77990	STAS domain / Sulfate transporter family
Potri.002G094100	Chr02:6850263-6854933	189.382	382.769	1.01517	0.00525	0.0289107	up-regulated	PF00400	NA	NA	GO:0005515	AT1G78070	Transducin/WD40 repeat-like superfamily protein
Potri.002G096600	Chr02:7052843-7053544	43.9615	114.295	1.37845	5e-05	0.000672886	up-regulated	PF03966	NA	K15448	NA	AT1G22270	Trm112p-like protein
Potri.002G097500	Chr02:7107332-7110047	39.977	84.9	1.0866	5e-05	0.000672886	up-regulated	PF00244	NA	K06630	GO:0019904	AT1G22300	general regulatory factor 10
Potri.002G097800	Chr02:7127597-7131427	1.61002	4.27815	1.40991	0.00025	0.00264931	up-regulated	PF00560	NA	NA	GO:0005515	AT1G78230	Outer arm dynein light chain 1 protein
Potri.002G112500	Chr02:8491551-8492102	106.309	216.311	1.02484	0.0003	0.00306547	up-regulated	NA	NA	K19035	GO:0003735 GO:0005840 GO:0006412 GO:0009507 GO:0019843	AT5G17870	plastid-specific 50S ribosomal protein 6
Potri.002G113600	Chr02:8591221-8595544	53.3232	134.825	1.33826	5e-05	0.000672886	up-regulated	PF01063	EC:2.6.1.42	NA	GO:0003824 GO:0008152	AT1G10070	branched-chain amino acid transaminase 2
Potri.002G115501	Chr02:8797276-8799524	5.86738	16.977	1.5328	0.00675	0.0349108	up-regulated	NA	NA	NA	NA	NA	NA
Potri.002G117700	Chr02:8929667-8930759	6.31518	15.7861	1.32176	0.00055	0.00502348	up-regulated	NA	NA	NA	NA	AT1G27461	NA
Potri.002G118200	Chr02:8955167-8956267	5.69429	11.5296	1.01776	0.00905	0.0430131	up-regulated	NA	NA	NA	NA	AT1G59590	ZCF37
Potri.002G121400	Chr02:9212106-9214270	0.652289	2.29836	1.81702	0.0073	0.0369241	up-regulated	PF00067	EC:1.14.13.53 EC:1.14.13.89	NA	GO:0004497 GO:0005506 GO:0016705 GO:0020037 GO:0055114	NA	NA
Potri.002G123200	Chr02:9324118-9325985	17.4635	38.1388	1.12692	0.00035	0.00348686	up-regulated	PF00168	NA	NA	GO:0005515	NA	NA
Potri.002G128800	Chr02:9745941-9747567	1.79302	6.71524	1.90505	0.0007	0.00608907	up-regulated	PF04759	NA	NA	GO:0006457 GO:0015031	AT5G42680	Protein of unknown function, DUF617
Potri.002G132500	Chr02:9987562-9988590	10.2688	26.3058	1.35711	0.00025	0.00264931	up-regulated	PF13499	NA	K13448	GO:0005509	NA	NA
Potri.002G134300	Chr02:10121041-10126927	0.393898	5.32707	3.75745	5e-05	0.000672886	up-regulated	NA	NA	NA	NA	AT1G75100	J-domain protein required for chloroplast accumulation response 1
Potri.002G135900	Chr02:10225104-10227191	16.6611	45.4924	1.44914	5e-05	0.000672886	up-regulated	NA	NA	NA	GO:0016020 GO:0051260	NA	NA
Potri.002G138600	Chr02:10403865-10407038	4.51018	9.33509	1.04948	0.00205	0.0141312	up-regulated	NA	NA	NA	NA	AT2G44760	Domain of unknown function (DUF3598)
Potri.002G139500	Chr02:10456302-10458949	4.72156	11.4507	1.2781	0.0001	0.00123537	up-regulated	PF13837	NA	NA	GO:0003677	AT2G44730	Alcohol dehydrogenase transcription factor Myb/SANT-like family protein
Potri.002G140600	Chr02:10560800-10562713	0.527961	3.19286	2.59634	0.00055	0.00502348	up-regulated	PF13639	NA	K10663	GO:0005515 GO:0008270	AT3G60220	TOXICOS EN LEVADURA 4
Potri.002G142800	Chr02:10722511-10723893	1.30152	7.95991	2.61256	0.0001	0.00123537	up-regulated	PF00320	NA	NA	GO:0003677 GO:0003700 GO:0005634 GO:0006355 GO:0008270 GO:0043565 GO:0045893	AT3G60530	GATA transcription factor 4
Potri.002G145300	Chr02:10971727-10972910	0.57032	2.97194	2.38156	0.00875	0.0420445	up-regulated	PF02519	NA	K14488	GO:0009733	AT3G60690	SAUR-like auxin-responsive protein family
Potri.002G147100	Chr02:11067561-11069103	1.73976	13.6589	2.97288	5e-05	0.000672886	up-regulated	PF07279	NA	NA	NA	AT3G60780	Protein of unknown function (DUF1442)
Potri.002G147702	Chr02:11124292-11126306	2.55664	6.72804	1.39594	0.002	0.0139027	up-regulated	PF01370	EC:1.1.1.348	NA	GO:0003824 GO:0050662	AT2G45400	NAD(P)-binding Rossmann-fold superfamily protein
Potri.002G149600	Chr02:11279650-11280535	9.42931	20.1648	1.09661	0.00605	0.0320186	up-regulated	NA	NA	NA	NA	AT2G45450	protein binding
Potri.002G155200	Chr02:11852500-11856335	7.92227	17.3163	1.12815	0.00035	0.00348686	up-regulated	PF13639	NA	NA	GO:0005515 GO:0008270	AT3G61180	RING/U-box superfamily protein
Potri.002G155400	Chr02:11876308-11879137	16.8579	51.6893	1.61644	0.0003	0.00306547	up-regulated	PF00448	NA	NA	GO:0005525 GO:0006614	NA	NA
Potri.002G157400	Chr02:11997765-12003229	16.6036	37.0387	1.15754	5e-05	0.000672886	up-regulated	PF07287	NA	NA	NA	AT1G01770	(1 of 1) PTHR13943//PTHR13943:SF48 - HRAS-LIKE SUPPRESSOR - RELATED
Potri.002G160500	Chr02:12258507-12266898	10.5547	23.0583	1.1274	0.0002	0.00220653	up-regulated	PF02225 PF04258	NA	NA	GO:0004190 GO:0016021	AT1G01650	SIGNAL PEPTIDE PEPTIDASE-LIKE 4
Potri.002G163700	Chr02:12541361-12544404	0.652412	7.65518	3.55258	0.00025	0.00264931	up-regulated	PF00155	EC:4.4.1.14	K01762	GO:0003824 GO:0009058 GO:0030170	AT3G61510	ACC synthase 1
Potri.002G166300	Chr02:12713920-12719085	1.39722	4.02013	1.52469	0.0001	0.00123537	up-regulated	PF02179	NA	NA	GO:0051087	AT2G46240	BCL-2-associated athanogene 6
Potri.002G167100	Chr02:12789012-12794100	7.53152	15.8717	1.07545	0.0004	0.00388427	up-regulated	PF00170 PF07777 PF16596	NA	K09060	GO:0003700 GO:0006355 GO:0043565	AT2G46270	G-box binding factor 3
Potri.002G167700	Chr02:12830590-12836231	4.24814	10.7218	1.33565	0.0003	0.00306547	up-regulated	PF00153	NA	K15119	NA	AT2G46320	Mitochondrial substrate carrier family protein
Potri.002G170700	Chr02:13143953-13146083	2.2504	10.5501	2.229	0.0014	0.0104875	up-regulated	PF08660	NA	K07441	NA	NA	NA
Potri.002G174001,Potri.002G174100	Chr02:13407769-13413148	12.1069	24.7812	1.03342	0.00035	0.00348686	up-regulated	NA	NA	NA	NA	NA	NA
Potri.002G174500	Chr02:13444955-13446656	4.76865	12.0832	1.34135	0.00035	0.00348686	up-regulated	PF04564	EC:6.3.2.19	NA	GO:0004842 GO:0005488 GO:0016567	NA	NA
Potri.002G176300	Chr02:13670482-13672082	11.8254	37.3476	1.65913	5e-05	0.000672886	up-regulated	PF00046 PF02183	NA	K09338	GO:0003677 GO:0003700 GO:0006355 GO:0043565	AT3G61890	homeobox 12
Potri.002G178100	Chr02:13877175-13878300	0.639116	2.10195	1.71758	0.0098	0.0457388	up-regulated	NA	NA	NA	NA	AT2G46735	NA
Potri.002G180400	Chr02:14172063-14173983	4.78767	12.4603	1.37994	0.00065	0.00574381	up-regulated	PF14159	NA	NA	NA	AT2G46820	photosystem I P subunit
Potri.002G180800	Chr02:14319476-14328363	17.5927	36.2837	1.04434	0.00015	0.00173477	up-regulated	PF00249	NA	K12133	GO:0003677	AT1G01060	Homeodomain-like superfamily protein
Potri.002G182000	Chr02:14458695-14460476	3.29249	7.64667	1.21565	0.0074	0.0372356	up-regulated	PF02365	NA	NA	GO:0003677 GO:0006355	NA	NA
Potri.002G182400	Chr02:14481319-14485099	6.98569	14.0107	1.00406	0.001	0.008104	up-regulated	PF02365	NA	NA	GO:0003677 GO:0006355	NA	NA
Potri.002G184201	Chr02:14600948-14604613	42.664	96.9821	1.1847	5e-05	0.000672886	up-regulated	PF00112 PF08127	EC:3.4.22.1	K01363	GO:0004197 GO:0006508 GO:0008234 GO:0050790	AT1G02300	Cysteine proteinases superfamily protein
Potri.002G184700	Chr02:14643307-14644650	8.03257	16.4885	1.03753	0.00525	0.0289107	up-regulated	PF01357 PF03330	NA	NA	GO:0005576 GO:0009664	AT4G01630	expansin A17
Potri.002G189450	Chr02:15145076-15147274	47.1664	99.3821	1.07523	0.0002	0.00220653	up-regulated	PF04110	NA	K08341	GO:0000045 GO:0005737	AT3G15580	Ubiquitin-like superfamily protein
Potri.002G192900	Chr02:15564404-15575955	21.5518	46.8557	1.12042	0.00365	0.0218784	up-regulated	PF00076 PF00397	NA	NA	GO:0000166 GO:0003676 GO:0005515	AT2G47310	flowering time control protein-related / FCA gamma-related
Potri.002G198400	Chr02:16124464-16127072	7.18697	14.9206	1.05385	0.00155	0.0113779	up-regulated	NA	NA	NA	NA	AT2G25920	NA
Potri.002G202300	Chr02:16614167-16621281	141.752	562.494	1.98847	5e-05	0.000672886	up-regulated	PF00534 PF00862	EC:2.4.1.13	K00695	GO:0005985 GO:0016157	AT4G02280	sucrose synthase 3
Potri.002G202400	Chr02:16621877-16624554	1.6269	6.42709	1.98204	5e-05	0.000672886	up-regulated	PF00759	EC:3.2.1.4	NA	GO:0003824 GO:0004553 GO:0005975	AT4G02290	glycosyl hydrolase 9B13
Potri.002G208700	Chr02:17918054-17918878	5.02673	27.1451	2.433	5e-05	0.000672886	up-regulated	PF00462	EC:1.8.1.9	K03676	GO:0009055 GO:0015035 GO:0045454	AT1G03020	Thioredoxin superfamily protein
Potri.002G215100	Chr02:20099423-20103149	4.27136	10.414	1.28576	5e-05	0.000672886	up-regulated	PF00004 PF01434 PF06480	NA	K03798	GO:0004222 GO:0005524 GO:0006508 GO:0008270 GO:0016020 GO:0016021	AT1G06430	FTSH protease 8
Potri.002G234700	Chr02:22782054-22791456	45.948	93.5845	1.02627	0.00015	0.00173477	up-regulated	PF01823	NA	NA	NA	NA	NA
Potri.002G237500	Chr02:22996887-23002575	59.4382	120.272	1.01684	0.0006	0.00539613	up-regulated	PF02705	NA	K03549	GO:0015079 GO:0016020 GO:0071805	AT3G02050	K+ uptake transporter 3
Potri.002G237950	Chr02:23045165-23063765	12.7789	28.2859	1.14632	5e-05	0.000672886	up-regulated	PF00856 PF02182 PF05033	EC:2.1.1.43	K11420	GO:0005515 GO:0005634 GO:0008270 GO:0016571 GO:0018024 GO:0034968 GO:0042393	AT5G13960	SU(VAR)3-9 homolog 4
Potri.002G250200	Chr02:24043031-24043989	9.36534	21.9032	1.22574	0.0006	0.00539613	up-regulated	PF02325	NA	NA	GO:0016020	AT4G27990	YGGT family protein
Potri.002G257100	Chr02:24562676-24572890	61.3364	127.824	1.05934	0.0004	0.00388427	up-regulated	NA	NA	K13217	GO:0005515 GO:0005622 GO:0006396	AT1G04080	Tetratricopeptide repeat (TPR)-like superfamily protein
Potri.003G019600	Chr03:2022928-2027966	11.2947	33.812	1.58189	5e-05	0.000672886	up-regulated	PF11891	NA	NA	NA	AT5G24690	Protein of unknown function (DUF3411)
Potri.003G021100	Chr03:2196817-2209819	3.91547	7.90362	1.01333	0.00625	0.0328896	up-regulated	NA	EC:2.4.1.173	NA	GO:0008152 GO:0016758	AT5G24750	UDP-Glycosyltransferase superfamily protein
Potri.003G033600	Chr03:3791407-3792623	39.899	100.765	1.33656	5e-05	0.000672886	up-regulated	PF05158	NA	K03025	GO:0003677 GO:0003899 GO:0006351	AT5G23710	DNA binding;DNA-directed RNA polymerases
Potri.003G034700	Chr03:3999060-4005339	4.49476	9.45587	1.07297	0.00025	0.00264931	up-regulated	PF00005 PF00664	EC:3.6.3.44	NA	GO:0005524 GO:0006810 GO:0016021 GO:0016887 GO:0042626 GO:0055085	AT3G21250	multidrug resistance-associated protein 6
Potri.003G038500	Chr03:4287749-4295185	77.3375	851.587	3.46092	5e-05	0.000672886	up-regulated	PF01301 PF02140	EC:3.2.1.23	NA	GO:0004553 GO:0005975 GO:0030246	AT3G13750	beta galactosidase 1
Potri.003G046800	Chr03:5639059-5646686	32.8183	71.2626	1.11865	0.00015	0.00173477	up-regulated	PF00005	NA	NA	GO:0005524 GO:0016887	AT1G31770	ATP-binding cassette 14
Potri.003G052800	Chr03:7760470-7761019	104.022	505.797	2.28167	5e-05	0.000672886	up-regulated	PF01221	EC:3.6.4.2	K10418	GO:0005875 GO:0007017	AT3G16120	Dynein light chain type 1 family protein
Potri.003G067800	Chr03:9489202-9490996	21.3478	43.121	1.0143	0.0003	0.00306547	up-regulated	PF07911	NA	NA	GO:0003824	AT2G09970	Protein of unknown function (DUF1677)
Potri.003G070500	Chr03:9767667-9770025	43.3751	91.5276	1.07734	0.00015	0.00173477	up-regulated	PF05564	NA	NA	NA	AT1G54070	Dormancy/auxin associated family protein
Potri.003G070600	Chr03:9774358-9778959	11.5088	33.6828	1.54927	5e-05	0.000672886	up-regulated	PF00226	NA	NA	GO:0046872	AT3G14200	Chaperone DnaJ-domain superfamily protein
Potri.003G083200	Chr03:10982095-10983772	47.6883	265.26	2.4757	5e-05	0.000672886	up-regulated	PF01357 PF03330	NA	NA	GO:0005576	AT4G17030	expansin-like B1
Potri.003G087000	Chr03:11356622-11358450	1.33202	13.8203	3.3751	0.00025	0.00264931	up-regulated	PF01357 PF03330	NA	NA	GO:0005576	NA	NA
Potri.003G091000	Chr03:11692887-11701694	5.58749	11.7032	1.06663	0.0003	0.00306547	up-regulated	NA	NA	NA	GO:0005515 GO:0008270	NA	NA
Potri.003G092100	Chr03:11835421-11836984	1.62552	4.14321	1.34984	0.0086	0.0415477	up-regulated	NA	NA	NA	NA	AT5G46770	NA
Potri.003G094000	Chr03:12005134-12011968	45.1768	158.271	1.80874	5e-05	0.000672886	up-regulated	PF09335	NA	NA	NA	AT4G17790	SNARE associated Golgi protein family
Potri.003G105400	Chr03:12867030-12872960	14.9775	34.356	1.19777	5e-05	0.000672886	up-regulated	PF07714	EC:2.7.11.1	NA	GO:0004672 GO:0004713 GO:0005524 GO:0006468	AT1G61590	Protein kinase superfamily protein
Potri.003G106200	Chr03:12914370-12927090	24.3757	49.0687	1.00936	0.0002	0.00220653	up-regulated	PF05843 PF13428	NA	K14408	GO:0005515 GO:0005622 GO:0005634 GO:0006396 GO:0006397	AT1G17760	Tetratricopeptide repeat (TPR)-like superfamily protein
Potri.003G108000	Chr03:13084958-13092214	7.19142	15.1649	1.07639	0.0008	0.00677386	up-regulated	PF13207	NA	NA	NA	AT5G61450	P-loop containing nucleoside triphosphate hydrolases superfamily protein
Potri.003G109900	Chr03:13226478-13233464	9.50261	20.2704	1.09298	5e-05	0.000672886	up-regulated	PF00009 PF00679 PF03144 PF03764 PF14492	EC:3.6.5.3	K02355	GO:0003746 GO:0003924 GO:0005525 GO:0005622 GO:0006414	AT2G45030	Translation elongation factor EFG/EF2 protein
Potri.003G113600	Chr03:13602148-13603149	5.31938	58.3736	3.45599	5e-05	0.000672886	up-regulated	PF04043	EC:3.1.1.11	NA	GO:0004857	AT1G62760	Plant invertase/pectin methylesterase inhibitor superfamily protein
Potri.003G113700	Chr03:13609076-13610827	48.1994	128.872	1.41885	5e-05	0.000672886	up-regulated	PF04043	EC:3.1.1.11	NA	GO:0004857	AT4G12390	pectin methylesterase inhibitor 1
Potri.003G119600	Chr03:14089435-14091383	16.1334	36.2345	1.16732	5e-05	0.000672886	up-regulated	PF12638	NA	NA	NA	AT4G22920	non-yellowing 1
Potri.003G120600	Chr03:14176706-14184439	12.3222	30.6402	1.31416	5e-05	0.000672886	up-regulated	PF03105 PF07690	NA	NA	GO:0016021 GO:0055085	AT4G11810	Major Facilitator Superfamily with SPX (SYG1/Pho81/XPR1) domain-containing protein
[truncated: 3,326 more rows]

## Sheet: PaCK vs. PaS24h
Supplemental Data 1c. The differentially expressed genes identified in P. albaroot under short-term (24 h) salt stress.
[truncated: 1,564 more rows]

[truncated: 1 more sheets: PaCK vs. PaS12d]
