# Supplementary material for: Transcriptome and Low-Affinity Sodium Transport Analysis Reveals Salt Tolerance Variations between Two Poplar Trees
Source: Int J Mol Sci. 2023 Mar 17;24(6):5732. doi: 10.3390/ijms24065732 (PMC10058024; doi:10.3390/ijms24065732)
Supplement: Supplementary file 1 [file ijms-24-05732-s001.zip › Supplementary Data S2.xlsx]

## Sheet: PrCK vs. PaCK
Supplemental Data 2a. The differentially expressed genes identified between P. russkii and P. alba roots in control.
Gene ID	Chr_locus	PrCK_RPKM	PaCK1_RPKM	log2(fold_change)	P-value	Q-value	DEGs type	Pfam	KOG	KO	GO	Arabidopsis homologous gene	Gene annotation
Potri.001G000400	Chr01:13696-17702	29.3652	101.048	1.78287	5e-05	0.000675441	up-regulated	PF11779	NA	NA	NA	AT1G06515	Protein of unknown function (DUF3317)
Potri.001G001100	Chr01:96008-100357	4.20424	34.2654	3.02683	5e-05	0.000675441	up-regulated	PF01357 PF03330	NA	NA	GO:0005576 GO:0009664	NA	NA
Potri.001G001600	Chr01:118228-122612	34.6418	196.88	2.50673	5e-05	0.000675441	up-regulated	PF00224 PF02887	EC:2.7.1.40	K00873	GO:0000287 GO:0003824 GO:0004743 GO:0006096 GO:0030955	AT4G26390	Pyruvate kinase family protein
Potri.001G002300	Chr01:147681-151271	5.18655	13.6203	1.39291	0.00175	0.0113528	up-regulated	PF07714	EC:2.7.11.1	NA	GO:0004672 GO:0004713 GO:0005524 GO:0006468	AT5G56460	Protein kinase superfamily protein
Potri.001G003100	Chr01:187819-190435	8.17819	38.7344	2.24376	5e-05	0.000675441	up-regulated	PF00067	NA	NA	GO:0004497 GO:0005506 GO:0016705 GO:0020037 GO:0055114	NA	NA
Potri.001G004100	Chr01:259985-260817	61.6011	132.594	1.10599	0.00075	0.0059701	up-regulated	NA	NA	NA	NA	AT5G56540	arabinogalactan protein 14
Potri.001G004500	Chr01:295297-298489	43.7866	98.0906	1.16363	0.00065	0.0053618	up-regulated	PF00153	NA	K15104	NA	AT5G19760	Mitochondrial substrate carrier family protein
Potri.001G004600	Chr01:303415-306316	107.125	217.221	1.01987	0.00785	0.0342078	up-regulated	PF00091 PF03953	NA	K07374	GO:0003924 GO:0005200 GO:0005525 GO:0005874 GO:0007017 GO:0043234 GO:0051258	NA	NA
Potri.001G005400	Chr01:365280-368778	1.33054	8.96003	2.75149	0.00465	0.0233466	up-regulated	PF03641	NA	K06966	NA	NA	NA
Potri.001G006200	Chr01:414191-417676	2.36279	7.19693	1.60689	0.0013	0.00905505	up-regulated	NA	NA	NA	NA	AT3G13600	calmodulin-binding family protein
Potri.001G006800	Chr01:476359-477325	3.22267	20.0873	2.63996	0.0013	0.00905505	up-regulated	PF03171 PF14226	NA	NA	GO:0016491 GO:0055114	AT1G55290	2-oxoglutarate (2OG) and Fe(II)-dependent oxygenase superfamily protein
Potri.001G006901	Chr01:483147-484792	1.7119	8.6977	2.34504	0.001	0.00739852	up-regulated	PF03171 PF14226	NA	K06892	GO:0016491 GO:0055114	AT1G55290	2-oxoglutarate (2OG) and Fe(II)-dependent oxygenase superfamily protein
Potri.001G007000	Chr01:508479-509517	26.2133	57.5019	1.13331	0.00085	0.00656143	up-regulated	PF00646 PF01344	NA	NA	GO:0005515	NA	NA
Potri.001G007300	Chr01:514582-516460	6.64698	15.568	1.22781	0.00225	0.0136408	up-regulated	PF00324	NA	NA	GO:0003333 GO:0006810 GO:0015171 GO:0016020 GO:0055085	AT3G13620	Amino acid permease family protein
Potri.001G008240	Chr01:565285-567209	23.4787	211.119	3.16863	5e-05	0.000675441	up-regulated	PF04398	NA	NA	NA	AT1G55265	Protein of unknown function, DUF538
Potri.001G008320	Chr01:568679-571240	27.6487	163.945	2.56793	5e-05	0.000675441	up-regulated	PF04398	NA	NA	NA	AT1G55265	Protein of unknown function, DUF538
Potri.001G008400	Chr01:571781-573981	28.4589	84.3558	1.56761	0.0002	0.00214126	up-regulated	PF04398	NA	NA	NA	AT5G19860	Protein of unknown function, DUF538
Potri.001G008900	Chr01:611894-613461	1.65793	6.35208	1.93785	0.00565	0.0268749	up-regulated	PF04819	NA	NA	NA	AT1G55240	Family of unknown function (DUF716)
Potri.001G010200	Chr01:671353-673780	2.15176	18.9166	3.13606	5e-05	0.000675441	up-regulated	PF01545 PF16916	NA	NA	GO:0006812 GO:0008324 GO:0016021 GO:0055085	AT3G58060	Cation efflux family protein
Potri.001G010700	Chr01:688877-693953	0.748318	10.8738	3.86106	0.00505	0.0247647	up-regulated	PF07714	EC:2.7.11.1	K07359	GO:0004672 GO:0004713 GO:0005524 GO:0006468	NA	NA
Potri.001G013500	Chr01:940958-945719	10.9028	28.5986	1.39125	0.0003	0.00296833	up-regulated	PF00106	EC:1.3.1.9	K00208	GO:0008152 GO:0016491	AT2G05990	NAD(P)-binding Rossmann-fold superfamily protein
Potri.001G016900,Potri.001G017000	Chr01:1249092-1255206	19.2074	52.08	1.43906	0.0005	0.00440956	up-regulated	NA	NA	NA	NA	NA	NA
Potri.001G017100	Chr01:1261436-1265495	1.52501	4.70089	1.62412	0.00795	0.03448	up-regulated	NA	NA	NA	NA	AT5G12930	NA
Potri.001G019400	Chr01:1432983-1436157	4.19466	59.2378	3.81989	5e-05	0.000675441	up-regulated	PF00153	NA	K05863	GO:0005215 GO:0005743 GO:0006810 GO:0055085	NA	NA
Potri.001G024900	Chr01:1876938-1879525	2.44896	19.247	2.97439	0.00025	0.00255849	up-regulated	PF00191	NA	NA	GO:0005509 GO:0005544	AT2G38750	annexin 4
Potri.001G025300	Chr01:1907609-1908440	28.8576	71.0709	1.3003	0.0001	0.00121895	up-regulated	PF01599 PF11976	NA	K02977 K08770	GO:0003735 GO:0005515 GO:0005840 GO:0006412	AT3G62250	ubiquitin 5
Potri.001G028300	Chr01:2148402-2149876	9.8144	26.8742	1.45325	0.00025	0.00255849	up-regulated	PF00514	EC:6.3.2.19	NA	GO:0005488 GO:0005515	AT1G08315	ARM repeat superfamily protein
Potri.001G030200	Chr01:2269041-2273976	6.31785	14.251	1.17355	0.0011	0.00797396	up-regulated	PF12756 PF12847	EC:2.1.1.125	K11436	GO:0006479 GO:0008168	AT3G12270	protein arginine methyltransferase 3
Potri.001G035500	Chr01:2593028-2595854	5.42156	19.6404	1.85704	5e-05	0.000675441	up-regulated	PF00646 PF07734	NA	NA	GO:0005515	NA	NA
Potri.001G037000	Chr01:2691726-2695539	8.04539	16.84	1.06566	0.0072	0.0321189	up-regulated	NA	NA	NA	NA	NA	NA
Potri.001G040200	Chr01:2883429-2884231	41.391	313.436	2.92078	5e-05	0.000675441	up-regulated	PF01439	NA	NA	GO:0046872	AT5G02380	metallothionein 2B
Potri.001G041700	Chr01:3030529-3033221	8.45779	16.97	1.00463	0.00525	0.0254789	up-regulated	PF00026	EC:3.4.23.12	NA	GO:0004190 GO:0006508	AT1G79720	Eukaryotic aspartyl protease family protein
Potri.001G044100	Chr01:3183876-3186419	3.21089	7.97782	1.31302	0.00655	0.0300601	up-regulated	PF00583	NA	NA	GO:0008080	NA	NA
Potri.001G045200	Chr01:3278967-3284000	0.279993	4.48858	4.00279	0.0083	0.0355019	up-regulated	PF02705	NA	K03549	GO:0015079 GO:0016020 GO:0071805	AT4G13420	high affinity K+ transporter 5
Potri.001G048900	Chr01:3653060-3660509	1.94975	7.75491	1.99182	5e-05	0.000675441	up-regulated	PF00005 PF01061 PF08370 PF14510	EC:3.6.3.34	NA	GO:0005524 GO:0016020 GO:0016887	AT1G15520	pleiotropic drug resistance 12
Potri.001G049800	Chr01:3762215-3766736	17.7748	36.5872	1.0415	0.0018	0.0116083	up-regulated	NA	NA	NA	NA	AT3G24160	putative type 1 membrane protein
Potri.001G050600	Chr01:3831760-3834356	8.12736	22.1666	1.44753	0.0006	0.00503803	up-regulated	PF13414	NA	NA	GO:0005515	NA	NA
Potri.001G051500	Chr01:3880278-3882541	13.3257	59.3431	2.15487	5e-05	0.000675441	up-regulated	PF00195 PF08541	EC:2.3.1.74	K00660	GO:0003824 GO:0008152 GO:0008610 GO:0009058 GO:0016747	AT5G13930	Chalcone and stilbene synthase family protein
Potri.001G051600	Chr01:3888067-3890717	16.8856	73.38	2.11959	5e-05	0.000675441	up-regulated	PF00195 PF08541	EC:2.3.1.74	K00660	GO:0003824 GO:0008152 GO:0008610 GO:0009058 GO:0016747	AT5G13930	Chalcone and stilbene synthase family protein
Potri.001G054000	Chr01:4086853-4087843	28.9238	66.6644	1.20466	0.0004	0.00372808	up-regulated	PF03018	NA	NA	NA	AT3G24020	Disease resistance-responsive (dirigent-like protein) family protein
Potri.001G054100	Chr01:4089222-4090463	11.7091	32.4955	1.47261	0.0006	0.00503803	up-regulated	PF03018	NA	NA	NA	AT3G24020	Disease resistance-responsive (dirigent-like protein) family protein
Potri.001G054400	Chr01:4099810-4105317	19.161	49.6106	1.37248	5e-05	0.000675441	up-regulated	PF00118	NA	K04077	GO:0005524 GO:0005737 GO:0042026	AT3G23990	heat shock protein 60
Potri.001G054500	Chr01:4108841-4111556	55.7247	117.293	1.07373	0.004	0.0209582	up-regulated	PF06212	NA	K11353	NA	AT2G33220	GRIM-19 protein
Potri.001G054700	Chr01:4118147-4124104	1.45881	4.63131	1.66663	0.0025	0.0147098	up-regulated	PF03031	EC:3.1.3.16	K17616	GO:0016791	AT5G11860	SCP1-like small phosphatase 5
Potri.001G059900	Chr01:4565786-4570259	40.5423	187.157	2.20675	5e-05	0.000675441	up-regulated	PF00479 PF02781	EC:1.1.1.49	K00036	GO:0004345 GO:0006006 GO:0050661 GO:0055114	AT1G24280	glucose-6-phosphate dehydrogenase 3
Potri.001G060200	Chr01:4598389-4602467	20.6126	54.5721	1.40464	5e-05	0.000675441	up-regulated	PF00160	EC:5.2.1.8	K03768	GO:0000413 GO:0003755 GO:0006457	AT5G13120	cyclophilin 20-2
Potri.001G060500	Chr01:4621772-4623491	3.64205	12.0814	1.72996	0.00025	0.00255849	up-regulated	PF01190	NA	NA	NA	AT5G13140	Pollen Ole e 1 allergen and extensin family protein
Potri.001G060800	Chr01:4649468-4654720	5.04305	13.3813	1.40785	0.00025	0.00255849	up-regulated	PF00069	EC:2.7.11.1	K13430	GO:0004672 GO:0004713 GO:0005524 GO:0006468	AT5G13160	Protein kinase superfamily protein
Potri.001G061400	Chr01:4713312-4718135	32.9305	107.826	1.71121	5e-05	0.000675441	up-regulated	PF02779 PF02780	EC:1.2.4.1	K00162	GO:0003824 GO:0004739 GO:0006086 GO:0008152	AT5G50850	Transketolase family protein
Potri.001G062000	Chr01:4772954-4774844	15.4553	31.9416	1.04734	0.0054	0.0259763	up-regulated	NA	NA	NA	GO:0005515	AT1G28070	(1 of 2) PTHR14791//PTHR14791:SF27 - BOMB/KIRA PROTEINS
Potri.001G062500	Chr01:4817466-4820608	8.4668	27.8243	1.71646	0.0031	0.0172963	up-regulated	PF06200 PF09425	NA	NA	NA	AT5G13220	jasmonate-zim-domain protein 10
Potri.001G067800	Chr01:5104019-5108835	18.7319	48.6675	1.37746	5e-05	0.000675441	up-regulated	PF00458 PF00587 PF03129	EC:6.1.1.14	K01880	GO:0000166 GO:0004812 GO:0004820 GO:0005524 GO:0005737 GO:0006418 GO:0006426	AT1G29880	glycyl-tRNA synthetase / glycine--tRNA ligase
Potri.001G068200	Chr01:5136192-5139728	60.0911	127.176	1.08161	0.00135	0.00932133	up-regulated	PF00923	EC:2.2.1.2	K00616	GO:0003824 GO:0004801 GO:0005737 GO:0005975 GO:0006098	AT5G13420	Aldolase-type TIM barrel family protein
Potri.001G068400	Chr01:5144400-5147198	1.32032	18.9905	3.84631	5e-05	0.000675441	up-regulated	PF00067	EC:1.14.13.70	K05917	GO:0004497 GO:0005506 GO:0016705 GO:0020037 GO:0055114	AT1G11680	CYTOCHROME P450 51G1
Potri.001G068800	Chr01:5169530-5170602	18.496	58.3585	1.65773	0.0001	0.00121895	up-regulated	NA	NA	NA	NA	AT4G14100	transferases, transferring glycosyl groups
Potri.001G069000	Chr01:5188019-5191774	4.57848	10.177	1.15237	0.00275	0.0157963	up-regulated	PF03321	NA	K14487	NA	AT1G28130	Auxin-responsive GH3 family protein
Potri.001G069100	Chr01:5203969-5204888	175.081	359.34	1.03733	0.0028	0.0159915	up-regulated	PF01667	NA	K02978	GO:0003735 GO:0005622 GO:0005840 GO:0006412	AT3G61110	ribosomal protein S27
Potri.001G069650	Chr01:5247537-5253011	1.02108	13.5465	3.72975	5e-05	0.000675441	up-regulated	PF02705	NA	K03549	GO:0015079 GO:0016020 GO:0071805	AT4G13420	high affinity K+ transporter 5
Potri.001G070500	Chr01:5316026-5322058	3.75815	10.2015	1.44069	0.00055	0.00473949	up-regulated	PF00493 PF12619 PF14551	EC:3.6.4.12	K02540	GO:0003677 GO:0003678 GO:0005524 GO:0005634 GO:0006260 GO:0006270 GO:0019825 GO:0020037 GO:0042555	AT1G44900	minichromosome maintenance (MCM2/3/5) family protein
Potri.001G071900	Chr01:5410944-5414048	78.6332	164.494	1.06483	0.0013	0.00905505	up-regulated	PF05047	NA	K03946	NA	AT5G47890	NADH-ubiquinone oxidoreductase B8 subunit, putative
Potri.001G074000	Chr01:5574727-5580236	2.25968	5.14033	1.18574	0.0065	0.0299143	up-regulated	PF00493 PF14551	EC:3.6.4.12	K02542	GO:0003677 GO:0003678 GO:0005524 GO:0005634 GO:0006260 GO:0006270 GO:0019825 GO:0020037 GO:0042555	AT5G44635	minichromosome maintenance (MCM2/3/5) family protein
Potri.001G074100	Chr01:5584363-5585843	2.61078	7.12176	1.44775	0.00625	0.0290432	up-regulated	PF16913	NA	NA	GO:0005215 GO:0016021	AT1G30840	purine permease 4
Potri.001G076300	Chr01:5750904-5753888	9.96334	51.6981	2.37541	5e-05	0.000675441	up-regulated	NA	NA	NA	NA	NA	NA
Potri.001G076500	Chr01:5767867-5773770	4.28928	10.7148	1.32079	0.00985	0.0402859	up-regulated	NA	NA	NA	NA	NA	NA
Potri.001G077280	Chr01:5822261-5822897	5.0809	62.006	3.60925	0.002	0.0125492	up-regulated	NA	NA	NA	NA	NA	NA
Potri.001G078500	Chr01:6232191-6236863	4.14175	10.8636	1.39118	0.00915	0.0380808	up-regulated	PF04442	NA	K02258	GO:0005507	AT1G02410	cytochrome c oxidase assembly protein CtaG / Cox11 family
Potri.001G079900	Chr01:6350868-6352048	2.976	7.99822	1.4263	0.0088	0.0370675	up-regulated	PF00847	NA	K09286	GO:0003677 GO:0003700 GO:0006355	NA	NA
Potri.001G080200	Chr01:6374664-6383464	6.32974	14.8015	1.22552	0.00145	0.00986937	up-regulated	PF09733	NA	NA	NA	AT5G51230	VEFS-Box of polycomb protein
Potri.001G080400	Chr01:6395324-6399859	101.36	229.324	1.17791	0.00135	0.00932133	up-regulated	PF00025	NA	K07874	GO:0003924 GO:0005525 GO:0005622 GO:0006886 GO:0006913 GO:0007165 GO:0007264 GO:0015031 GO:0016020	AT1G02130	RAS 5
Potri.001G081100	Chr01:6430824-6434100	0.862628	5.45263	2.66014	0.00325	0.0178812	up-regulated	NA	NA	NA	NA	NA	NA
Potri.001G082400	Chr01:6526778-6530844	0.800401	2.979	1.89603	0.00395	0.0207721	up-regulated	PF03169	NA	NA	GO:0006812 GO:0008324 GO:0055085	AT4G24120	YELLOW STRIPE like 1
Potri.001G084300	Chr01:6739264-6742967	6.30504	12.6676	1.00657	0.00435	0.0222936	up-regulated	PF00566	NA	NA	NA	AT5G41940	Ypt/Rab-GAP domain of gyp1p superfamily protein
Potri.001G084600	Chr01:6761444-6763898	3.39123	9.32422	1.45917	0.00485	0.0240199	up-regulated	NA	NA	NA	NA	AT5G41960	NA
Potri.001G084900	Chr01:6778915-6780458	0.42235	3.15338	2.90039	0.0089	0.0373517	up-regulated	PF03328	EC:4.1.2.52	NA	GO:0003824	NA	NA
Potri.001G085100	Chr01:6788446-6789454	9.25976	61.9533	2.74213	5e-05	0.000675441	up-regulated	PF02298	NA	NA	GO:0009055	AT1G64640	early nodulin-like protein 8
Potri.001G087100	Chr01:6938742-6943020	6.49369	13.1843	1.02171	0.00745	0.0329018	up-regulated	PF01204	EC:3.2.1.28	K01194	GO:0003824 GO:0004555 GO:0005991	AT4G24040	trehalase 1
Potri.001G087500	Chr01:6964046-6967455	75.4185	151.459	1.00593	0.00815	0.0350627	up-regulated	PF00012	NA	K09490	NA	AT5G28540	heat shock protein 70 (Hsp 70) family protein
Potri.001G087701	Chr01:6983221-6984234	39.9558	84.1164	1.07398	0.00315	0.0174818	up-regulated	NA	NA	NA	NA	NA	NA
Potri.001G089000	Chr01:7076796-7078083	2.2546	11.5595	2.35813	0.00085	0.00656143	up-regulated	PF14009	NA	NA	GO:0000166	NA	NA
Potri.001G091001	Chr01:7203519-7206526	26.8947	81.9168	1.60684	5e-05	0.000675441	up-regulated	PF00334	EC:2.7.4.6	K00940	GO:0004550 GO:0006165 GO:0006183 GO:0006228 GO:0006241	AT4G23900	Nucleoside diphosphate kinase family protein
Potri.001G091800	Chr01:7249680-7255287	4.2637	13.1258	1.62223	5e-05	0.000675441	up-regulated	PF02096	NA	K03217	GO:0016021 GO:0051205	AT5G62050	homolog of yeast oxidase assembly 1 (OXA1)
Potri.001G092200	Chr01:7286529-7291567	4.05139	22.8892	2.49818	5e-05	0.000675441	up-regulated	PF00759 PF09478	EC:3.2.1.4	NA	GO:0003824 GO:0004553 GO:0005975 GO:0030246	AT1G64390	glycosyl hydrolase 9C2
Potri.001G092600	Chr01:7343617-7344721	27.338	88.7559	1.69893	5e-05	0.000675441	up-regulated	NA	NA	NA	NA	NA	NA
Potri.001G095800	Chr01:7588785-7590916	79.759	182.727	1.19597	0.00165	0.0108667	up-regulated	PF00393 PF03446	EC:1.1.1.44	K00033	GO:0004616 GO:0006098 GO:0016491 GO:0050661 GO:0055114	AT1G64190	6-phosphogluconate dehydrogenase family protein
Potri.001G099300	Chr01:7908103-7911419	2.73473	14.1152	2.36778	0.0006	0.00503803	up-regulated	PF02542	EC:4.6.1.12	K01770	GO:0008685 GO:0016114	AT1G63970	isoprenoid F
Potri.001G099600	Chr01:7934839-7941484	64.2063	190.572	1.56955	5e-05	0.000675441	up-regulated	PF00070	EC:1.6.5.4	K08232	GO:0016491 GO:0050660 GO:0055114	AT1G63940	monodehydroascorbate reductase 6
Potri.001G100100	Chr01:8001359-8002195	40.8679	92.8182	1.18344	0.0009	0.00684614	up-regulated	NA	NA	K18635	NA	AT4G23496	SPIRAL1-like5
Potri.001G102600	Chr01:8279793-8281058	28.8859	60.6388	1.06987	0.00245	0.0144899	up-regulated	PF04535	NA	NA	NA	AT4G11655	Uncharacterised protein family (UPF0497)
Potri.001G104600	Chr01:8431432-8433420	4.41921	29.6499	2.74617	5e-05	0.000675441	up-regulated	PF00091 PF03953	EC:2.4.2.1	K07375	GO:0000930 GO:0003924 GO:0005200 GO:0005525 GO:0005874 GO:0007017 GO:0007020 GO:0031122 GO:0043234 GO:0051258	NA	NA
Potri.001G105400	Chr01:8471751-8476878	0.963638	4.45358	2.2084	0.00015	0.0017104	up-regulated	PF00168 PF08372	NA	NA	GO:0005515	AT4G11610	C2 calcium/lipid-binding plant phosphoribosyltransferase family protein
Potri.001G105600	Chr01:8483196-8486465	26.1524	60.5525	1.21124	0.0003	0.00296833	up-regulated	PF02798 PF14497	EC:2.5.1.18	K00799	GO:0005515	AT5G41210	glutathione S-transferase THETA 1
Potri.001G106800	Chr01:8581365-8582690	1.09016	11.4149	3.38831	0.00165	0.0108667	up-regulated	PF13813	EC:2.3.1.75	NA	GO:0047196	NA	NA
Potri.001G107300	Chr01:8615109-8620537	1.98915	4.27338	1.10322	0.00715	0.0319641	up-regulated	PF00270 PF00271	EC:3.6.4.13	K17679	GO:0003676 GO:0005524	AT2G07750	DEA(D/H)-box RNA helicase family protein
Potri.001G108300	Chr01:8703729-8705031	6.26216	19.3909	1.63064	0.00055	0.00473949	up-regulated	PF00168	NA	NA	GO:0005515	NA	NA
Potri.001G108700	Chr01:8762720-8765819	1.70317	10.6007	2.63786	0.0008	0.00625963	up-regulated	PF01694	NA	NA	GO:0004252 GO:0006508 GO:0016021	AT1G63120	RHOMBOID-like 2
Potri.001G110200	Chr01:8876529-8878314	17.4916	39.115	1.16106	0.001	0.00739852	up-regulated	PF00009 PF03143 PF03144	EC:3.6.5.3	NA	GO:0003746 GO:0003924 GO:0005525 GO:0005622 GO:0006414	AT4G20360	RAB GTPase homolog E1B
Potri.001G111000	Chr01:8936232-8939677	14.9863	45.2065	1.59289	5e-05	0.000675441	up-regulated	PF08449	NA	K15277	GO:0055085	AT1G12600	UDP-N-acetylglucosamine (UAA) transporter family
Potri.001G112000	Chr01:9044859-9046704	20.8826	63.0412	1.59399	5e-05	0.000675441	up-regulated	PF04321	EC:1.1.1.133	K12451	NA	AT1G63000	nucleotide-rhamnose synthase/epimerase-reductase
Potri.001G113100	Chr01:9160153-9162033	69.1847	337.292	2.28547	5e-05	0.000675441	up-regulated	PF03171 PF14226	EC:1.14.11.19	K05277	GO:0016491 GO:0055114	AT4G22880	leucoanthocyanidin dioxygenase
Potri.001G113900	Chr01:9227414-9232951	1.73966	16.0742	3.20787	0.00015	0.0017104	up-regulated	PF00067	EC:1.14.13.152	NA	GO:0005506 GO:0016705 GO:0020037 GO:0055114	AT1G33730	cytochrome P450, family 76, subfamily C, polypeptide 5
Potri.001G114500	Chr01:9272683-9277615	1.56341	3.71608	1.24909	0.00455	0.0230511	up-regulated	PF00069 PF00560 PF08263	EC:2.7.11.1	NA	GO:0004672 GO:0004713 GO:0005515 GO:0005524 GO:0006468	AT1G62950	leucine-rich repeat transmembrane protein kinase family protein
Potri.001G118200	Chr01:9612425-9617024	1.14424	24.1777	4.40121	5e-05	0.000675441	up-regulated	PF01179 PF02727 PF02728	EC:1.4.3.21	K00276	GO:0005507 GO:0008131 GO:0009308 GO:0048038 GO:0055114	AT3G43670	Copper amine oxidase family protein
Potri.001G119000	Chr01:9672565-9674560	39.9081	292.878	2.87555	5e-05	0.000675441	up-regulated	PF14368	NA	NA	GO:0006869 GO:0008289	AT1G62790	Bifunctional inhibitor/lipid-transfer protein/seed storage 2S albumin superfamily protein
Potri.001G120900	Chr01:9857795-9864661	13.519	30.473	1.17254	0.0005	0.00440956	up-regulated	PF02797 PF08545	EC:2.3.1.180	K00648	GO:0003824 GO:0004315 GO:0006633 GO:0008152	AT1G62640	3-ketoacyl-acyl carrier protein synthase III
Potri.001G121800	Chr01:9996511-9997254	24.796	110.962	2.16189	5e-05	0.000675441	up-regulated	PF14547	NA	NA	NA	AT1G12100	Bifunctional inhibitor/lipid-transfer protein/seed storage 2S albumin superfamily protein
Potri.001G121900	Chr01:10000751-10001874	381.038	2111.33	2.47014	5e-05	0.000675441	up-regulated	PF14547	NA	NA	NA	AT1G62510	Bifunctional inhibitor/lipid-transfer protein/seed storage 2S albumin superfamily protein
Potri.001G122700	Chr01:10050168-10053063	2.1941	19.9693	3.18608	0.0008	0.00625963	up-regulated	PF04110	NA	K08341	GO:0000045 GO:0005737	AT4G16520	Ubiquitin-like superfamily protein
Potri.001G123700	Chr01:10161694-10167970	0.594613	7.36682	3.63102	0.00055	0.00473949	up-regulated	PF02705	NA	K03549	GO:0015079 GO:0016020 GO:0071805	NA	NA
Potri.001G124200	Chr01:10230713-10235670	5.54804	14.809	1.41642	0.00035	0.00337013	up-regulated	PF00083	EC:3.6.3.20	K13783	GO:0005215 GO:0006810 GO:0016021 GO:0022857 GO:0055085	AT3G47420	phosphate starvation-induced gene 3
Potri.001G125000	Chr01:10275442-10283978	0.859848	2.34905	1.44992	0.0089	0.0373517	up-regulated	PF06470 PF13476	NA	K06674	GO:0000796 GO:0005515 GO:0005524 GO:0005694 GO:0007076 GO:0051276	AT3G47460	Structural maintenance of chromosomes (SMC) family protein
Potri.001G125800	Chr01:10327442-10330428	0.985911	4.7157	2.25794	0.00165	0.0108667	up-regulated	NA	NA	NA	GO:0005515	AT5G07670	RNI-like superfamily protein
Potri.001G128200	Chr01:10513356-10521026	1.49907	4.87597	1.70162	0.00355	0.0191285	up-regulated	PF06813	NA	NA	NA	AT5G45275	Major facilitator superfamily protein
Potri.001G130200	Chr01:10647008-10648526	55.9366	134.692	1.2678	5e-05	0.000675441	up-regulated	PF00887	NA	K08762	GO:0000062	AT1G31812	acyl-CoA-binding protein 6
Potri.001G133600	Chr01:10867380-10870081	2.08329	7.22062	1.79326	0.00505	0.0247647	up-regulated	PF01632	NA	NA	GO:0003735 GO:0005622 GO:0005840 GO:0006412	AT5G45590	Ribosomal protein L35
Potri.001G134100	Chr01:10902056-10908540	15.4259	34.4381	1.15865	0.00215	0.0131947	up-regulated	PF04144	NA	NA	GO:0015031 GO:0016021	AT1G32050	SCAMP family protein
Potri.001G135200	Chr01:11011281-11016375	18.563	50.5142	1.44426	5e-05	0.000675441	up-regulated	PF01399	NA	K03039	GO:0005515	AT4G19006	Proteasome component (PCI) domain protein
Potri.001G135800	Chr01:11047316-11050254	7.2643	30.5201	2.07086	0.00025	0.00255849	up-regulated	PF01883	NA	NA	NA	AT1G68310	Protein of unknown function (DUF59)
Potri.001G136800	Chr01:11165793-11168376	7.78854	65.6581	3.07555	0.0037	0.0197239	up-regulated	PF02109	EC:2.4.99.18	K12668	GO:0004579 GO:0008250 GO:0016021	AT2G35520	Defender against death (DAD family) protein
Potri.001G137700	Chr01:11234325-11242807	2.22305	5.94054	1.41805	0.00095	0.00710875	up-regulated	PF02373 PF02375 PF02928	EC:1.14.11.27	NA	NA	AT5G46910	Transcription factor jumonji (jmj) family protein / zinc finger (C5HC2 type) family protein
Potri.001G140200	Chr01:11461832-11464312	16.2195	54.2502	1.7419	5e-05	0.000675441	up-regulated	PF09335	NA	NA	NA	AT4G17790	SNARE associated Golgi protein family
Potri.001G142600	Chr01:11697639-11701559	4.2011	13.2999	1.66257	0.00025	0.00255849	up-regulated	PF00153	NA	K15109	NA	AT5G46800	Mitochondrial substrate carrier family protein
Potri.001G145200	Chr01:11977062-11982877	48.9961	107.424	1.13258	0.00125	0.00878404	up-regulated	PF00854	NA	NA	GO:0005215 GO:0006810 GO:0016020	AT1G32450	nitrate transporter 1.5
Potri.001G145900	Chr01:12026271-12033084	6.71765	15.0869	1.16727	0.0041	0.0213555	up-regulated	PF03372	EC:3.1.3.56	NA	GO:0046856	AT4G18010	myo-inositol polyphosphate 5-phosphatase 2
Potri.001G147700	Chr01:12183950-12187516	4.34442	13.6309	1.64964	5e-05	0.000675441	up-regulated	PF00069 PF00560	EC:2.7.11.1	NA	GO:0004672 GO:0004713 GO:0005515 GO:0005524 GO:0006468	AT2G02780	Leucine-rich repeat protein kinase family protein
Potri.001G148700	Chr01:12373257-12374102	5.33642	24.8603	2.2199	0.0051	0.0249513	up-regulated	PF04570	NA	NA	NA	AT5G47060	Protein of unknown function (DUF581)
Potri.001G150500	Chr01:12572727-12576039	35.7069	89.7808	1.33021	0.00035	0.00337013	up-regulated	PF01474	EC:2.5.1.54	K01626	GO:0003849 GO:0009073	NA	NA
Potri.001G151300	Chr01:12659300-12661882	5.64816	15.4227	1.4492	0.00215	0.0131947	up-regulated	PF00504	NA	NA	NA	AT5G47110	Chlorophyll A-B binding family protein
Potri.001G152000	Chr01:12730246-12734531	14.4854	34.3697	1.24654	0.0002	0.00214126	up-regulated	PF00635	NA	NA	GO:0005789	NA	NA
Potri.001G152100	Chr01:12740656-12747393	1.07963	21.7643	4.33336	0.0008	0.00625963	up-regulated	PF00635	NA	NA	GO:0005789	AT5G47180	Plant VAMP (vesicle-associated membrane protein) family protein
Potri.001G153000	Chr01:12806444-12810524	27.6239	58.6522	1.08627	0.0009	0.00684614	up-regulated	PF04774 PF09598	NA	K13199	NA	AT4G16830	Hyaluronan / mRNA binding family
Potri.001G155900	Chr01:13113332-13117848	18.4911	43.9693	1.24966	5e-05	0.000675441	up-regulated	PF01987	NA	NA	NA	AT4G17420	Tryptophan RNA-binding attenuator protein-like
Potri.001G157600	Chr01:13290050-13294251	4.5494	11.2504	1.30622	0.00095	0.00710875	up-regulated	PF00892	NA	NA	GO:0016020 GO:0016021 GO:0022857	AT5G47470	Nodulin MtN21 /EamA-like transporter family protein
Potri.001G158400	Chr01:13381757-13382606	395.185	2018.26	2.35251	5e-05	0.000675441	up-regulated	PF14547	NA	NA	NA	AT1G62510	Bifunctional inhibitor/lipid-transfer protein/seed storage 2S albumin superfamily protein
Potri.001G161400	Chr01:13671663-13680745	13.0499	38.0597	1.54422	5e-05	0.000675441	up-regulated	PF00122 PF00690 PF00702	EC:3.6.3.6	K01535	GO:0000166 GO:0006754 GO:0016021 GO:0016887 GO:0046872	AT1G17260	autoinhibited H(+)-ATPase isoform 10
Potri.001G162700	Chr01:13803607-13806836	1.7397	4.69104	1.43107	0.0035	0.0189436	up-regulated	PF01095 PF04043	EC:3.1.1.11	NA	GO:0004857 GO:0005618 GO:0030599 GO:0042545	AT1G53840	pectin methylesterase 1
Potri.001G162800	Chr01:13809909-13814838	87.5205	227.128	1.37582	0.00025	0.00255849	up-regulated	PF00155	EC:2.6.1.2	K00814	GO:0003824 GO:0009058 GO:0030170	AT1G72330	alanine aminotransferase 2
Potri.001G164000	Chr01:13922020-13934377	39.6416	95.0043	1.26098	0.00505	0.0247647	up-regulated	PF00318	NA	K02998	GO:0003735 GO:0005622 GO:0005840 GO:0006412 GO:0015935	AT1G72370	40s ribosomal protein SA
Potri.001G166600	Chr01:14183058-14186747	8.4162	18.564	1.14127	0.00185	0.0118442	up-regulated	PF01423	NA	K12620	NA	AT3G14080	Small nuclear ribonucleoprotein family protein
Potri.001G167900	Chr01:14326833-14328867	14.3757	47.7894	1.73306	5e-05	0.000675441	up-regulated	PF00067	EC:1.14.13.21	NA	GO:0004497 GO:0005506 GO:0016705 GO:0020037 GO:0055114	NA	NA
Potri.001G168000	Chr01:14341907-14344103	1.03565	4.44568	2.10187	0.0072	0.0321189	up-regulated	PF07714	EC:2.7.11.1	K04733	GO:0004672 GO:0004713 GO:0005524 GO:0006468	AT1G72540	Protein kinase superfamily protein
Potri.001G171800	Chr01:14755167-14758482	8.55412	17.858	1.06188	0.009	0.0376681	up-regulated	PF01327	EC:3.5.1.88	K01462	GO:0005506 GO:0042586	AT1G15390	peptide deformylase 1A
Potri.001G174400	Chr01:14985369-14987274	12.7458	35.513	1.47833	0.0001	0.00121895	up-regulated	PF04862	NA	NA	NA	NA	NA
Potri.001G175000	Chr01:15048239-15050382	12.7613	48.3307	1.92117	5e-05	0.000675441	up-regulated	PF12695	EC:2.3.1.22	K18368	NA	AT1G52760	lysophospholipase 2
Potri.001G176200	Chr01:15207996-15210083	19.3355	64.8174	1.74513	5e-05	0.000675441	up-regulated	PF03171 PF14226	NA	NA	GO:0005506 GO:0016491 GO:0055114	AT1G52820	2-oxoglutarate (2OG) and Fe(II)-dependent oxygenase superfamily protein
Potri.001G178200	Chr01:15557462-15563801	1.43911	4.81524	1.74243	0.00055	0.00473949	up-regulated	NA	NA	NA	GO:0000776 GO:0019237 GO:0051382	AT1G15660	centromere protein C
Potri.001G178300	Chr01:15570416-15571828	2.55975	9.89657	1.95093	0.00015	0.0017104	up-regulated	PF01344	NA	NA	GO:0005515	AT1G15670	Galactose oxidase/kelch repeat superfamily protein
Potri.001G179700	Chr01:15744714-15747815	8.60459	17.222	1.00107	0.0062	0.0288751	up-regulated	PF04570	NA	NA	NA	AT5G11460	Protein of unknown function (DUF581)
Potri.001G183700	Chr01:16263842-16265803	3.28671	9.33636	1.50621	0.00405	0.0211382	up-regulated	PF00389 PF03446	EC:1.1.1.237	K15919	GO:0004616 GO:0008152 GO:0016616 GO:0051287 GO:0055114	NA	NA
Potri.001G185500	Chr01:16448291-16462682	19.2586	52.2421	1.43971	5e-05	0.000675441	up-regulated	PF00501 PF13193	EC:6.2.1.3	K18660	GO:0003824 GO:0008152	AT3G16170	AMP-dependent synthetase and ligase family protein
Potri.001G190400	Chr01:17368682-17373498	7.69272	15.6215	1.02196	0.00495	0.0244099	up-regulated	PF00349 PF03727	EC:2.7.1.1	K00844	GO:0001678 GO:0004396 GO:0005524 GO:0005536 GO:0005975 GO:0016773 GO:0046835	NA	NA
Potri.001G197200	Chr01:19319234-19323965	19.6882	72.3085	1.87684	5e-05	0.000675441	up-regulated	PF01217	NA	NA	GO:0006810	AT4G08520	SNARE-like superfamily protein
Potri.001G198100	Chr01:19492429-19493243	15.8494	31.7438	1.00205	0.00665	0.0303492	up-regulated	PF02466	NA	K17794	NA	AT1G17530	translocase of inner mitochondrial membrane 23
Potri.001G199100	Chr01:19633117-19635207	11.4775	33.8108	1.55867	5e-05	0.000675441	up-regulated	PF00291	EC:4.2.3.1	K01733	NA	AT1G72810	Pyridoxal-5'-phosphate-dependent enzyme family protein
Potri.001G201000	Chr01:20079863-20090060	3.63199	19.613	2.43298	5e-05	0.000675441	up-regulated	PF05879	NA	NA	GO:0005525 GO:0008152 GO:0016491 GO:0055114	AT3G13870	Root hair defective 3 GTP-binding protein (RHD3)
Potri.001G211600	Chr01:21617314-21621039	9.99303	28.2214	1.4978	0.0002	0.00214126	up-regulated	PF05875	NA	NA	GO:0006672 GO:0016021 GO:0016811	AT1G71190	senescence associated gene 18
Potri.001G216100	Chr01:22333451-22335287	6.17879	20.59	1.73655	0.00015	0.0017104	up-regulated	PF04564	EC:6.3.2.19	NA	GO:0004842 GO:0005488 GO:0016567	NA	NA
Potri.001G224800	Chr01:24278847-24296574	0.946553	10.9581	3.53316	0.001	0.00739852	up-regulated	PF07714	EC:2.7.11.1	NA	GO:0004672 GO:0004713 GO:0005524 GO:0006468	NA	NA
Potri.001G225800	Chr01:24368854-24369392	26.7737	61.8553	1.20808	0.0033	0.0181043	up-regulated	PF00031	NA	NA	GO:0004869	AT2G40880	cystatin A
Potri.001G227200	Chr01:24603443-24608590	1.99203	100.762	5.66057	5e-05	0.000675441	up-regulated	PF00232	EC:3.2.1.119 EC:3.2.1.21	K01188	GO:0004553 GO:0005975	AT2G44480	beta glucosidase 17
Potri.001G230500	Chr01:24965590-24972011	65.1377	144.829	1.15279	0.00125	0.00878404	up-regulated	PF00285	EC:2.3.3.1 EC:2.3.3.16	K01647	GO:0004108 GO:0006101 GO:0046912	AT2G44350	Citrate synthase family protein
Potri.001G231200	Chr01:25050233-25052116	1.93713	5.95139	1.6193	0.00325	0.0178812	up-regulated	PF00004 PF14363	NA	K08900	GO:0005524	NA	NA
Potri.001G233700	Chr01:25253377-25260442	5.40857	12.4272	1.20018	0.00035	0.00337013	up-regulated	PF00225	EC:3.6.4.4	K10398	GO:0003777 GO:0005524 GO:0005871 GO:0007018 GO:0008017	AT3G45850	P-loop containing nucleoside triphosphate hydrolases superfamily protein
Potri.001G234600	Chr01:25333802-25336336	2.00245	6.92743	1.79055	0.0014	0.00960879	up-regulated	PF03081	NA	K07195	GO:0000145 GO:0006887	AT5G59730	exocyst subunit exo70 family protein H7
Potri.001G237300	Chr01:25503474-25506488	1.11444	12.7796	3.51944	5e-05	0.000675441	up-regulated	PF13515	NA	NA	NA	AT2G28780	(1 of 1) PTHR30509//PTHR30509:SF7 - P-HYDROXYBENZOIC ACID EFFLUX PUMP SUBUNIT-RELATED
Potri.001G239650,Potri.001G239700	Chr01:25746737-25747921	25.8412	422.176	4.0301	5e-05	0.000675441	up-regulated	NA	NA	NA	NA	NA	NA
Potri.001G240600	Chr01:25810874-25812474	2.23499	70.1169	4.97142	5e-05	0.000675441	up-regulated	PF14541 PF14543	EC:3.4.23.12	NA	GO:0004190 GO:0006508	NA	NA
Potri.001G244900	Chr01:26200792-26203292	2.84062	8.56859	1.59285	0.0025	0.0147098	up-regulated	PF08659	EC:1.1.1.206	NA	NA	AT2G29260	NAD(P)-binding Rossmann-fold superfamily protein
Potri.001G245300	Chr01:26225067-26228872	12.9982	31.0461	1.2561	0.00045	0.00407181	up-regulated	PF04116	EC:1.14.13.72	K14424	GO:0005506 GO:0006633 GO:0016491 GO:0055114	AT2G29390	sterol 4-alpha-methyl-oxidase 2-2
Potri.001G245700	Chr01:26250856-26259329	18.7209	39.7346	1.08575	0.0017	0.0110974	up-regulated	PF00149 PF16891	EC:3.1.3.16	K06269	GO:0016787	AT2G29400	type one protein phosphatase 1
Potri.001G246900	Chr01:26362359-26364447	86.6381	195.108	1.1712	0.00155	0.0103717	up-regulated	PF00091 PF03953	EC:2.4.2.1	K07375	GO:0000930 GO:0003924 GO:0005200 GO:0005525 GO:0005874 GO:0007017 GO:0007020 GO:0031122 GO:0043234 GO:0051258	AT5G62690	tubulin beta chain 2
Potri.001G247700	Chr01:26416076-26421015	6.51187	23.8913	1.87534	0.0004	0.00372808	up-regulated	PF04139	NA	K04802	GO:0000077 GO:0003677 GO:0006275 GO:0030337 GO:0030896	AT1G07370	proliferating cellular nuclear antigen 1
Potri.001G252900	Chr01:26910252-26915425	3.32708	15.0295	2.17547	5e-05	0.000675441	up-regulated	PF00487 PF11960	NA	K10257	GO:0006629 GO:0016717 GO:0055114	NA	NA
Potri.001G253000	Chr01:26928801-26930870	18.8487	59.1947	1.651	5e-05	0.000675441	up-regulated	PF10262	NA	NA	NA	AT3G47300	SELT-like protein precursor
Potri.001G253900	Chr01:27008655-27015719	1.18797	7.25553	2.61058	0.0022	0.013412	up-regulated	PF13460	NA	NA	NA	AT4G31530	NAD(P)-binding Rossmann-fold superfamily protein
Potri.001G255532	Chr01:27141160-27145866	0.687981	2.4405	1.82673	0.00355	0.0191285	up-regulated	PF00076	NA	NA	GO:0000166 GO:0003676 GO:0046872	AT3G51950	Zinc finger (CCCH-type) family protein / RNA recognition motif (RRM)-containing protein
Potri.001G257600	Chr01:27326679-27331618	4.92702	10.9101	1.14687	0.0048	0.0238649	up-regulated	PF02045	NA	K08064	GO:0003700 GO:0006355	AT5G12840	nuclear factor Y, subunit A1
Potri.001G259204	Chr01:27473915-27476400	11.8479	25.7161	1.11804	0.0063	0.0292223	up-regulated	NA	NA	NA	NA	NA	NA
Potri.001G262800	Chr01:27865008-27868514	3.5052	10.4735	1.57918	0.0001	0.00121895	up-regulated	PF00560 PF08263 PF13855	NA	NA	GO:0005515	NA	NA
Potri.001G263700	Chr01:27926402-27933395	5.44903	17.2251	1.66044	0.00035	0.00337013	up-regulated	PF08241 PF08498	EC:2.1.1.41	K00559	GO:0006694 GO:0008152 GO:0008168	AT5G13710	sterol methyltransferase 1
Potri.001G268600	Chr01:28353892-28356173	1.99284	7.20772	1.85472	0.0013	0.00905505	up-regulated	PF00107 PF08240	EC:1.1.1.195	K00083	GO:0008270 GO:0016491 GO:0055114	AT4G37990	elicitor-activated gene 3-2
Potri.001G270300	Chr01:28459350-28462117	9.85106	35.4959	1.8493	5e-05	0.000675441	up-regulated	PF00067	NA	NA	GO:0004497 GO:0005506 GO:0016705 GO:0020037 GO:0055114	NA	NA
Potri.001G270800	Chr01:28525796-28528829	5.77302	13.4507	1.22029	0.00345	0.0187347	up-regulated	PF00067	NA	NA	GO:0004497 GO:0005506 GO:0016705 GO:0020037 GO:0055114	NA	NA
Potri.001G274300	Chr01:28788970-28792311	17.4464	47.3209	1.43955	0.0032	0.0176824	up-regulated	PF00166	NA	NA	GO:0005737 GO:0006457	AT1G14980	chaperonin 10
Potri.001G276700	Chr01:29047272-29053185	25.0994	53.9276	1.10337	0.00055	0.00473949	up-regulated	PF04258	NA	K09595	GO:0004190 GO:0016021	AT2G03120	signal peptide peptidase
Potri.001G277200	Chr01:29100839-29106347	4.43196	9.60456	1.11577	0.0037	0.0197239	up-regulated	PF10189	NA	K13140	NA	AT4G14590	embryo defective 2739
Potri.001G277800	Chr01:29128985-29130907	148.847	389.605	1.38818	0.00115	0.00824274	up-regulated	PF03660	NA	K12834	NA	NA	NA
Potri.001G279900	Chr01:29361784-29364696	6.60357	16.1029	1.28601	0.0012	0.00852925	up-regulated	NA	NA	K15892	NA	AT5G58560	Phosphatidate cytidylyltransferase family protein
Potri.001G281600	Chr01:29530563-29531620	2.57255	9.76203	1.92398	0.00605	0.0283316	up-regulated	PF03195	NA	NA	NA	AT2G30130	Lateral organ boundaries (LOB) domain family protein
Potri.001G281800	Chr01:29542101-29545971	2.91883	11.4694	1.97433	5e-05	0.000675441	up-regulated	PF00201	NA	NA	GO:0008152 GO:0016758	AT2G30150	UDP-Glycosyltransferase superfamily protein
Potri.001G281900	Chr01:29548017-29550445	9.41385	22.6947	1.2695	0.00045	0.00407181	up-regulated	PF00201	EC:2.4.1.324	NA	GO:0008152 GO:0016758	AT2G30150	UDP-Glycosyltransferase superfamily protein
Potri.001G282900	Chr01:29625313-29627795	65.8449	138.226	1.06988	0.0013	0.00905505	up-regulated	PF06747	NA	NA	NA	AT5G09570	Cox19-like CHCH family protein
Potri.001G285300	Chr01:29811628-29816514	6.19382	13.4525	1.11897	0.0016	0.0106135	up-regulated	PF01544	NA	NA	GO:0016020 GO:0030001 GO:0046873 GO:0055085	AT2G04305	Magnesium transporter CorA-like family protein
Potri.001G285900	Chr01:29874619-29881600	25.8544	54.1408	1.06631	0.00195	0.0123196	up-regulated	PF01425	EC:3.5.1.99	NA	GO:0016884	AT5G64440	fatty acid amide hydrolase
Potri.001G286500	Chr01:29909442-29912098	42.6159	105.705	1.31058	0.0001	0.00121895	up-regulated	PF01641	EC:1.8.4.12	K07305	GO:0006979 GO:0016671 GO:0030091 GO:0033743 GO:0055114	AT4G21860	methionine sulfoxide reductase B 2
Potri.001G286700	Chr01:29939016-29942929	34.3666	71.836	1.0637	0.00355	0.0191285	up-regulated	PF00183 PF02518	NA	K04079	GO:0005524 GO:0006457 GO:0006950 GO:0051082	NA	NA
Potri.001G288301	Chr01:30050460-30051147	5.4761	398.043	6.18363	5e-05	0.000675441	up-regulated	PF00188	NA	K13449	NA	AT4G33720	CAP (Cysteine-rich secretory proteins, Antigen 5, and Pathogenesis-related 1 protein) superfamily protein
Potri.001G289300	Chr01:30179816-30185042	6.15786	29.3091	2.25084	5e-05	0.000675441	up-regulated	PF00224 PF02887	EC:2.7.1.40	K00873	GO:0000287 GO:0003824 GO:0004743 GO:0006096 GO:0030955	NA	NA
Potri.001G289500	Chr01:30189592-30192222	70.3756	323.273	2.1996	5e-05	0.000675441	up-regulated	PF00091 PF03953	NA	K07374	GO:0003924 GO:0005200 GO:0005525 GO:0005874 GO:0007017 GO:0043234 GO:0051258	AT1G50010	tubulin alpha-2 chain
Potri.001G291800,Potri.001G291866	Chr01:30376683-30382110	0.932911	6.19076	2.73031	0.00595	0.0279717	up-regulated	NA	NA	NA	NA	NA	NA
Potri.001G295266	Chr01:30636114-30638794	2.74585	10.0494	1.87178	0.00245	0.0144899	up-regulated	PF00574	EC:3.4.21.92	NA	GO:0004252 GO:0006508	NA	NA
Potri.001G295600	Chr01:30677547-30682885	2.67708	8.99994	1.74925	0.0002	0.00214126	up-regulated	PF00651 PF03000	NA	NA	GO:0005515 GO:0009958	AT2G14820	Phototropic-responsive NPH3 family protein
Potri.001G296500	Chr01:30736006-30738837	11.3814	36.4137	1.6778	0.0001	0.00121895	up-regulated	PF08263	EC:2.7.10.1 EC:2.7.11.1	NA	NA	NA	NA
Potri.001G297600	Chr01:30857160-30863318	3.47288	14.7584	2.08733	5e-05	0.000675441	up-regulated	NA	NA	NA	GO:0005515	AT4G34280	transducin family protein / WD-40 repeat family protein
Potri.001G300400	Chr01:31120757-31123842	12.9387	28.9987	1.16429	0.00305	0.0170837	up-regulated	PF02453	NA	NA	NA	AT2G15280	Reticulon family protein
Potri.001G302100	Chr01:31256103-31258911	15.6633	31.4233	1.00445	0.0027	0.0155558	up-regulated	PF00112 PF00396 PF08246	EC:3.4.22.14	NA	GO:0006508 GO:0008234	NA	NA
Potri.001G307800	Chr01:31790169-31794232	1.315	7.18195	2.44932	0.00325	0.0178812	up-regulated	PF00892	NA	NA	GO:0016020 GO:0016021 GO:0022857	AT5G64700	nodulin MtN21 /EamA-like transporter family protein
Potri.001G312800	Chr01:32366372-32371707	0.387182	7.3908	4.25465	0.00065	0.0053618	up-regulated	PF00450	NA	K16296	GO:0004185 GO:0006508	NA	NA
Potri.001G315800	Chr01:32637926-32641340	33.3388	74.4836	1.15972	0.00055	0.00473949	up-regulated	PF00810	NA	K10949	GO:0006621 GO:0016021 GO:0046923	AT3G25040	endoplasmic reticulum retention defective 2B
Potri.001G317001	Chr01:32720089-32723965	1.73436	7.31297	2.07606	5e-05	0.000675441	up-regulated	NA	NA	NA	NA	NA	NA
Potri.001G318100	Chr01:32818310-32821311	1.97831	5.96602	1.5925	0.0053	0.0256295	up-regulated	PF00098 PF06839	EC:5.99.1.2	NA	GO:0003676 GO:0003677 GO:0003917 GO:0006265 GO:0008270	AT3G42860	zinc knuckle (CCHC-type) family protein
Potri.001G319800	Chr01:32949474-32951686	8.69213	46.7509	2.42721	5e-05	0.000675441	up-regulated	PF00076	NA	NA	GO:0000166 GO:0003676	AT4G13850	glycine-rich RNA-binding protein 2
Potri.001G323300	Chr01:33237640-33239103	0.994468	6.49993	2.70843	0.0036	0.019348	up-regulated	PF02893	NA	NA	NA	NA	NA
Potri.001G324200	Chr01:33313172-33321978	0.963488	2.80662	1.5425	0.0089	0.0373517	up-regulated	PF03982 PF12146	EC:2.3.1.20	NA	GO:0016747	AT3G26820	Esterase/lipase/thioesterase family protein
Potri.001G326200	Chr01:33517666-33518829	18.1462	37.6612	1.05341	0.00525	0.0254789	up-regulated	PF01190	NA	NA	NA	AT3G26960	Pollen Ole e 1 allergen and extensin family protein
Potri.001G326400	Chr01:33540132-33542754	11.8989	32.5618	1.45235	0.0001	0.00121895	up-regulated	PF01248	NA	K02936	NA	NA	NA
Potri.001G332800	Chr01:34120327-34122990	0.772321	3.49423	2.1777	0.00365	0.0195344	up-regulated	PF01476 PF07714	EC:2.7.11.1	NA	GO:0004672 GO:0004713 GO:0005524 GO:0006468	AT3G01840	Protein kinase superfamily protein
Potri.001G334000	Chr01:34242816-34246317	7.02936	16.8848	1.26426	0.00435	0.0222936	up-regulated	PF00572	NA	K02871	GO:0003735 GO:0005840 GO:0006412	AT3G01790	Ribosomal protein L13 family protein
Potri.001G334700	Chr01:34306582-34309073	3.22414	8.33857	1.37088	0.002	0.0125492	up-regulated	PF00067	NA	NA	GO:0004497 GO:0005506 GO:0016705 GO:0020037 GO:0055114	NA	NA
Potri.001G334800	Chr01:34317075-34320745	1.22674	6.02016	2.29498	0.00135	0.00932133	up-regulated	PF01344 PF13418	NA	NA	GO:0005515	NA	NA
Potri.001G334900	Chr01:34331609-34337358	11.4871	34.8842	1.60256	5e-05	0.000675441	up-regulated	PF02223	EC:2.7.4.9	K00943	GO:0004798 GO:0005524 GO:0006233	AT5G59440	P-loop containing nucleoside triphosphate hydrolases superfamily protein
Potri.001G335200	Chr01:34353913-34356584	2.73822	8.53162	1.63958	0.00265	0.015337	up-regulated	PF01490	NA	NA	NA	NA	NA
Potri.001G336200	Chr01:34447767-34448593	2.42092	47.4974	4.29422	5e-05	0.000675441	up-regulated	NA	NA	NA	NA	AT5G40690	(1 of 1) PTHR34278:SF1 - GB
Potri.001G336600	Chr01:34486764-34489510	2.34803	8.78809	1.9041	0.0035	0.0189436	up-regulated	PF06155	NA	NA	NA	AT3G27340	(1 of 2) PF06155 - Protein of unknown function (DUF971) (DUF971)
Potri.001G336700	Chr01:34497686-34499698	2.04515	18.6537	3.18918	5e-05	0.000675441	up-regulated	PF00249	NA	K09422	GO:0003677 GO:0005975 GO:0016868	AT5G14340	myb domain protein 40
Potri.001G337400	Chr01:34579244-34584820	59.8267	141.805	1.24505	0.00075	0.0059701	up-regulated	PF00479 PF02781	EC:1.1.1.49	K00036	GO:0004345 GO:0006006 GO:0050661 GO:0055114	AT3G27300	glucose-6-phosphate dehydrogenase 5
Potri.001G338400	Chr01:34730343-34733167	97.6313	266.117	1.44664	0.00015	0.0017104	up-regulated	PF13085 PF13534	EC:1.3.5.1	K00235	GO:0006099 GO:0009055 GO:0016491 GO:0051536 GO:0055114	AT3G27380	succinate dehydrogenase 2-1
Potri.001G339900	Chr01:34872830-34877811	7.4406	24.1997	1.7015	0.0042	0.0216846	up-regulated	PF09768	NA	NA	GO:0004222 GO:0008237	AT3G03420	Ku70-binding family protein
Potri.001G343100	Chr01:35396158-35404944	4.12884	9.52184	1.2055	0.00465	0.0233466	up-regulated	PF01509 PF16198	EC:5.4.99.25	K03177	GO:0001522 GO:0003723 GO:0006396 GO:0009451 GO:0009982	AT5G14460	Pseudouridine synthase family protein
Potri.001G346200	Chr01:35782962-35788050	23.8334	62.3935	1.38841	5e-05	0.000675441	up-regulated	PF00070	EC:1.6.5.4	K08232	GO:0016491 GO:0050660 GO:0055114	AT3G27820	monodehydroascorbate reductase 4
Potri.001G346800	Chr01:35823381-35826104	21.6132	46.6637	1.11039	0.00095	0.00710875	up-regulated	PF00295	EC:3.2.1.15	NA	GO:0004650 GO:0005975	NA	NA
Potri.001G350300	Chr01:36269369-36270487	9.55641	20.8797	1.12756	0.0066	0.0302111	up-regulated	PF13563	NA	NA	NA	AT3G28140	RNA ligase/cyclic nucleotide phosphodiesterase family protein
Potri.001G350600	Chr01:36300640-36302094	0.475493	3.78694	2.99354	0.00545	0.0261511	up-regulated	PF02704	NA	NA	GO:0005199	AT5G14920	Gibberellin-regulated family protein
Potri.001G351000	Chr01:36352992-36354430	9.86103	19.7287	1.00049	0.00665	0.0303492	up-regulated	PF00141	EC:1.11.1.7	K00430	GO:0004601 GO:0006979 GO:0020037 GO:0055114	AT5G40150	Peroxidase superfamily protein
Potri.001G351200	Chr01:36408487-36411618	1.60473	16.5421	3.36574	5e-05	0.000675441	up-regulated	PF00854	NA	K14638	GO:0005215 GO:0006810 GO:0016020	NA	NA
Potri.001G353900	Chr01:36773561-36776086	22.1504	68.2875	1.62429	0.00015	0.0017104	up-regulated	PF01655	NA	K02912	GO:0003735 GO:0005622 GO:0005840 GO:0006412	AT5G46430	Ribosomal protein L32e
Potri.001G356200	Chr01:37057510-37061261	2.75053	14.3031	2.37855	5e-05	0.000675441	up-regulated	PF12056	NA	NA	NA	AT1G50630	Protein of unknown function (DUF3537)
Potri.001G357000	Chr01:37176646-37182663	24.7872	56.3466	1.18474	0.0006	0.00503803	up-regulated	PF00198 PF00364	EC:2.3.1.61	K00658	GO:0004149 GO:0006099 GO:0008152 GO:0016746 GO:0045252	AT5G55070	Dihydrolipoamide succinyltransferase
Potri.001G361500	Chr01:37948047-37950045	7.3411	16.1914	1.14116	0.00255	0.0149161	up-regulated	PF01535 PF13041	NA	NA	GO:0005515	AT3G02650	Tetratricopeptide repeat (TPR)-like superfamily protein
Potri.001G362300	Chr01:38085785-38092053	25.537	57.0665	1.16006	0.0019	0.0120735	up-regulated	PF00005 PF00664	EC:3.6.3.44	NA	GO:0005524 GO:0006810 GO:0016021 GO:0016887 GO:0042626 GO:0055085	AT3G13080	multidrug resistance-associated protein 3
Potri.001G366200	Chr01:38248939-38252070	5.98303	21.4653	1.84306	5e-05	0.000675441	up-regulated	PF02535	NA	K14709	GO:0016020 GO:0030001 GO:0046873 GO:0055085	AT1G55910	zinc transporter 11 precursor
Potri.001G369500	Chr01:38721177-38726963	5.11819	11.7181	1.19503	0.00515	0.0251317	up-regulated	PF01000 PF01193	EC:2.7.7.6	K03027	GO:0003899 GO:0006351 GO:0046983	AT1G60850	DNA-directed RNA polymerase family protein
Potri.001G373300	Chr01:39134088-39140346	5.02928	11.2873	1.16627	0.00925	0.0383649	up-regulated	PF16719	NA	NA	GO:0003677	AT3G18380	sequence-specific DNA binding transcription factors;sequence-specific DNA binding
Potri.001G374200	Chr01:39233965-39236668	6.26905	20.9318	1.73938	5e-05	0.000675441	up-regulated	PF00170	NA	NA	GO:0003700 GO:0006355 GO:0043565	NA	NA
Potri.001G376500	Chr01:39614584-39622768	32.0705	163.405	2.34913	5e-05	0.000675441	up-regulated	PF01073 PF02866	EC:1.1.1.37	K00026	GO:0003824 GO:0003854 GO:0005975 GO:0006108 GO:0006694 GO:0016616 GO:0019752 GO:0030060 GO:0055114	AT3G15020	Lactate/malate dehydrogenase family protein
Potri.001G377800	Chr01:39730265-39735415	9.16524	21.8896	1.256	0.0005	0.00440956	up-regulated	PF04502	NA	NA	GO:0008270	AT1G17130	Family of unknown function (DUF572)
Potri.001G380100	Chr01:40054350-40058520	49.9036	108.256	1.11723	0.0008	0.00625963	up-regulated	PF00753	EC:1.13.11.18	K17725	NA	AT1G53580	glyoxalase II 3
Potri.001G383900	Chr01:40341069-40344645	0.662052	2.39909	1.85747	0.0038	0.0201587	up-regulated	NA	NA	NA	GO:0005198 GO:0019028	AT1G53490	RING/U-box superfamily protein
Potri.001G384100	Chr01:40354257-40359352	0.473106	2.0066	2.08452	0.0076	0.0333972	up-regulated	PF00924	NA	NA	GO:0016020 GO:0055085	AT1G78610	mechanosensitive channel of small conductance-like 6
Potri.001G385200	Chr01:40382202-40392090	4.4256	15.3229	1.79175	5e-05	0.000675441	up-regulated	PF07714 PF11721 PF13855	EC:2.7.11.1	NA	GO:0004672 GO:0004713 GO:0005515 GO:0005524 GO:0006468	AT3G14840	Leucine-rich repeat transmembrane protein kinase
Potri.001G385300	Chr01:40395139-40405475	2.58471	6.68454	1.37083	0.00125	0.00878404	up-regulated	PF07714 PF11721	EC:2.7.11.1	NA	GO:0004672 GO:0004713 GO:0005515 GO:0005524 GO:0006468	AT1G53430	Leucine-rich repeat transmembrane protein kinase
Potri.001G386300	Chr01:40527145-40541138	1.39863	3.39141	1.27787	0.0096	0.0394814	up-regulated	PF07714 PF11721	EC:2.7.11.1	NA	GO:0004672 GO:0004713 GO:0005515 GO:0005524 GO:0006468	AT1G53430	Leucine-rich repeat transmembrane protein kinase
Potri.001G387600	Chr01:40667096-40673326	89.1824	184.968	1.05245	0.00575	0.0272546	up-regulated	PF00344 PF10559	NA	K10956	GO:0015031 GO:0016020	AT2G34250	SecY protein transport family protein
Potri.001G389300	Chr01:41202171-41210647	0.718704	3.11099	2.1139	0.00585	0.0276203	up-regulated	PF00515 PF07719 PF12895 PF13424	NA	K03353	GO:0005515	AT1G78770	anaphase promoting complex 6
Potri.001G389400	Chr01:41210665-41212632	4.8254	18.0424	1.90267	0.0004	0.00372808	up-regulated	NA	NA	NA	NA	AT1G78780	pathogenesis-related family protein
Potri.001G389800	Chr01:41224944-41227151	17.644	52.2246	1.56555	5e-05	0.000675441	up-regulated	NA	NA	NA	NA	AT1G78780	pathogenesis-related family protein
Potri.001G398900	Chr01:42423073-42433695	0.588303	9.85522	4.06626	0.0059	0.0278107	up-regulated	NA	NA	NA	GO:0031072 GO:0051082	AT5G53860	embryo defective 2737
Potri.001G399600	Chr01:42581912-42589111	1.1779	3.33581	1.50182	0.0061	0.0285134	up-regulated	PF00069 PF00400	NA	NA	GO:0004672 GO:0005515 GO:0005524 GO:0006468	AT1G53090	SPA1-related 4
Potri.001G400200	Chr01:42644272-42644473	109.986	340.427	1.63002	0.0016	0.0106135	up-regulated	NA	NA	NA	NA	NA	NA
Potri.001G401800	Chr01:42773880-42775338	6.64521	31.745	2.25614	0.0002	0.00214126	up-regulated	PF07333	NA	NA	GO:0005549 GO:0006952	NA	NA
Potri.001G403900	Chr01:42987688-42991863	4.6437	18.115	1.96384	0.0001	0.00121895	up-regulated	PF00232	EC:3.2.1.21	K05350	GO:0004553 GO:0005975	NA	NA
Potri.001G404800	Chr01:43075501-43086388	3.64321	8.89894	1.28842	0.0009	0.00684614	up-regulated	PF00931 PF02892 PF13855	NA	K13459	GO:0003677 GO:0005515 GO:0043531	NA	NA
Potri.001G405025	Chr01:43127313-43138849	0.176726	3.16168	4.16111	0.0083	0.0355019	up-regulated	PF01637 PF02892	NA	NA	GO:0003677 GO:0005524	NA	NA
Potri.001G406200	Chr01:43350942-43352450	20.8282	42.9435	1.0439	0.0061	0.0285134	up-regulated	NA	NA	NA	NA	NA	NA
Potri.001G406700	Chr01:43405368-43409307	7.07916	20.3892	1.52616	0.00025	0.00255849	up-regulated	PF02683	NA	NA	GO:0016020 GO:0017004 GO:0055114	AT5G54290	cytochrome c biogenesis protein family
Potri.001G412000	Chr01:43996125-44000242	7.99133	37.5273	2.23143	5e-05	0.000675441	up-regulated	PF00954 PF01453 PF07714 PF08276 PF11883	EC:2.7.11.1	NA	GO:0004672 GO:0004674 GO:0004713 GO:0005524 GO:0006468 GO:0048544	NA	NA
Potri.001G412900	Chr01:43897052-43901704	2.25471	12.7201	2.4961	0.00015	0.0017104	up-regulated	PF00171	EC:1.2.1.3	NA	GO:0004030 GO:0006081 GO:0008152 GO:0016491 GO:0016620 GO:0055114	AT4G34240	aldehyde dehydrogenase 3I1
Potri.001G415500	Chr01:44390690-44396285	5.22662	32.1798	2.62221	5e-05	0.000675441	up-regulated	PF01370	EC:1.1.1.219	NA	GO:0003824 GO:0050662	AT4G27250	NAD(P)-binding Rossmann-fold superfamily protein
Potri.001G415900	Chr01:44441142-44447441	4.21633	9.75209	1.20972	0.00155	0.0103717	up-regulated	PF04676 PF04677	NA	NA	GO:0003824 GO:0009401	AT1G56290	CwfJ-like family protein
Potri.001G419100	Chr01:44695833-44703620	3.0615	11.871	1.95513	0.00025	0.00255849	up-regulated	PF00566	NA	NA	NA	AT4G27100	Ypt/Rab-GAP domain of gyp1p superfamily protein
Potri.001G419400	Chr01:44745765-44747013	2.08314	10.7723	2.3705	0.0033	0.0181043	up-regulated	NA	NA	NA	NA	AT5G54790	(1 of 2) PTHR33974:SF2 - GENOMIC DNA, CHROMOSOME 3, P1 CLONE: MSD21
Potri.001G420200	Chr01:44879784-44884920	64.3148	147.902	1.20142	0.00125	0.00878404	up-regulated	PF00892	NA	K15283	GO:0005215 GO:0006810 GO:0016020 GO:0016021	AT5G54800	glucose 6-phosphate/phosphate translocator 1
Potri.001G420300	Chr01:44886211-44888730	9.29309	19.23	1.04913	0.00315	0.0174818	up-regulated	PF00291	EC:4.2.1.20	K01696	GO:0000162 GO:0004834 GO:0006568	AT5G54810	tryptophan synthase beta-subunit 1
Potri.001G420800	Chr01:44931459-44935492	3.27767	9.95469	1.60271	0.0016	0.0106135	up-regulated	PF08212	EC:1.14.13.90	NA	NA	AT3G47860	chloroplastic lipocalin
Potri.001G432680	Chr01:45817747-45828999	1.09869	9.4795	3.10903	0.0001	0.00121895	up-regulated	PF00931	NA	NA	GO:0043531	AT1G52660	P-loop containing nucleoside triphosphate hydrolases superfamily protein
Potri.001G433466	Chr01:45876489-45885298	0.808281	1.99241	1.30158	0.0072	0.0321189	up-regulated	PF00931	NA	NA	GO:0043531	NA	NA
Potri.001G435700	Chr01:46157589-46160656	12.9033	66.1342	2.35765	5e-05	0.000675441	up-regulated	PF01042	EC:3.5.99.10	NA	GO:0019239	AT3G20390	endoribonuclease L-PSP family protein
Potri.001G436100	Chr01:46210426-46215109	4.6384	11.5704	1.31874	0.00155	0.0103717	up-regulated	PF04137	NA	K10950	GO:0003756 GO:0005783 GO:0016671 GO:0055114	AT1G72280	endoplasmic reticulum oxidoreductins 1
Potri.001G436200	Chr01:46215514-46222141	0.611538	2.48409	2.0222	0.003	0.0168985	up-regulated	PF00225 PF11721	EC:3.6.4.5	NA	GO:0003777 GO:0005524 GO:0005871 GO:0007018 GO:0008017	AT1G72250	Di-glucose binding protein with Kinesin motor domain
Potri.001G436600	Chr01:46246818-46248564	5.72691	23.5266	2.03846	0.0002	0.00214126	up-regulated	PF02798 PF13410	EC:2.5.1.18	K00799	GO:0005515	AT1G78340	glutathione S-transferase TAU 22
Potri.001G437000	Chr01:46299669-46301621	9.81276	33.2287	1.7597	0.0001	0.00121895	up-regulated	PF13410 PF13417	EC:2.5.1.18	K00799	GO:0005515	AT1G78340	glutathione S-transferase TAU 22
Potri.001G447300	Chr01:47209647-47211616	41.8092	122.739	1.55371	5e-05	0.000675441	up-regulated	PF02458	EC:2.3.1.196	NA	GO:0016747	NA	NA
Potri.001G447700	Chr01:47304652-47306625	3.95766	68.5779	4.11502	5e-05	0.000675441	up-regulated	PF02458	EC:2.3.1.196	NA	GO:0016747	NA	NA
Potri.001G447766,Potri.001G447832	Chr01:47318794-47320719	1.00486	278.187	8.11292	0.0002	0.00214126	up-regulated	NA	NA	NA	NA	NA	NA
Potri.001G448800	Chr01:47519765-47521917	32.3315	66.1804	1.03346	0.0023	0.0138561	up-regulated	PF00076 PF07145	NA	NA	GO:0000166 GO:0003676	AT1G32790	CTC-interacting domain 11
Potri.001G449500	Chr01:47562348-47567119	21.6802	46.7305	1.10799	0.001	0.00739852	up-regulated	PF00534 PF08323	EC:2.4.1.242	K13679	GO:0004373	AT1G32900	UDP-Glycosyltransferase superfamily protein
Potri.001G450900	Chr01:47710238-47714170	13.4487	33.31	1.30848	0.0001	0.00121895	up-regulated	PF01545	NA	K14689	GO:0006812 GO:0008324 GO:0016021 GO:0055085	NA	NA
Potri.001G453900	Chr01:48029797-48032026	13.7773	30.8331	1.16219	0.0026	0.015143	up-regulated	PF00347	NA	K02940	GO:0003735 GO:0005840 GO:0006412 GO:0019843	AT4G10450	Ribosomal protein L6 family
Potri.001G454101	Chr01:48042210-48044162	36.7206	74.0283	1.01149	0.00245	0.0144899	up-regulated	PF00347	NA	K02940	GO:0003735 GO:0005840 GO:0006412 GO:0019843	AT4G10450	Ribosomal protein L6 family
Potri.001G456800	Chr01:48281757-48285824	21.455	86.3578	2.00901	5e-05	0.000675441	up-regulated	PF00070	EC:1.8.1.9	NA	GO:0004791 GO:0005737 GO:0016491 GO:0019430 GO:0055114	AT4G35460	NADPH-dependent thioredoxin reductase B
Potri.001G459900	Chr01:48553739-48561251	1.56575	3.71065	1.24482	0.00635	0.0293889	up-regulated	PF01535 PF13041 PF13812	NA	NA	GO:0005515	AT1G30610	pentatricopeptide (PPR) repeat-containing protein
Potri.001G461100	Chr01:48660664-48663692	3.51142	9.19276	1.38844	0.005	0.0245878	up-regulated	PF13862	NA	K15262	NA	AT2G44510	CDK inhibitor P21 binding protein
Potri.001G462600	Chr01:48858985-48861979	10.4469	27.994	1.42204	5e-05	0.000675441	up-regulated	PF01565 PF08031	EC:1.3.3.8	NA	GO:0003824 GO:0016491 GO:0016614 GO:0050660 GO:0055114	AT1G11770	FAD-binding Berberine family protein
Potri.001G463300	Chr01:48917684-48919584	14.242	73.5935	2.36942	5e-05	0.000675441	up-regulated	PF01565 PF08031	EC:1.3.3.8	NA	GO:0003824 GO:0016491 GO:0016614 GO:0050660 GO:0055114	AT1G30760	FAD-binding Berberine family protein
Potri.001G463400	Chr01:48944222-48946158	36.0186	87.0742	1.2735	0.0004	0.00372808	up-regulated	PF01565 PF08031	EC:1.3.3.8	NA	GO:0003824 GO:0016491 GO:0016614 GO:0050660 GO:0055114	AT1G30760	FAD-binding Berberine family protein
Potri.001G463800	Chr01:48964056-48968265	5.54432	16.6357	1.5852	0.00025	0.00255849	up-regulated	PF04116	NA	NA	GO:0005506 GO:0006633 GO:0009058 GO:0016491 GO:0055114	AT2G34770	fatty acid hydroxylase 1
Potri.001G464800	Chr01:49017823-49019804	40.7163	180.753	2.15034	5e-05	0.000675441	up-regulated	PF01565 PF08031	EC:1.3.3.8	NA	GO:0003824 GO:0016491 GO:0016614 GO:0050660 GO:0055114	AT5G44410	FAD-binding Berberine family protein
Potri.001G466200	Chr01:49127048-49128462	2.43276	24.8718	3.35384	5e-05	0.000675441	up-regulated	PF10340	EC:3.1.1.1	NA	NA	AT2G45600	alpha/beta-Hydrolases superfamily protein
Potri.001G469600	Chr01:49342542-49343387	15.8622	33.8827	1.09496	0.0046	0.0231715	up-regulated	PF00226	NA	NA	NA	AT3G13310	Chaperone DnaJ-domain superfamily protein
Potri.001G471100	Chr01:49429986-49433236	9.83402	34.3087	1.80272	0.00015	0.0017104	up-regulated	NA	NA	NA	NA	AT4G26470	Calcium-binding EF-hand family protein
Potri.001G471200	Chr01:49434543-49437585	45.2353	105.92	1.22745	0.0005	0.00440956	up-regulated	PF00179	EC:6.3.2.19	K06689	NA	NA	NA
Potri.002G000500	Chr02:49790-53525	11.0872	32.1269	1.53488	5e-05	0.000675441	up-regulated	PF03151	NA	NA	NA	AT1G76670	Nucleotide-sugar transporter family protein
Potri.002G003400	Chr02:201343-211595	3.69915	7.82019	1.08001	0.00705	0.0316403	up-regulated	PF00069	EC:2.7.11.22 EC:2.7.11.23	K07760	GO:0004672 GO:0004713 GO:0005524 GO:0006468	AT1G20930	cyclin-dependent kinase B2;2
Potri.002G004100	Chr02:254530-257467	6.90795	17.3743	1.33062	0.00125	0.00878404	up-regulated	PF01370	NA	NA	GO:0003824 GO:0050662	AT2G33600	NAD(P)-binding Rossmann-fold superfamily protein
Potri.002G007400	Chr02:401499-407209	1.49424	5.05047	1.75701	0.0002	0.00214126	up-regulated	PF00060 PF00497 PF13458	NA	NA	GO:0004930 GO:0004970 GO:0007186 GO:0016020 GO:0016021	AT1G42540	glutamate receptor 3.3
Potri.002G010000	Chr02:626393-630151	4.79218	12.1042	1.33675	0.00125	0.00878404	up-regulated	PF00134 PF02984	NA	K05868	GO:0005634	AT1G20610	Cyclin B2;3
Potri.002G010700	Chr02:667083-668987	2.10623	19.62	3.21959	5e-05	0.000675441	up-regulated	PF02458	EC:2.3.1.84	NA	GO:0016747	NA	NA
Potri.002G013700	Chr02:846786-852932	14.3395	35.3479	1.30163	0.0001	0.00121895	up-regulated	PF00394 PF07731 PF07732	EC:1.10.3.3	NA	GO:0005507 GO:0016491 GO:0055114	AT1G41830	SKU5-similar 6
Potri.002G015900	Chr02:965927-969152	7.27501	24.0636	1.72583	5e-05	0.000675441	up-regulated	PF05180	NA	K17808	GO:0008270	AT5G27280	Zim17-type zinc finger protein
Potri.002G016200	Chr02:979283-987328	2.98251	8.76836	1.55578	0.0006	0.00503803	up-regulated	PF07690	NA	NA	GO:0016021 GO:0055085	AT2G16970	Major facilitator superfamily protein
Potri.002G016300	Chr02:999704-1001933	27.6838	57.0221	1.04248	0.0022	0.013412	up-regulated	PF08241 PF08498	EC:2.1.1.142 EC:2.1.1.143	K08242	GO:0006694 GO:0008152 GO:0008168	AT1G20330	sterol methyltransferase 2
Potri.002G017900	Chr02:1086788-1088294	2.19187	9.22129	2.07281	0.00085	0.00656143	up-regulated	PF01357 PF03330	NA	NA	GO:0005576 GO:0009664	AT1G20190	expansin 11
Potri.002G019800	Chr02:1208038-1213202	2.44405	7.03704	1.5257	0.0037	0.0197239	up-regulated	PF00168 PF17047	NA	NA	GO:0005515	AT1G20080	Calcium-dependent lipid-binding (CaLB domain) family protein
Potri.002G021200	Chr02:1331071-1332037	0.825617	9.43771	3.51489	0.0088	0.0370675	up-regulated	NA	NA	NA	NA	NA	NA
Potri.002G021800	Chr02:1366459-1370402	28.2981	57.6679	1.02706	0.00385	0.0203675	up-regulated	PF00091 PF03953	EC:2.4.2.1	K07375	GO:0000930 GO:0003924 GO:0005200 GO:0005525 GO:0005874 GO:0007017 GO:0007020 GO:0031122 GO:0043234 GO:0051258	NA	NA
Potri.002G022400	Chr02:1402367-1403278	3.82265	18.1602	2.24813	0.0051	0.0249513	up-regulated	NA	NA	NA	NA	NA	NA
Potri.002G022700	Chr02:1416356-1417225	14.2194	39.8998	1.48852	0.00105	0.00769899	up-regulated	PF02704	NA	NA	NA	AT1G75750	GAST1 protein homolog 1
Potri.002G022900	Chr02:1422808-1430858	40.2289	97.9265	1.28347	0.0009	0.00684614	up-regulated	PF01217	NA	K11827	GO:0006810 GO:0008565 GO:0015031	AT1G47830	SNARE-like superfamily protein
Potri.002G028800	Chr02:1944201-1944942	40.125	114.239	1.50949	5e-05	0.000675441	up-regulated	PF00125	NA	K11253	GO:0000786 GO:0003677 GO:0046982	AT5G10400	Histone superfamily protein
Potri.002G031900	Chr02:2094075-2094546	64.2804	161.387	1.32808	0.0002	0.00214126	up-regulated	PF00170	NA	NA	GO:0003700 GO:0006355 GO:0043565	AT1G75390	basic leucine-zipper 44
Potri.002G032900	Chr02:2178600-2181908	4.99239	18.5353	1.89247	0.0001	0.00121895	up-regulated	PF06090	EC:2.7.1.158	K10572	GO:0005524 GO:0035299	AT1G59312	Inositol-pentakisphosphate 2-kinase family protein
Potri.002G033600	Chr02:2234680-2236776	84.1556	271.559	1.69013	5e-05	0.000675441	up-regulated	PF01370	EC:1.1.1.219	K13082	GO:0003824 GO:0050662	AT5G42800	dihydroflavonol 4-reductase
Potri.002G034100	Chr02:2265807-2269222	30.4555	81.4249	1.41877	5e-05	0.000675441	up-regulated	PF00132 PF14602	EC:1.6.5.3	NA	NA	AT1G19580	gamma carbonic anhydrase 1
Potri.002G035700	Chr02:2349822-2352005	70.8151	212.371	1.58446	5e-05	0.000675441	up-regulated	PF01929	NA	K02875	GO:0003735 GO:0005622 GO:0005840 GO:0006412	AT2G20450	Ribosomal protein L14
Potri.002G036300	Chr02:2395874-2398895	7.56448	39.9	2.39908	5e-05	0.000675441	up-regulated	PF00005	EC:3.6.3.32	K12608	GO:0005524 GO:0016887	AT5G44110	P-loop containing nucleoside triphosphate hydrolases superfamily protein
Potri.002G037400	Chr02:2457918-2459823	4.34822	10.2435	1.23621	0.0044	0.0224897	up-regulated	PF00571 PF01380	EC:5.3.1.13	K06041	GO:0005975 GO:0016853 GO:0030246	AT3G54690	Sugar isomerase (SIS) family protein
Potri.002G038200	Chr02:2516091-2516898	5.43958	20.3144	1.90093	0.00205	0.0127756	up-regulated	NA	NA	NA	NA	AT2G20515	NA
Potri.002G040700	Chr02:2656543-2658536	6.20601	48.9948	2.98089	5e-05	0.000675441	up-regulated	PF03171 PF14226	EC:1.14.11.20	NA	GO:0016491 GO:0055114	NA	NA
Potri.002G044100	Chr02:2869676-2874628	2.40553	6.92458	1.52537	0.00275	0.0157963	up-regulated	PF00097	NA	K16277	GO:0005515 GO:0008270 GO:0046872	AT1G06770	DREB2A-interacting protein 1
Potri.002G046700	Chr02:3051783-3055990	2.45103	6.98052	1.50995	0.0011	0.00797396	up-regulated	PF14309 PF14383	NA	NA	NA	AT3G63430	(1 of 8) PF14309//PF14383 - Domain of unknown function (DUF4378) (DUF4378) // DUF761-associated sequence motif (VARLMGL)
Potri.002G046800	Chr02:3066792-3069595	0.947766	5.53061	2.54484	0.00245	0.0144899	up-regulated	PF03735 PF05641	NA	NA	NA	NA	NA
Potri.002G048000	Chr02:3182019-3185288	10.0072	27.8254	1.47537	0.00015	0.0017104	up-regulated	PF12171	NA	NA	GO:0003676 GO:0006355 GO:0046872	AT4G02670	indeterminate(ID)-domain 12
Potri.002G050000	Chr02:3361672-3366583	0.47081	2.77136	2.55738	0.00435	0.0222936	up-regulated	PF03372	NA	NA	GO:0046856	NA	NA
Potri.002G053700	Chr02:3639631-3643833	1.46824	5.394	1.87727	0.0082	0.0352119	up-regulated	NA	NA	NA	NA	AT4G02830	NA
Potri.002G054100	Chr02:3660700-3666796	4.46399	15.9235	1.83476	5e-05	0.000675441	up-regulated	PF00010 PF14215	NA	NA	GO:0046983	AT4G09820	basic helix-loop-helix (bHLH) DNA-binding superfamily protein
Potri.002G054800	Chr02:3716890-3719568	30.6192	78.4497	1.35733	5e-05	0.000675441	up-regulated	PF01423	NA	K11087	GO:0006396	AT3G07590	Small nuclear ribonucleoprotein family protein
Potri.002G054900	Chr02:3722631-3724391	24.2444	48.6974	1.00619	0.003	0.0168985	up-regulated	PF14541 PF14543	EC:3.4.23.12	NA	GO:0004190 GO:0006508	AT1G03230	Eukaryotic aspartyl protease family protein
Potri.002G055100	Chr02:3749676-3752825	18.8611	72.9167	1.95084	5e-05	0.000675441	up-regulated	PF01554	NA	NA	GO:0006855 GO:0015238 GO:0015297 GO:0016020 GO:0055085	AT3G59030	MATE efflux family protein
Potri.002G057600	Chr02:3930390-3932817	92.0272	221.321	1.26601	0.0005	0.00440956	up-regulated	PF01775	NA	K02882	GO:0003735 GO:0005840 GO:0006412	AT2G34480	Ribosomal protein L18ae/LX family protein
Potri.002G059100	Chr02:4063962-4067068	2.17574	22.5334	3.37248	5e-05	0.000675441	up-regulated	PF03106	NA	NA	GO:0003700 GO:0006355 GO:0043565	AT5G46350	WRKY DNA-binding protein 8
Potri.002G062300	Chr02:4283664-4286877	6.89394	17.29	1.32654	0.0006	0.00503803	up-regulated	NA	NA	NA	NA	AT1G71780	NA
Potri.002G062400	Chr02:4288680-4293220	11.2766	29.5851	1.39154	0.0004	0.00372808	up-regulated	PF00025	NA	K07897	GO:0003924 GO:0005525 GO:0005622 GO:0006886 GO:0006913 GO:0007165 GO:0007264 GO:0015031 GO:0016020	AT4G09720	RAB GTPase homolog G3A
Potri.002G066600	Chr02:4590427-4598120	18.3137	39.938	1.12484	0.00095	0.00710875	up-regulated	PF13632 PF14569	EC:2.4.1.12 EC:2.4.1.29	K10999	GO:0005515 GO:0008270	AT2G21770	cellulose synthase A9
Potri.002G067800	Chr02:4670550-4672662	22.4688	47.1817	1.0703	0.00125	0.00878404	up-regulated	PF05633	NA	NA	GO:0003677	AT1G43630	Protein of unknown function (DUF793)
Potri.002G070101	Chr02:4894618-4896455	70.2385	149.231	1.08721	0.0049	0.0241893	up-regulated	NA	NA	NA	NA	NA	NA
Potri.002G070500	Chr02:4937556-4939024	8.55267	18.0111	1.07444	0.00455	0.0230511	up-regulated	PF04564 PF05804	EC:6.3.2.19	NA	GO:0004842 GO:0005488 GO:0016567	NA	NA
Potri.002G071900	Chr02:5046250-5049581	9.67693	21.9226	1.1798	0.001	0.00739852	up-regulated	PF13839 PF14416	NA	NA	NA	NA	NA
Potri.002G072100	Chr02:5057562-5062156	155.016	630.125	2.02322	0.0004	0.00372808	up-regulated	PF00107 PF08240	EC:1.1.1.1	K18857	GO:0008270 GO:0016491 GO:0055114	AT1G77120	alcohol dehydrogenase 1
Potri.002G074500	Chr02:5207065-5211030	51.4586	122.973	1.25686	0.0002	0.00214126	up-regulated	PF13672	EC:3.1.3.16	NA	GO:0003824 GO:0004722 GO:0006470	AT1G43900	Protein phosphatase 2C family protein
Potri.002G077200	Chr02:5392753-5396746	5.60276	12.1666	1.11871	0.0078	0.0340416	up-regulated	PF01687 PF13419	EC:2.7.1.26	K00861	GO:0008152 GO:0008531 GO:0009231 GO:0016787	AT4G21470	riboflavin kinase/FMN hydrolase
Potri.002G077400	Chr02:5406970-5413725	32.1113	76.2682	1.248	0.00015	0.0017104	up-regulated	PF01704	EC:2.7.7.10 EC:2.7.7.11 EC:2.7.7.44 EC:2.7.7.64 EC:2.7.7.9	K12447	GO:0008152 GO:0070569	AT5G52560	UDP-sugar pyrophosphorylase
Potri.002G079400	Chr02:5573626-5577149	10.8185	38	1.8125	5e-05	0.000675441	up-regulated	PF01490	NA	NA	GO:0005515	AT1G77380	amino acid permease 3
Potri.002G079600	Chr02:5601021-5605422	3.7478	11.2916	1.59114	0.00195	0.0123196	up-regulated	PF00717	EC:3.4.21.89	K03100	GO:0006508 GO:0008236 GO:0016020	NA	NA
Potri.002G081800	Chr02:5780166-5788146	23.292	53.0184	1.18666	0.00015	0.0017104	up-regulated	PF00171	EC:1.2.1.3	K00128	GO:0004030 GO:0006081 GO:0008152 GO:0016491 GO:0016620 GO:0055114	AT1G44170	aldehyde dehydrogenase 3H1
Potri.002G082100	Chr02:5828260-5833030	122.984	263.801	1.10098	0.0049	0.0241893	up-regulated	PF00085 PF13098	EC:5.3.4.1	K09580	GO:0005783 GO:0016853 GO:0045454	AT1G77510	PDI-like 1-2
Potri.002G082700	Chr02:5888929-5890797	142.276	361.738	1.34625	0.0001	0.00121895	up-regulated	PF00137	NA	K02155	GO:0015078 GO:0015991 GO:0033177 GO:0033179	NA	NA
Potri.002G082800	Chr02:5896756-5899545	7.54193	17.1731	1.18714	0.00215	0.0131947	up-regulated	PF00651	NA	K10523	GO:0005515	AT1G21780	BTB/POZ domain-containing protein
Potri.002G083400	Chr02:5927466-5932155	2.01271	4.6352	1.2035	0.00615	0.0287063	up-regulated	PF05911	NA	NA	GO:0019031 GO:0019064 GO:0046789	AT3G05270	Plant protein of unknown function (DUF869)
Potri.002G083600	Chr02:5945005-5947036	13.3372	28.5498	1.09802	0.0041	0.0213555	up-regulated	NA	NA	NA	GO:0003677 GO:0003735 GO:0003899 GO:0005622 GO:0005840 GO:0006351 GO:0006412	AT4G08330	NA
Potri.002G084100	Chr02:5972796-5979469	11.3053	31.0752	1.45877	5e-05	0.000675441	up-regulated	PF00501	EC:6.2.1.3	K01897	GO:0003824 GO:0008152	AT1G77590	long chain acyl-CoA synthetase 9
Potri.002G085100	Chr02:6069221-6072349	50.0411	169.353	1.75885	5e-05	0.000675441	up-regulated	PF00892	NA	NA	GO:0016020 GO:0016021 GO:0022857	AT1G21890	nodulin MtN21 /EamA-like transporter family protein
Potri.002G085300	Chr02:6087670-6091742	12.2239	25.0058	1.03256	0.0034	0.0185333	up-regulated	PF01105	NA	NA	GO:0006810 GO:0016021	AT1G21900	emp24/gp25L/p24 family/GOLD family protein
Potri.002G086000	Chr02:6148791-6151493	16.1249	37.5905	1.22108	0.0004	0.00372808	up-regulated	PF00266	NA	NA	GO:0003824	AT1G77670	Pyridoxal phosphate (PLP)-dependent transferases superfamily protein
Potri.002G086500	Chr02:6196145-6200408	3.85967	12.4044	1.6843	5e-05	0.000675441	up-regulated	PF00069 PF01453	EC:2.7.11.1	NA	GO:0004672 GO:0004674 GO:0004713 GO:0005524 GO:0006468	AT5G35370	S-locus lectin protein kinase family protein
Potri.002G087000	Chr02:6232350-6235457	3.16931	26.8638	3.08342	5e-05	0.000675441	up-regulated	PF01490	NA	K13946	NA	AT1G77690	like AUX1 3
Potri.002G087700	Chr02:6302038-6307887	3.2375	8.66025	1.41953	0.00605	0.0283316	up-regulated	PF02237 PF03099	EC:6.3.4.11 EC:6.3.4.15	K01942	GO:0004077 GO:0006464	AT1G37150	holocarboxylase synthetase 2
Potri.002G088500	Chr02:6389318-6390137	15.9685	147.551	3.20791	5e-05	0.000675441	up-regulated	PF13499 PF13833	NA	NA	GO:0005509	NA	NA
Potri.002G088600	Chr02:6407567-6412277	10.3471	24.6946	1.25497	5e-05	0.000675441	up-regulated	PF00173 PF00174 PF00175 PF00970 PF03404	EC:1.7.1.1	K10534	GO:0006809 GO:0016491 GO:0030151 GO:0042128 GO:0050464 GO:0055114	AT1G77760	nitrate reductase 1
Potri.002G090100	Chr02:6518740-6521070	1.40784	10.5848	2.91044	0.0048	0.0238649	up-regulated	PF15938	NA	NA	NA	AT1G36380	(1 of 1) PF15938 - Domain of unknown function (DUF4750) (DUF4750)
Potri.002G093300	Chr02:6781840-6786041	6.47615	17.2887	1.41662	0.00045	0.00407181	up-regulated	PF00300	EC:5.4.2.11	K01834	GO:0004619 GO:0006096 GO:0016868	AT1G22170	Phosphoglycerate mutase family protein
Potri.002G094500	Chr02:6900303-6902892	2.9183	8.38456	1.5226	0.0037	0.0197239	up-regulated	PF02358	EC:3.1.3.12	K01087	GO:0003824 GO:0005992 GO:0008152	NA	NA
Potri.002G097200	Chr02:7093509-7097932	118.304	258.9	1.12989	0.0048	0.0238649	up-regulated	PF00481	EC:3.1.3.16	NA	GO:0003824 GO:0004722 GO:0006470	AT1G34750	Protein phosphatase 2C family protein
Potri.002G099400	Chr02:7252370-7263094	4.81518	9.64777	1.00261	0.00515	0.0251317	up-regulated	PF12937 PF13621	NA	NA	GO:0005515	AT1G78280	transferases, transferring glycosyl groups
Potri.002G100900	Chr02:7380995-7391408	6.07163	15.1483	1.319	0.00015	0.0017104	up-regulated	PF00128 PF02922	EC:3.2.1.68	K01214	GO:0003824 GO:0004553 GO:0005975 GO:0043169	AT4G09020	isoamylase 3
Potri.002G101101	Chr02:7394493-7395227	73.1482	314.811	2.10559	5e-05	0.000675441	up-regulated	NA	NA	NA	NA	NA	NA
Potri.002G101600	Chr02:7426433-7428596	7.25864	18.5559	1.35411	0.00355	0.0191285	up-regulated	NA	NA	NA	GO:0003677 GO:0004003 GO:0006303	NA	NA
Potri.002G101900	Chr02:7441611-7443630	1.26816	5.78265	2.189	0.0066	0.0302111	up-regulated	PF00010	NA	NA	GO:0046983	AT1G22490	basic helix-loop-helix (bHLH) DNA-binding superfamily protein
Potri.002G102300	Chr02:7481265-7483351	6.05381	19.4108	1.68095	5e-05	0.000675441	up-regulated	PF04577	NA	NA	GO:0016757	NA	NA
Potri.002G104000	Chr02:7615772-7622289	61.6989	129.394	1.06845	0.00385	0.0203675	up-regulated	PF00342	EC:5.3.1.9	K01810	GO:0003723 GO:0004347 GO:0005524 GO:0006094 GO:0006096 GO:0006955 GO:0016740	AT4G24620	phosphoglucose isomerase 1
Potri.002G106100	Chr02:7850321-7854536	1.18391	3.39925	1.52165	0.00795	0.03448	up-regulated	NA	NA	NA	GO:0003777 GO:0005871 GO:0007018	AT5G33300	chromosome-associated kinesin-related
Potri.002G106900	Chr02:7916792-7929778	9.23313	19.7099	1.09403	0.00175	0.0113528	up-regulated	PF07690	NA	K15378	GO:0005887 GO:0008515 GO:0015770 GO:0016021 GO:0055085	AT1G09960	sucrose transporter 4
Potri.002G107600	Chr02:7995438-7997201	36.4482	89.5159	1.2963	5e-05	0.000675441	up-regulated	PF08694	NA	K12165	NA	AT1G27530	(1 of 1) KOG3357 - Uncharacterized conserved protein
Potri.002G108400	Chr02:8080635-8082184	29.4567	62.8549	1.09343	0.00125	0.00878404	up-regulated	PF00010	NA	NA	GO:0046983	AT5G10570	basic helix-loop-helix (bHLH) DNA-binding superfamily protein
Potri.002G112100	Chr02:8463046-8478758	15.854	39.9676	1.33398	0.0081	0.034913	up-regulated	PF01490	NA	NA	NA	AT5G49630	amino acid permease 6
Potri.002G114300	Chr02:8678124-8681952	2.7747	11.3772	2.03575	0.0001	0.00121895	up-regulated	PF03222	NA	K14207	GO:0003333 GO:0015078 GO:0015986 GO:0045263	NA	NA
Potri.002G114900	Chr02:8766681-8771812	9.17586	18.5673	1.01685	0.00765	0.0335144	up-regulated	PF11255	NA	NA	NA	AT1G44920	(1 of 1) PF11255 - Protein of unknown function (DUF3054) (DUF3054)
Potri.002G118500	Chr02:8967261-8971268	0.94854	3.40865	1.84542	0.0029	0.0164603	up-regulated	PF13181	NA	NA	GO:0005515	AT1G27460	no pollen germination related 1
Potri.002G119400	Chr02:9075131-9076222	5.74718	19.4807	1.76112	0.0006	0.00503803	up-regulated	PF03195	NA	NA	NA	NA	NA
Potri.002G120600	Chr02:9146474-9148193	16.894	40.8873	1.27514	5e-05	0.000675441	up-regulated	PF01370	EC:1.3.1.3	NA	GO:0003824 GO:0050662	AT4G24220	NAD(P)-binding Rossmann-fold superfamily protein
Potri.002G123000	Chr02:9307402-9309462	3.47344	18.0408	2.37683	5e-05	0.000675441	up-regulated	PF00134 PF02984	NA	K14505	GO:0005634	NA	NA
Potri.002G124600	Chr02:9480166-9482328	4.89335	22.8273	2.22187	5e-05	0.000675441	up-regulated	PF03168	NA	NA	NA	AT5G42860	(1 of 2) PTHR31852:SF44 - EMB
Potri.002G128100	Chr02:9694027-9697123	7.79624	19.9706	1.35703	0.0002	0.00214126	up-regulated	PF00076	NA	NA	GO:0000166 GO:0003676	AT1G47500	RNA-binding protein 47C'
Potri.002G132500	Chr02:9987562-9988590	10.9549	30.0755	1.45701	0.00075	0.0059701	up-regulated	PF13499	NA	K13448	GO:0005509	NA	NA
Potri.002G133100	Chr02:10024924-10028143	2.44004	8.81578	1.85318	0.001	0.00739852	up-regulated	PF01553 PF16076	EC:2.3.1.51	K13513	GO:0008152 GO:0016746	AT1G75020	lysophosphatidyl acyltransferase 4
Potri.002G134600	Chr02:10140371-10145940	24.1832	109.915	2.1843	5e-05	0.000675441	up-regulated	PF13238	EC:2.7.4.14 EC:2.7.4.22 EC:2.7.4.25	K13800	GO:0004127 GO:0005524 GO:0006139 GO:0006207 GO:0006221 GO:0009041 GO:0019205	AT5G26667	P-loop containing nucleoside triphosphate hydrolases superfamily protein
Potri.002G135100	Chr02:10159945-10171215	6.26011	17.8577	1.51229	0.0001	0.00121895	up-regulated	PF00350 PF01031 PF02212	NA	NA	GO:0003924 GO:0005525	AT3G60190	DYNAMIN-like 1E
Potri.002G137000	Chr02:10266153-10271059	14.064	29.4468	1.0661	0.00095	0.00710875	up-regulated	PF13520 PF13906	NA	K03294	GO:0003333 GO:0015171 GO:0016020	AT1G05940	cationic amino acid transporter 9
Potri.002G137100	Chr02:10277892-10287580	4.94067	11.4588	1.21367	0.00075	0.0059701	up-regulated	PF00514 PF12937	NA	NA	GO:0005488 GO:0005515	AT3G60350	ARABIDILLO-2
Potri.002G137200	Chr02:10288403-10292953	7.66039	30.4126	1.98918	5e-05	0.000675441	up-regulated	PF02089	EC:3.1.2.22	K01074	GO:0098599	AT3G60340	alpha/beta-Hydrolases superfamily protein
Potri.002G137800	Chr02:10343975-10351986	2.62652	8.43761	1.68368	0.00475	0.0237345	up-regulated	PF02893 PF16016	NA	NA	NA	AT1G02120	GRAM domain family protein
Potri.002G138300	Chr02:10388276-10391662	27.8312	60.2957	1.11535	0.0005	0.00440956	up-regulated	PF04774 PF09598	NA	K13199	NA	AT4G16830	Hyaluronan / mRNA binding family
Potri.002G140100	Chr02:10512543-10513912	214.347	527.391	1.29892	0.00015	0.0017104	up-regulated	PF01780	NA	K02921	GO:0003735 GO:0005622 GO:0005840 GO:0006412	AT3G10950	Zinc-binding ribosomal protein family protein
Potri.002G142900	Chr02:10728614-10732732	14.2641	32.6559	1.19496	0.0008	0.00625963	up-regulated	NA	NA	NA	NA	AT2G45060	Uncharacterised conserved protein UCP022280
Potri.002G143400	Chr02:10792444-10793806	8.25932	26.8242	1.69944	5e-05	0.000675441	up-regulated	PF00134	NA	NA	NA	AT2G45080	cyclin p3;1
Potri.002G145200	Chr02:10961142-10965477	5.53799	13.7513	1.31214	0.007	0.0314835	up-regulated	PF12352	NA	K08495	GO:0000139 GO:0005801 GO:0006888 GO:0016021	AT2G45200	golgi snare 12
Potri.002G146400	Chr02:11029781-11035593	39.1744	97.8253	1.3203	0.00055	0.00473949	up-regulated	PF00275	EC:2.5.1.19	K00800	GO:0003824 GO:0003866 GO:0016765	AT1G48860	RNA 3'-terminal phosphate cyclase/enolpyruvate transferase, alpha/beta
Potri.002G148000	Chr02:11135773-11137613	6.06377	14.5206	1.25981	0.0038	0.0201587	up-regulated	PF01370	EC:1.1.1.348	NA	GO:0003824 GO:0050662	AT2G45400	NAD(P)-binding Rossmann-fold superfamily protein
Potri.002G149500	Chr02:11273695-11277235	16.5078	41.8926	1.34355	0.0001	0.00121895	up-regulated	PF00701	EC:4.3.3.7	K01714	GO:0003824 GO:0008152 GO:0008840 GO:0009089 GO:0016829	AT3G60880	dihydrodipicolinate synthase 1
Potri.002G150600	Chr02:11495314-11496819	6.98887	22.1196	1.66219	0.00015	0.0017104	up-regulated	PF02298	NA	NA	GO:0009055	NA	NA
Potri.002G151100	Chr02:11537355-11539725	0.970811	32.7347	5.07549	0.0009	0.00684614	up-regulated	PF00389	EC:1.1.1.79 EC:1.1.1.81	NA	GO:0008152 GO:0016616 GO:0051287 GO:0055114	AT2G45630	D-isomer specific 2-hydroxyacid dehydrogenase family protein
Potri.002G155600	Chr02:11882879-11885038	66.4347	194.401	1.54902	5e-05	0.000675441	up-regulated	PF00168	NA	NA	GO:0005515	AT1G63220	Calcium-dependent lipid-binding (CaLB domain) family protein
Potri.002G155800	Chr02:11896121-11898470	100.031	222.146	1.15106	0.0042	0.0216846	up-regulated	NA	NA	NA	NA	AT4G00585	NA
Potri.002G156000	Chr02:11904333-11911287	9.03252	37.926	2.06999	5e-05	0.000675441	up-regulated	PF00390 PF03949	EC:1.1.1.39	NA	GO:0004470 GO:0004471 GO:0006108 GO:0051287 GO:0055114	AT4G00570	NAD-dependent malic enzyme 2
Potri.002G157000	Chr02:11960373-11972867	15.7281	32.2079	1.03406	0.0031	0.0172963	up-regulated	PF00106	NA	K15095	GO:0008152 GO:0016491	AT2G24190	NAD(P)-binding Rossmann-fold superfamily protein
Potri.002G160500	Chr02:12258507-12266898	11.25	27.1386	1.27042	0.00035	0.00337013	up-regulated	PF02225 PF04258	NA	NA	GO:0004190 GO:0016021	AT1G01650	SIGNAL PEPTIDE PEPTIDASE-LIKE 4
Potri.002G160800	Chr02:12291831-12295367	13.4931	43.7395	1.69672	5e-05	0.000675441	up-regulated	PF00291	EC:4.4.1.9	K13034	GO:0004124 GO:0005739 GO:0006535 GO:0019499 GO:0050017	AT3G61440	cysteine synthase C1
Potri.002G162300	Chr02:12418495-12420239	1.38919	14.334	3.36712	0.00055	0.00473949	up-regulated	PF00201	EC:2.4.1.273	NA	GO:0008152 GO:0016758	NA	NA
Potri.002G165400	Chr02:12643131-12645002	14.459	36.0472	1.31792	0.00035	0.00337013	up-regulated	PF02453	NA	NA	NA	AT2G46170	Reticulon family protein
Potri.002G166500	Chr02:12732930-12736092	15.7095	40.1662	1.35434	0.0001	0.00121895	up-regulated	PF12937	NA	NA	GO:0005515	AT3G61590	Galactose oxidase/kelch repeat superfamily protein
Potri.002G168100	Chr02:12859322-12864355	23.9456	67.9164	1.504	5e-05	0.000675441	up-regulated	PF00153	NA	K14684	GO:0055085	AT4G01100	adenine nucleotide transporter 1
Potri.002G168500	Chr02:12925624-12929107	3.60592	7.59958	1.07555	0.00675	0.0306836	up-regulated	NA	NA	NA	NA	AT3G58800	NA
Potri.002G171200	Chr02:13178507-13185304	1.50748	4.33067	1.52245	0.0089	0.0373517	up-regulated	PF00350 PF01031 PF02212	NA	NA	GO:0003924 GO:0005525	AT3G61760	DYNAMIN-like 1B
Potri.002G172000	Chr02:13233202-13237577	0.690898	5.17394	2.90472	0.0032	0.0176824	up-regulated	NA	NA	NA	NA	NA	NA
Potri.002G174500	Chr02:13444955-13446656	5.08404	15.2943	1.58895	0.0002	0.00214126	up-regulated	PF04564	EC:6.3.2.19	NA	GO:0004842 GO:0005488 GO:0016567	NA	NA
Potri.002G174700	Chr02:13467656-13470595	3.41286	42.1854	3.62769	5e-05	0.000675441	up-regulated	PF04970	NA	NA	NA	AT1G01225	NC domain-containing protein-related
Potri.002G178300	Chr02:13889165-13893712	2.86727	12.5093	2.12525	5e-05	0.000675441	up-regulated	PF01565 PF04030	EC:1.1.3.37 EC:1.1.3.8	NA	GO:0003824 GO:0003885 GO:0016020 GO:0016491 GO:0016614 GO:0050660 GO:0055114	AT5G56490	D-arabinono-1,4-lactone oxidase family protein
Potri.002G181100	Chr02:14349169-14352343	0.675217	2.3804	1.81778	0.00835	0.035656	up-regulated	PF07714 PF13947	EC:2.7.11.1	NA	GO:0004672 GO:0004713 GO:0005524 GO:0006468 GO:0030247	AT2G46850	Protein kinase superfamily protein
Potri.002G181300	Chr02:14359912-14363005	40.229	97.2418	1.27334	0.0001	0.00121895	up-regulated	PF00719	EC:3.6.1.1	K01507	GO:0000287 GO:0004427 GO:0005737 GO:0006796	AT1G01050	pyrophosphorylase 1
Potri.002G186500	Chr02:14830995-14832310	3.9279	22.2452	2.50166	0.0001	0.00121895	up-regulated	PF00182	EC:3.2.1.14	NA	GO:0004568 GO:0005975 GO:0006032 GO:0016998	AT4G01700	Chitinase family protein
Potri.002G189200	Chr02:15110172-15113347	219.704	510.578	1.21657	0.0053	0.0256295	up-regulated	PF00438 PF02772 PF02773	EC:2.5.1.6	K00789	GO:0004478 GO:0005524 GO:0006556	AT1G02500	S-adenosylmethionine synthetase 1
Potri.002G190200	Chr02:15197866-15202533	14.5573	34.9019	1.26156	0.0006	0.00503803	up-regulated	NA	NA	NA	NA	AT2G47115	NA
Potri.002G191100	Chr02:15320157-15322438	1.31028	9.83092	2.90745	0.0013	0.00905505	up-regulated	PF00657	EC:3.2.1.51	NA	GO:0016788	NA	NA
Potri.002G195300	Chr02:15811062-15814699	9.70948	21.8686	1.17139	0.0004	0.00372808	up-regulated	PF03106	NA	NA	GO:0003700 GO:0006355 GO:0043565	NA	NA
Potri.002G198000	Chr02:16092848-16097640	4.34769	9.9289	1.19138	0.00485	0.0240199	up-regulated	PF00226 PF01556	NA	K09517	GO:0006457 GO:0051082	AT3G62600	DNAJ heat shock family protein
Potri.002G200900	Chr02:16372714-16377078	14.5484	37.5141	1.36657	0.0001	0.00121895	up-regulated	PF00153	NA	K15115	GO:0055085	AT2G47490	NAD+ transporter 1
Potri.002G201300	Chr02:16429325-16436739	26.4961	72.2303	1.44682	5e-05	0.000675441	up-regulated	PF00206 PF10415	EC:4.2.1.2	K01679	GO:0003824 GO:0004333 GO:0006099 GO:0006106 GO:0016829 GO:0045239	AT2G47510	fumarase 1
Potri.002G203600	Chr02:16806289-16809877	9.87332	20.675	1.06628	0.00475	0.0237345	up-regulated	PF00076 PF13893	NA	NA	GO:0000166 GO:0000398 GO:0003676 GO:0017069	AT2G47580	spliceosomal protein U1A
Potri.002G205500	Chr02:17051769-17060602	18.3056	39.2986	1.10219	0.0004	0.00372808	up-regulated	PF00005 PF00664	EC:3.6.3.44	NA	GO:0005524 GO:0006810 GO:0016021 GO:0016887 GO:0042626 GO:0055085	AT2G47800	multidrug resistance-associated protein 4
Potri.002G207286	Chr02:17377767-17379158	8.14083	98.1164	3.59125	5e-05	0.000675441	up-regulated	PF00043 PF02798	EC:2.5.1.18	K00799	GO:0005515	AT2G47730	glutathione S-transferase phi 8
Potri.002G207400	Chr02:18147969-18150357	3.00442	58.0815	4.27292	5e-05	0.000675441	up-regulated	PF00743	EC:1.14.13.168	K11816	GO:0004499 GO:0016491 GO:0050660 GO:0050661 GO:0055114	NA	NA
Potri.002G207479	Chr02:17392082-17393360	9.93803	80.4937	3.01784	5e-05	0.000675441	up-regulated	PF00043 PF02798	EC:2.5.1.18	K00799	GO:0005515	AT2G47730	glutathione S-transferase phi 8
Potri.002G207672	Chr02:17403561-17405540	25.0859	77.5381	1.62803	0.00015	0.0017104	up-regulated	PF00043 PF02798	EC:2.5.1.18	K00799	GO:0005515	AT3G62760	Glutathione S-transferase family protein
Potri.002G207800	Chr02:18263155-18267263	1.89487	5.93886	1.64809	0.0019	0.0120735	up-regulated	NA	NA	K14485	GO:0005515	AT3G62980	F-box/RNI-like superfamily protein
Potri.002G209900	Chr02:17749291-17755530	8.95613	19.4932	1.12202	0.0009	0.00684614	up-regulated	PF03190	NA	NA	GO:0003824	AT4G03200	catalytics
Potri.002G212800	Chr02:19519061-19526078	6.08153	15.2027	1.32182	0.0021	0.0129886	up-regulated	PF00400	NA	NA	GO:0005515	AT2G26060	Transducin/WD40 repeat-like superfamily protein
Potri.002G213500	Chr02:19726658-19729944	2.25078	5.17342	1.2007	0.0041	0.0213555	up-regulated	PF00400 PF09384	NA	K14549	GO:0005515 GO:0005730 GO:0006364	AT2G47990	transducin family protein / WD-40 repeat family protein
Potri.002G215100	Chr02:20099423-20103149	4.55214	11.1018	1.28617	0.00105	0.00769899	up-regulated	PF00004 PF01434 PF06480	NA	K03798	GO:0004222 GO:0005524 GO:0006508 GO:0008270 GO:0016020 GO:0016021	AT1G06430	FTSH protease 8
Potri.002G216400	Chr02:20330714-20334901	93.9483	312.671	1.7347	5e-05	0.000675441	up-regulated	PF00108 PF02803	EC:2.3.1.16	K07513	GO:0003824 GO:0008152 GO:0016747	NA	NA
Potri.002G217300	Chr02:20454863-20457850	18.785	53.8948	1.52057	5e-05	0.000675441	up-regulated	PF02990	NA	K17086	GO:0016021	AT4G12650	Endomembrane protein 70 protein family
Potri.002G222400	Chr02:20641506-20648487	8.08693	17.2434	1.09238	0.00175	0.0113528	up-regulated	PF00076	NA	K14411	GO:0000166 GO:0003676	AT3G07810	RNA-binding (RRM/RBD/RNP motifs) family protein
Potri.002G224100	Chr02:21219499-21221267	5.44324	33.5063	2.6219	5e-05	0.000675441	up-regulated	PF03171 PF14226	EC:1.14.17.4	K05933	GO:0016491 GO:0055114	AT1G05010	ethylene-forming enzyme
Potri.002G225100	Chr02:21328742-21333254	10.7143	21.8605	1.02878	0.0062	0.0288751	up-regulated	PF15003	NA	K16585	GO:0031023 GO:0051225	AT2G32980	(1 of 1) PF15003 - HAUS augmin-like complex subunit 2 (HAUS2)
Potri.002G226700	Chr02:21555172-21558795	8.12914	17.5897	1.11356	0.00445	0.0226997	up-regulated	PF00636	EC:3.1.26.3	NA	GO:0003723 GO:0004525 GO:0006396	AT4G15417	RNAse II-like 1
Potri.002G227500	Chr02:21665282-21666615	2.73185	14.8067	2.4383	0.0001	0.00121895	up-regulated	PF00230	NA	K09875	GO:0005215 GO:0006810 GO:0016020	NA	NA
Potri.002G228600	Chr02:21816380-21818131	4.84472	11.9415	1.3015	0.0019	0.0120735	up-regulated	PF02163 PF13180	EC:3.4.24.85	NA	GO:0004222 GO:0005515 GO:0006508	AT1G05140	Peptidase M50 family protein
Potri.002G231900	Chr02:22407501-22410007	4.88607	16.4832	1.75425	0.00045	0.00407181	up-regulated	PF02678 PF05726	NA	K06911	NA	AT2G43120	RmlC-like cupins superfamily protein
Potri.002G233600	Chr02:22658824-22662776	4.44685	9.81175	1.14173	0.0025	0.0147098	up-regulated	PF00069 PF00560 PF08263 PF13855	EC:2.7.11.1	NA	GO:0004672 GO:0004713 GO:0005515 GO:0005524 GO:0006468	AT3G28040	Leucine-rich receptor-like protein kinase family protein
Potri.002G234201	Chr02:22735061-22737687	5.6786	12.4876	1.13688	0.0068	0.0308073	up-regulated	PF00248	EC:1.1.1.317	NA	NA	AT1G60680	NAD(P)-linked oxidoreductase superfamily protein
Potri.002G236800	Chr02:22964366-22971101	5.62337	13.5733	1.27126	0.0007	0.00567437	up-regulated	PF00696	EC:2.7.2.4	K00928	GO:0004072 GO:0008152 GO:0008652 GO:0016597	AT5G14060	Aspartate kinase family protein
Potri.002G238500	Chr02:23095485-23104238	1.02839	2.97902	1.53445	0.00825	0.0353341	up-regulated	PF00626 PF04811 PF04815 PF08033	NA	K14006	GO:0006886 GO:0006888 GO:0030127	NA	NA
Potri.002G239000	Chr02:23169018-23169656	84.0795	212.043	1.33453	5e-05	0.000675441	up-regulated	NA	NA	NA	GO:0009055 GO:0051536	AT3G07480	2Fe-2S ferredoxin-like superfamily protein
Potri.002G240300	Chr02:23261331-23263339	1.38214	10.1539	2.87706	0.00225	0.0136408	up-regulated	NA	NA	NA	NA	NA	NA
Potri.002G240800	Chr02:23294534-23297612	7.25139	30.5096	2.07293	5e-05	0.000675441	up-regulated	PF02569	EC:6.3.2.1	NA	GO:0004592 GO:0015940	AT5G48840	homolog of bacterial PANC
Potri.002G241500	Chr02:23367559-23368338	18.8755	45.5532	1.27104	0.0037	0.0197239	up-regulated	PF02298	NA	NA	GO:0009055	NA	NA
Potri.002G245700	Chr02:23683415-23687548	2.88736	9.19281	1.67076	0.00055	0.00473949	up-regulated	NA	NA	NA	NA	AT3G07210	NA
Potri.002G245800	Chr02:23693861-23700024	5.53351	15.5709	1.49258	0.00315	0.0174818	up-regulated	PF08285	EC:2.4.1.83	K09659	NA	AT1G48140	dolichol-phosphate mannosyltransferase-related
Potri.002G247400	Chr02:23778889-23784186	3.42923	13.8081	2.00956	5e-05	0.000675441	up-regulated	PF01926	NA	NA	GO:0005525	AT4G13030	P-loop containing nucleoside triphosphate hydrolases superfamily protein
Potri.002G249000	Chr02:23935819-23937703	271.985	561.367	1.04542	0.00525	0.0254789	up-regulated	PF01655	NA	K02912	GO:0003735 GO:0004523 GO:0005622 GO:0005840 GO:0006412	AT5G46430	Ribosomal protein L32e
Potri.002G254000	Chr02:24277412-24278774	4.85359	17.2957	1.83329	0.0007	0.00567437	up-regulated	PF00043 PF02798	EC:2.5.1.18	K00799	GO:0005515	NA	NA
Potri.002G255500	Chr02:24433585-24444306	2.21912	5.3881	1.27979	0.00385	0.0203675	up-regulated	PF02141 PF03456	NA	NA	NA	AT2G20320	DENN (AEX-3) domain-containing protein
Potri.002G255900	Chr02:24493271-24497971	72.9791	162.815	1.15768	0.00165	0.0108667	up-regulated	PF05368	EC:1.6.5.3	K03953	NA	AT2G20360	NAD(P)-binding Rossmann-fold superfamily protein
Potri.002G256700	Chr02:24545886-24548601	10.7348	23.7401	1.14503	0.0048	0.0238649	up-regulated	PF08695	NA	NA	NA	AT2G20390	(1 of 1) PF08695 - Cytochrome oxidase complex assembly protein 1 (Coa1)
Potri.002G257200	Chr02:24579976-24580536	10.6975	29.9194	1.48381	0.0023	0.0138561	up-regulated	PF04281	NA	K17769	GO:0005741 GO:0006886	AT5G43970	translocase of outer membrane 22-V
Potri.002G259900	Chr02:24778452-24782903	24.016	50.4807	1.07174	0.00145	0.00986937	up-regulated	PF07690	NA	K08145	GO:0016020 GO:0016021 GO:0022891 GO:0055085	AT1G19450	Major facilitator superfamily protein
Potri.002G263300	Chr02:25055856-25057610	1.96503	14.9262	2.92522	0.0068	0.0308073	up-regulated	PF11779	NA	NA	NA	AT1G06515	Protein of unknown function (DUF3317)
Potri.003G002650	Chr03:449506-451621	0.617452	4.64338	2.91078	0.00235	0.0140285	up-regulated	PF01095 PF04043	EC:3.1.1.11	K01051	GO:0004857 GO:0005618 GO:0030599 GO:0042545	NA	NA
Potri.003G003300	Chr03:494668-495677	7.83491	16.4405	1.06927	0.0092	0.0382196	up-regulated	PF00857	EC:3.5.1.19	NA	GO:0003824 GO:0008152	AT5G23220	nicotinamidase 3
Potri.003G004301,Potri.003G004401,Potri.003G004501	Chr03:551587-562544	2.83529	20.2638	2.83734	0.00205	0.0127756	up-regulated	NA	NA	NA	NA	NA	NA
Potri.003G007000	Chr03:730008-732066	6.72604	13.4805	1.00305	0.00685	0.030991	up-regulated	PF00067	EC:1.14.13.89	NA	GO:0004497 GO:0005506 GO:0016705 GO:0020037 GO:0055114	AT1G66540	Cytochrome P450 superfamily protein
Potri.003G012300	Chr03:3241924-3246051	3.88506	11.211	1.52891	0.0004	0.00372808	up-regulated	PF06813	NA	NA	NA	AT1G80530	Major facilitator superfamily protein
Potri.003G015800	Chr03:1754826-1765046	1.6338	7.13775	2.12724	5e-05	0.000675441	up-regulated	PF00270 PF00271 PF00570 PF09382 PF16124	EC:3.6.4.12	K10901	GO:0000166 GO:0003676 GO:0003824 GO:0005524 GO:0005622 GO:0006260 GO:0006281 GO:0006310 GO:0008026 GO:0043140 GO:0044237	AT1G60930	RECQ helicase L4B
Potri.003G020800	Chr03:2171860-2178139	1.6183	5.31861	1.71657	0.0038	0.0201587	up-regulated	PF01734	EC:3.1.1.3	NA	GO:0006629 GO:0008152	AT1G33270	Acyl transferase/acyl hydrolase/lysophospholipase superfamily protein
Potri.003G021800	Chr03:2295072-2300863	17.6957	39.4735	1.15749	0.00045	0.00407181	up-regulated	PF07800	NA	NA	GO:0003676	AT1G68140	Protein of unknown function (DUF1644)
Potri.003G024200	Chr03:2560252-2562541	2.3097	6.1948	1.42335	0.0039	0.0205751	up-regulated	PF00350 PF01031 PF02212	EC:3.6.5.5	NA	GO:0003924 GO:0005525	AT1G60500	Dynamin related protein 4C
Potri.003G024900	Chr03:2642838-2645131	1.02292	3.76322	1.87928	0.00655	0.0300601	up-regulated	PF00350 PF01031 PF02212	EC:3.6.5.5	NA	GO:0003924 GO:0005525	AT1G60500	Dynamin related protein 4C
Potri.003G026800	Chr03:191537-197466	4.134	9.31448	1.17194	0.0067	0.0305168	up-regulated	PF07722	EC:3.4.19.9	NA	GO:0003824 GO:0006541 GO:0008242 GO:0016787	AT1G78660	gamma-glutamyl hydrolase 1
Potri.003G043700	Chr03:4948409-4951969	233.941	562.187	1.2649	0.00295	0.0166905	up-regulated	PF00270 PF00271	EC:3.6.4.13	NA	GO:0003676 GO:0005524	AT1G54270	eif4a-2
Potri.003G047700	Chr03:6878929-6881499	15.0085	32.7265	1.12468	0.0039	0.0205751	up-regulated	PF00235	NA	K05759	NA	AT2G19770	profilin 5
Potri.003G049100	Chr03:7164533-7172430	4.40957	9.28396	1.0741	0.00915	0.0380808	up-regulated	PF00249	NA	NA	GO:0003676 GO:0003677 GO:0008270	AT3G16350	Homeodomain-like superfamily protein
Potri.003G049600	Chr03:7243533-7252722	2.13581	4.95424	1.21388	0.003	0.0168985	up-regulated	PF00005 PF01061 PF08370 PF14510	EC:3.6.3.44	NA	GO:0005524 GO:0016020 GO:0016887	AT1G15210	pleiotropic drug resistance 7
Potri.003G052200	Chr03:7667906-7674115	4.37888	21.6572	2.30621	0.0001	0.00121895	up-regulated	PF14159	NA	NA	NA	NA	NA
Potri.003G056100	Chr03:8210074-8211704	50.8836	106.181	1.06126	0.0054	0.0259763	up-regulated	PF09801	NA	NA	NA	NA	NA
Potri.003G057001	Chr03:8369002-8370626	1.09009	6.96358	2.67539	0.0015	0.0101257	up-regulated	PF02458	EC:2.3.1.133	NA	GO:0016747	AT3G50290	HXXXD-type acyl-transferase family protein
Potri.003G057400	Chr03:8442281-8444433	0.450356	5.73577	3.67085	0.0086	0.0364861	up-regulated	PF03171 PF14226	EC:1.14.11.15	K04124	GO:0016491 GO:0055114	AT1G80340	gibberellin 3-oxidase 2
Potri.003G059500	Chr03:8630677-8635884	17.0722	35.2546	1.04616	0.00155	0.0103717	up-regulated	PF00400	NA	K13137	GO:0005515	AT1G52730	Transducin/WD40 repeat-like superfamily protein
Potri.003G060100	Chr03:8685251-8689955	15.1123	79.8512	2.40159	5e-05	0.000675441	up-regulated	PF01215	EC:1.9.3.1	K02265	GO:0004129 GO:0005740	AT3G15640	Rubredoxin-like superfamily protein
Potri.003G060500	Chr03:8717628-8726826	1.24421	3.10478	1.31926	0.00765	0.0335144	up-regulated	PF00400 PF04003	NA	NA	GO:0005515	AT1G15440	periodic tryptophan protein 2
Potri.003G061200	Chr03:8762293-8762863	20.529	72.6236	1.82277	0.00035	0.00337013	up-regulated	NA	NA	NA	NA	AT1G51920	(1 of 5) PTHR36328:SF1 - CRYPTDIN PROTEIN-LIKE PROTEIN
Potri.003G069300	Chr03:9640427-9647462	3.65295	14.1877	1.9575	0.0001	0.00121895	up-regulated	PF01070	EC:1.1.3.15	K11517	GO:0003824 GO:0010181 GO:0016491 GO:0055114	AT3G14150	Aldolase-type TIM barrel family protein
Potri.003G069600	Chr03:9673628-9677211	2.64326	15.9563	2.59373	0.00015	0.0017104	up-regulated	PF01070	EC:1.1.3.15	K11517	GO:0003824 GO:0010181 GO:0016491 GO:0055114	AT3G14150	Aldolase-type TIM barrel family protein
Potri.003G071200	Chr03:9829730-9832266	57.8266	125.88	1.12224	0.00085	0.00656143	up-regulated	PF00318	NA	K02998	GO:0003735 GO:0005622 GO:0005840 GO:0006412 GO:0015935	AT1G72370	40s ribosomal protein SA
Potri.003G071500	Chr03:9881475-9884263	4.58349	48.8745	3.41457	5e-05	0.000675441	up-regulated	PF00657	NA	NA	GO:0016788	AT1G53920	GDSL-motif lipase 5
Potri.003G072600	Chr03:10035791-10040897	21.0031	63.6173	1.59881	5e-05	0.000675441	up-regulated	PF00155	EC:2.6.1.2	K00814	GO:0003824 GO:0009058 GO:0030170	AT1G72330	alanine aminotransferase 2
Potri.003G074600	Chr03:10220160-10223698	1.61772	4.12497	1.35042	0.00855	0.0363209	up-regulated	PF12708	EC:3.2.1.15	NA	NA	AT4G20050	Pectin lyase-like superfamily protein
Potri.003G076900	Chr03:10432055-10435014	1.93396	6.20572	1.68204	0.00235	0.0140285	up-regulated	PF01095	EC:3.1.1.11	NA	GO:0005618 GO:0030599 GO:0042545	AT5G47500	Pectin lyase-like superfamily protein
Potri.003G078900	Chr03:10594067-10598781	11.4882	25.5318	1.15214	0.0017	0.0110974	up-regulated	PF01987	NA	NA	NA	AT4G17420	Tryptophan RNA-binding attenuator protein-like
Potri.003G080500	Chr03:10777281-10784443	0.303839	1.9337	2.66998	0.00635	0.0293889	up-regulated	PF00122 PF00690 PF00702	EC:3.6.3.6	K01535	GO:0000166 GO:0006754 GO:0016021 GO:0016887 GO:0046872	NA	NA
Potri.003G081900	Chr03:10882577-10884316	16.9775	34.7257	1.03238	0.0048	0.0238649	up-regulated	NA	NA	NA	NA	AT4G16840	NA
Potri.003G085100	Chr03:11135800-11137386	367.322	887.036	1.27195	5e-05	0.000675441	up-regulated	PF01780	NA	K02921	GO:0003735 GO:0005622 GO:0005840 GO:0006412	AT3G10950	Zinc-binding ribosomal protein family protein
Potri.003G085700	Chr03:11193023-11193760	6.32877	23.1929	1.87368	0.00695	0.0313446	up-regulated	PF04570	NA	NA	NA	AT5G47060	Protein of unknown function (DUF581)
Potri.003G087400	Chr03:11392897-11396049	2.82055	12.2914	2.1236	5e-05	0.000675441	up-regulated	PF11145	NA	NA	NA	NA	NA
Potri.003G088700	Chr03:11540471-11547124	4.83	11.7727	1.28534	0.00075	0.0059701	up-regulated	PF00224 PF02887	EC:2.7.1.40	K00873	GO:0000287 GO:0003824 GO:0004743 GO:0006096 GO:0030955	AT1G32440	plastidial pyruvate kinase 3
Potri.003G094300	Chr03:12051620-12053944	18.6394	54.7734	1.55512	5e-05	0.000675441	up-regulated	PF03647	NA	NA	GO:0016020	AT3G57280	Transmembrane proteins 14C
Potri.003G094700	Chr03:12092832-12095253	0.761849	11.1043	3.86547	0.0002	0.00214126	up-regulated	PF00069 PF00139	EC:2.7.11.1	NA	GO:0004672 GO:0004713 GO:0005524 GO:0006468 GO:0030246	AT5G65600	Concanavalin A-like lectin protein kinase family protein
Potri.003G095200	Chr03:12116497-12122373	6.78412	16.5351	1.2853	0.0045	0.0228988	up-regulated	PF08320	NA	K07541	GO:0005789 GO:0006506	AT5G46850	(1 of 1) PF08320 - PIG-X / PBN1 (PIG-X)
Potri.003G096800	Chr03:12288265-12291476	43.277	102.638	1.24589	0.00025	0.00255849	up-regulated	PF02109	EC:2.4.99.18	K12668	GO:0004579 GO:0008250 GO:0016021	AT2G35520	Defender against death (DAD family) protein
Potri.003G097100	Chr03:12307758-12312429	4.69983	10.4507	1.15292	0.001	0.00739852	up-regulated	PF13632 PF14570	EC:2.4.2.24	NA	NA	NA	NA
Potri.003G099600	Chr03:12485369-12491710	0.903383	5.4841	2.60185	0.0016	0.0106135	up-regulated	PF04172	NA	NA	NA	AT1G32080	membrane protein, putative
Potri.003G100700	Chr03:12576877-12578569	14.3558	50.0445	1.80158	0.0016	0.0106135	up-regulated	NA	NA	NA	NA	NA	NA
Potri.003G103100	Chr03:12725279-12735166	7.95888	18.1501	1.18934	0.00495	0.0244099	up-regulated	NA	NA	NA	NA	NA	NA
Potri.003G104000	Chr03:12778596-12782288	11.0174	28.4097	1.36661	5e-05	0.000675441	up-regulated	PF00474	NA	NA	GO:0005215 GO:0006810 GO:0016020 GO:0055085	AT5G45380	solute:sodium symporters;urea transmembrane transporters
Potri.003G104900	Chr03:12836770-12841387	12.4812	35.261	1.49832	0.0001	0.00121895	up-regulated	PF00009 PF03144 PF09173	EC:3.6.5.3	NA	GO:0005525	AT1G04170	eukaryotic translation initiation factor 2 gamma subunit
Potri.003G106100	Chr03:12904942-12909466	1.76327	29.6216	4.07033	5e-05	0.000675441	up-regulated	PF00293	EC:3.6.1.13 EC:3.6.1.22 EC:3.6.1.53	NA	GO:0016787	NA	NA
Potri.003G106400	Chr03:12937139-12943798	7.2991	16.1788	1.14832	0.0019	0.0120735	up-regulated	PF03759	NA	NA	GO:0005089	AT1G31650	RHO guanyl-nucleotide exchange factor 14
Potri.003G106900	Chr03:12983782-12985469	2.62741	10.9185	2.05506	0.0008	0.00625963	up-regulated	PF03171 PF14226	EC:1.14.11.13	NA	GO:0016491 GO:0055114	NA	NA
Potri.003G109400	Chr03:13179479-13187515	10.3784	20.8562	1.00689	0.00315	0.0174818	up-regulated	PF13639	NA	K10636	GO:0005515 GO:0008270	AT5G51450	RPM1 interacting protein 3
Potri.003G110800	Chr03:13308555-13312965	3.41441	6.91931	1.01899	0.0076	0.0333972	up-regulated	PF03514	NA	NA	NA	AT2G45160	GRAS family transcription factor
Potri.003G111300	Chr03:13356443-13357576	8.69385	56.8251	2.70846	5e-05	0.000675441	up-regulated	PF14547	NA	NA	NA	AT1G62500	Bifunctional inhibitor/lipid-transfer protein/seed storage 2S albumin superfamily protein
Potri.003G111500	Chr03:13382887-13386881	39.4399	148.355	1.91133	5e-05	0.000675441	up-regulated	PF00854	EC:3.6.3.26	K14638	GO:0005215 GO:0006810 GO:0016020	AT1G12110	nitrate transporter 1.1
Potri.003G112350,Potri.003G112400	Chr03:13483426-13486234	2.46064	45.6099	4.21224	5e-05	0.000675441	up-regulated	NA	NA	NA	NA	NA	NA
Potri.003G118400	Chr03:14021579-14024119	6.07168	19.8705	1.71046	0.0002	0.00214126	up-regulated	PF00080 PF00403	NA	K04569	GO:0005507 GO:0006801 GO:0016532 GO:0030001 GO:0046872 GO:0055114	AT1G12520	copper chaperone for SOD1
Potri.003G119100	Chr03:14060957-14062664	48.5277	299.699	2.62663	5e-05	0.000675441	up-regulated	PF03171 PF14226	EC:1.14.11.19	K05277	GO:0016491 GO:0055114	AT4G22880	leucoanthocyanidin dioxygenase
Potri.003G120300	Chr03:14136418-14141084	43.3743	149.326	1.78355	5e-05	0.000675441	up-regulated	PF01154 PF08540	EC:2.3.3.10	K01641	GO:0003824 GO:0004421 GO:0008152 GO:0008299	AT4G11820	hydroxymethylglutaryl-CoA synthase / HMG-CoA synthase / 3-hydroxy-3-methylglutaryl coenzyme A synthase
Potri.003G120400	Chr03:14153830-14157261	3.54113	18.2342	2.36436	0.00035	0.00337013	up-regulated	PF01154 PF08540	EC:2.3.3.10	K01641	GO:0003824 GO:0004421 GO:0008152 GO:0008299	NA	NA
Potri.003G121000	Chr03:14208673-14212096	4.63149	17.2827	1.89978	0.0002	0.00214126	up-regulated	PF08449	NA	K15277	GO:0055085	NA	NA
Potri.003G121900	Chr03:14286699-14289554	18.3381	39.2065	1.09624	0.0024	0.0142603	up-regulated	PF14299	NA	NA	GO:0005515	AT1G63090	phloem protein 2-A11
Potri.003G122500	Chr03:14326792-14330041	0.658696	4.97242	2.91626	0.0027	0.0155558	up-regulated	PF00067	NA	NA	GO:0004497 GO:0005506 GO:0016705 GO:0020037 GO:0055114	AT1G12740	cytochrome P450, family 87, subfamily A, polypeptide 2
Potri.003G125400	Chr03:14512004-14515030	17.404	55.9697	1.68523	5e-05	0.000675441	up-regulated	PF00091 PF03953	EC:2.4.2.1	K07375	GO:0000930 GO:0003924 GO:0005200 GO:0005525 GO:0005874 GO:0007017 GO:0007020 GO:0031122 GO:0043234 GO:0051258	NA	NA
Potri.003G125600	Chr03:14524292-14530184	31.8941	76.6279	1.26458	0.00055	0.00473949	up-regulated	PF00122 PF00403 PF12710	EC:3.6.3.4	NA	GO:0000166 GO:0006812 GO:0016021 GO:0019829 GO:0030001 GO:0046872	AT1G63440	heavy metal atpase 5
Potri.003G125700	Chr03:14538290-14543853	18.2766	44.3055	1.27749	0.00015	0.0017104	up-regulated	PF00122 PF00403 PF12710	EC:3.6.3.4	NA	GO:0000166 GO:0005507 GO:0006812 GO:0016021 GO:0019829 GO:0030001 GO:0046872	AT1G63440	heavy metal atpase 5
Potri.003G126800	Chr03:14628828-14632295	13.7411	30.2856	1.14013	0.00215	0.0131947	up-regulated	PF00091 PF03953	EC:2.4.2.1	K07375	GO:0000930 GO:0003924 GO:0005200 GO:0005525 GO:0005874 GO:0007017 GO:0007020 GO:0031122 GO:0043234 GO:0051258	NA	NA
Potri.003G127800	Chr03:14680868-14689958	0.68693	2.5547	1.89492	0.0016	0.0106135	up-regulated	PF00225 PF00307	EC:3.6.4.5	NA	GO:0003777 GO:0005515 GO:0005524 GO:0005871 GO:0007018 GO:0008017	AT5G41310	P-loop nucleoside triphosphate hydrolases superfamily protein with CH (Calponin Homology) domain
Potri.003G128800	Chr03:14757518-14760410	147.555	382.705	1.37498	0.0015	0.0101257	up-regulated	PF00106	EC:1.1.1.330	NA	GO:0008152 GO:0016491	NA	NA
Potri.003G129500	Chr03:14803625-14811888	15.8751	63.9164	2.00942	5e-05	0.000675441	up-regulated	PF01433 PF11940	EC:3.4.11.14	K01256	GO:0006508 GO:0008237 GO:0008270	AT1G63770	Peptidase M1 family protein
Potri.003G132200	Chr03:15038735-15040811	10.7811	24.8146	1.20268	0.00185	0.0118442	up-regulated	PF00403	NA	NA	GO:0030001 GO:0046872	NA	NA
Potri.003G132300	Chr03:15048674-15051737	0.74742	5.07211	2.7626	0.0032	0.0176824	up-regulated	PF00155	EC:4.4.1.14	K01762	GO:0003824 GO:0009058 GO:0030170	AT4G11280	1-aminocyclopropane-1-carboxylic acid (acc) synthase 6
Potri.003G134000	Chr03:15206454-15212635	16.0899	35.3877	1.1371	0.0007	0.00567437	up-regulated	PF07714 PF13499	EC:2.7.11.1	K13412	GO:0004672 GO:0004713 GO:0005509 GO:0005524 GO:0006468	AT4G23650	calcium-dependent protein kinase 6
Potri.003G134500	Chr03:15253858-15255804	34.2626	119.062	1.79701	5e-05	0.000675441	up-regulated	PF01370	EC:1.3.1.3	NA	GO:0003824 GO:0050662	AT4G24220	NAD(P)-binding Rossmann-fold superfamily protein
Potri.003G134800	Chr03:15269913-15270510	35.5009	81.7623	1.20358	0.00235	0.0140285	up-regulated	PF03018	NA	NA	NA	NA	NA
Potri.003G134900	Chr03:15273964-15280477	25.1561	51.1281	1.02321	0.00215	0.0131947	up-regulated	PF00999	NA	NA	GO:0006812 GO:0015299 GO:0016021 GO:0055085	NA	NA
Potri.003G135600	Chr03:15332733-15335103	26.618	84.5696	1.66774	5e-05	0.000675441	up-regulated	PF00393 PF03446	EC:1.1.1.44	K00033	GO:0004616 GO:0006098 GO:0016491 GO:0050661 GO:0055114	AT1G64190	6-phosphogluconate dehydrogenase family protein
Potri.003G137500	Chr03:15466263-15470052	1.85966	17.1319	3.20358	5e-05	0.000675441	up-regulated	PF00153	NA	K14684	GO:0055085	AT4G01100	adenine nucleotide transporter 1
Potri.003G138000	Chr03:15499462-15502203	1.32601	8.13654	2.61733	0.00075	0.0059701	up-regulated	PF00505	NA	K09273	NA	AT4G11080	HMG (high mobility group) box protein
Potri.003G138100	Chr03:15502464-15507396	6.95099	23.0989	1.73253	5e-05	0.000675441	up-regulated	PF01490	NA	NA	NA	AT5G41800	Transmembrane amino acid transporter family protein
Potri.003G138200	Chr03:15509130-15511395	12.6998	48.2407	1.92544	5e-05	0.000675441	up-regulated	PF00201	EC:2.4.1.218	K08237	GO:0008152 GO:0016758	NA	NA
Potri.003G138800	Chr03:15538857-15540077	1.64497	12.0284	2.87031	0.0047	0.0235051	up-regulated	PF05922	NA	NA	NA	NA	NA
Potri.003G140100	Chr03:15641405-15642269	3.63342	16.6229	2.19377	0.0027	0.0155558	up-regulated	NA	NA	NA	NA	AT1G64405	NA
Potri.003G140600	Chr03:15680799-15684276	4.37916	10.9951	1.32813	0.00805	0.0347366	up-regulated	PF00334	EC:2.7.4.6	K00940	GO:0004550 GO:0006165 GO:0006183 GO:0006228 GO:0006241	AT4G23900	Nucleoside diphosphate kinase family protein
Potri.003G141900	Chr03:15748143-15750919	132.44	275.838	1.05848	0.0064	0.0295548	up-regulated	PF10539	NA	NA	NA	AT5G42050	DCD (Development and Cell Death) domain protein
Potri.003G142000	Chr03:15756451-15759778	1.95379	14.1416	2.85559	0.0001	0.00121895	up-regulated	PF00109 PF02801	NA	K09458	GO:0003824 GO:0006633 GO:0008152 GO:0016747	NA	NA
Potri.003G142500	Chr03:15803358-15809307	0.287403	3.44391	3.5829	0.0092	0.0382196	up-regulated	PF13632	EC:2.4.1.12	NA	NA	AT4G24000	cellulose synthase like G2
Potri.003G143700	Chr03:15891747-15897831	5.15169	18.9003	1.8753	5e-05	0.000675441	up-regulated	PF00795 PF02540	EC:6.3.5.1	K01950	GO:0003952 GO:0005524 GO:0006807 GO:0009435 GO:0016810	AT1G55090	carbon-nitrogen hydrolase family protein
Potri.003G145500	Chr03:16039667-16043928	4.36643	11.6214	1.41226	0.0001	0.00121895	up-regulated	PF03169	NA	NA	GO:0055085	AT4G10770	oligopeptide transporter 7
Potri.003G147600	Chr03:16185088-16187680	6.59762	14.0935	1.09501	0.0038	0.0201587	up-regulated	PF00759	EC:3.2.1.4	NA	GO:0003824 GO:0004553 GO:0005975	NA	NA
Potri.003G148400	Chr03:16233395-16237266	1.23136	3.23919	1.39538	0.0073	0.0324641	up-regulated	PF00092 PF14624 PF17123	NA	NA	GO:0005515 GO:0008270	NA	NA
Potri.003G149700	Chr03:16302805-16304613	16.2187	33.6263	1.05194	0.0028	0.0159915	up-regulated	PF02365	NA	NA	GO:0003677 GO:0006355	NA	NA
Potri.003G152400	Chr03:16526496-16529496	3.8911	21.2866	2.4517	0.00045	0.00407181	up-regulated	NA	NA	NA	NA	NA	NA
Potri.003G156700	Chr03:16771722-16775122	1.12051	2.75441	1.29759	0.00725	0.0322855	up-regulated	NA	EC:2.3.3.16	NA	NA	AT5G44660	NA
Potri.003G156900	Chr03:16788038-16789714	1.62908	6.5211	2.00106	0.00265	0.015337	up-regulated	PF16913	NA	NA	GO:0005215 GO:0016021	AT1G30840	purine permease 4
Potri.003G158500	Chr03:16925297-16930295	37.9134	89.2906	1.2358	0.00025	0.00255849	up-regulated	NA	NA	NA	NA	AT5G47870	NA
Potri.003G159500	Chr03:16978110-16978962	72.7322	211.411	1.53939	5e-05	0.000675441	up-regulated	PF01157	NA	K02889	GO:0003735 GO:0005622 GO:0005840 GO:0006412	AT1G57660	Translation protein SH3-like family protein
Potri.003G159600	Chr03:16982152-16985351	31.6159	130.358	2.04376	5e-05	0.000675441	up-regulated	PF00481	EC:3.1.3.16	K01102	GO:0003824 GO:0004722 GO:0006470	NA	NA
Potri.003G161200	Chr03:17099854-17100858	174.588	398.429	1.19037	0.0007	0.00567437	up-regulated	PF01667	NA	K02978	GO:0003735 GO:0005622 GO:0005840 GO:0006412	AT3G61110	ribosomal protein S27
Potri.003G162100	Chr03:17161306-17163900	10.4085	33.9889	1.7073	0.0002	0.00214126	up-regulated	PF13716	NA	NA	NA	AT1G01630	Sec14p-like phosphatidylinositol transfer family protein
Potri.003G162200	Chr03:17164456-17166800	45.9708	131.766	1.51919	5e-05	0.000675441	up-regulated	PF00355 PF02921	EC:1.10.2.2	K00411	GO:0008121 GO:0016020 GO:0016491 GO:0016679 GO:0051537 GO:0055114	AT5G13440	Ubiquinol-cytochrome C reductase iron-sulfur subunit
Potri.003G162801	Chr03:17236393-17249595	2.94699	7.78968	1.40232	0.0021	0.0129886	up-regulated	PF00856 PF02182 PF05033	EC:2.1.1.43	NA	GO:0005515 GO:0005634 GO:0008270 GO:0016571 GO:0018024 GO:0034968 GO:0042393	NA	NA
Potri.003G163800	Chr03:17314134-17321003	1.35051	5.489	2.02304	0.00765	0.0335144	up-regulated	NA	NA	NA	NA	AT1G28100	NA
Potri.003G165500	Chr03:17458592-17459930	1.30326	8.39268	2.687	0.00545	0.0261511	up-regulated	PF02893	NA	NA	NA	AT5G13200	GRAM domain family protein
Potri.003G165600	Chr03:17474758-17476530	6.6509	14.5037	1.1248	0.00535	0.0258061	up-regulated	PF02893	NA	NA	NA	AT5G13200	GRAM domain family protein
Potri.003G167100	Chr03:17632583-17633884	5.71533	18.828	1.71997	0.0002	0.00214126	up-regulated	PF01190	NA	NA	NA	AT5G13140	Pollen Ole e 1 allergen and extensin family protein
Potri.003G167700	Chr03:17678120-17682323	8.92936	20.0911	1.16993	0.00435	0.0222936	up-regulated	PF00160	EC:5.2.1.8	K03768	GO:0000413 GO:0003755 GO:0006457	AT5G13120	cyclophilin 20-2
Potri.003G168000	Chr03:17704387-17708765	13.4628	29.6953	1.14126	0.00055	0.00473949	up-regulated	PF00479 PF02781	EC:1.1.1.49	K00036	GO:0004345 GO:0006006 GO:0050661 GO:0055114	AT1G24280	glucose-6-phosphate dehydrogenase 3
Potri.003G168300	Chr03:17716302-17720426	4.30098	9.75042	1.1808	0.0044	0.0224897	up-regulated	NA	NA	NA	NA	AT5G13100	NA
Potri.003G169700	Chr03:17838556-17849838	2.60407	9.89545	1.926	0.001	0.00739852	up-regulated	PF00319 PF01486	NA	NA	GO:0003677 GO:0003700 GO:0005634 GO:0006355 GO:0046983	NA	NA
Potri.003G170300	Chr03:17893820-17896665	11.3894	41.6223	1.86967	5e-05	0.000675441	up-regulated	NA	NA	NA	NA	AT1G27290	NA
Potri.003G173000	Chr03:18100461-18102893	42.1091	104.882	1.31656	5e-05	0.000675441	up-regulated	NA	EC:1.6.5.3 EC:1.6.99.3	NA	NA	AT1G67350	(1 of 11) 1.6.5.3//1.6.99.3 - NADH:ubiquinone reductase (H(+)-translocating) / Ubiquinone reductase // NADH dehydrogenase / Type I dehydrogenase
Potri.003G173400	Chr03:18130058-18134427	7.95268	25.7219	1.69348	0.00055	0.00473949	up-regulated	PF06552	NA	NA	GO:0005515 GO:0005742 GO:0045040	AT1G27390	translocase outer membrane 20-2
Potri.003G174300	Chr03:18194449-18195304	8.41063	32.0779	1.93129	0.0004	0.00372808	up-regulated	PF03018	NA	NA	NA	AT3G24020	Disease resistance-responsive (dirigent-like protein) family protein
Potri.003G175300	Chr03:18242774-18248911	0.331593	3.82955	3.52969	0.00395	0.0207721	up-regulated	PF14868	NA	NA	NA	AT1G04650	(1 of 1) PF14868 - Domain of unknown function (DUF4487) (DUF4487)
Potri.003G176700	Chr03:18367396-18370007	2.44712	70.4674	4.8478	5e-05	0.000675441	up-regulated	PF00195 PF08541	EC:2.3.1.74	K00660	GO:0003824 GO:0008152 GO:0008610 GO:0009058 GO:0016747	NA	NA
Potri.003G176800	Chr03:18374466-18376247	13.3787	62.0787	2.21416	5e-05	0.000675441	up-regulated	PF00195 PF08541	EC:2.3.1.74	K00660	GO:0003824 GO:0008152 GO:0008610 GO:0009058 GO:0016747	AT5G13930	Chalcone and stilbene synthase family protein
Potri.003G176900	Chr03:18381084-18383194	24.7973	78.5262	1.66299	5e-05	0.000675441	up-regulated	PF00195 PF08541	EC:2.3.1.74	K00660	GO:0003824 GO:0008152 GO:0008610 GO:0009058 GO:0016747	AT5G13930	Chalcone and stilbene synthase family protein
Potri.003G177600	Chr03:18419000-18421463	1.2884	8.7814	2.76888	0.00365	0.0195344	up-regulated	PF13414	NA	NA	GO:0005515	NA	NA
Potri.003G178700	Chr03:18507312-18514252	2.36635	5.41957	1.19551	0.0085	0.0361352	up-regulated	PF00569	NA	NA	GO:0005515 GO:0008270	NA	NA
Potri.003G179000	Chr03:18534166-18541576	0.608775	3.39244	2.47834	0.0004	0.00372808	up-regulated	PF00005 PF01061 PF08370 PF14510	EC:3.6.3.19	NA	GO:0005524 GO:0016020 GO:0016887	AT1G15520	pleiotropic drug resistance 12
Potri.003G180700	Chr03:18645070-18648595	8.03483	22.7537	1.50176	0.00055	0.00473949	up-regulated	PF00327 PF08079	NA	K02937	NA	AT1G80750	Ribosomal protein L30/L7 family protein
Potri.003G184100	Chr03:18891062-18895786	3.33518	6.77808	1.02311	0.00635	0.0293889	up-regulated	PF00069 PF08263 PF13855	EC:2.7.11.1	NA	GO:0004672 GO:0004713 GO:0005515 GO:0005524 GO:0006468	NA	NA
Potri.003G186400	Chr03:19158970-19161447	14.7416	32.413	1.13668	0.0045	0.0228988	up-regulated	NA	NA	NA	NA	AT1G79660	NA
Potri.003G188500	Chr03:19281737-19286300	65.8588	142.725	1.11579	0.00165	0.0108667	up-regulated	PF00501 PF13193	EC:6.2.1.12 EC:6.2.1.34	K01904	GO:0003824 GO:0008152	AT1G51680	4-coumarate:CoA ligase 1
Potri.003G188800	Chr03:19302825-19304156	1.25932	18.3764	3.86714	0.0007	0.00567437	up-regulated	PF13469	NA	NA	NA	NA	NA
Potri.003G189066	Chr03:19311625-19312917	2.39615	12.1409	2.34108	0.0005	0.00440956	up-regulated	PF13469	NA	NA	NA	NA	NA
Potri.003G190700	Chr03:19423063-19425409	0.996715	4.39832	2.1417	0.0063	0.0292223	up-regulated	PF02536	NA	K15032	GO:0003690 GO:0005739 GO:0006355	NA	NA
Potri.003G192900	Chr03:19589574-19591711	3.24184	24.8397	2.93776	5e-05	0.000675441	up-regulated	PF00892	NA	NA	GO:0016020 GO:0016021 GO:0022857	NA	NA
Potri.003G193200	Chr03:19615995-19617178	3.67436	9.90102	1.43008	0.00845	0.0359626	up-regulated	PF00685	NA	NA	GO:0008146	NA	NA
Potri.003G193250	Chr03:19619812-19621065	4.83544	16.7925	1.79609	0.0005	0.00440956	up-regulated	PF00685	NA	NA	GO:0008146	NA	NA
Potri.003G195450,Potri.003G195500	Chr03:19777758-19781840	14.7312	47.1029	1.67694	5e-05	0.000675441	up-regulated	NA	NA	NA	NA	NA	NA
Potri.003G201800	Chr03:20165978-20174913	3.31713	9.55668	1.52657	0.00045	0.00407181	up-regulated	PF00931	NA	NA	GO:0005515 GO:0043531	AT3G14470	NB-ARC domain-containing disease resistance protein
Potri.003G201900	Chr03:20178353-20181815	0.840187	2.58445	1.62107	0.00625	0.0290432	up-regulated	PF00931	NA	NA	GO:0043531	NA	NA
Potri.003G203800	Chr03:20289827-20294291	7.57074	15.3231	1.0172	0.00455	0.0230511	up-regulated	PF01210 PF07479	EC:1.1.1.8	NA	GO:0004367 GO:0005975 GO:0006072 GO:0009331 GO:0016491 GO:0016616 GO:0046168 GO:0051287 GO:0055114	NA	NA
Potri.003G205700	Chr03:20459076-20463018	3.05701	6.93463	1.1817	0.0071	0.0317963	up-regulated	PF00847	NA	K09285	GO:0003677 GO:0003700 GO:0006355 GO:0007275	AT1G51190	Integrase-type DNA-binding superfamily protein
Potri.003G206000	Chr03:20498412-20503896	1.9408	4.8031	1.30732	0.005	0.0245878	up-regulated	PF07944	NA	NA	GO:0003824 GO:0046373 GO:0046556	AT5G12960	Putative glycosyl hydrolase of unknown function (DUF1680)
Potri.003G210200	Chr03:20820254-20823073	8.18841	18.9704	1.2121	0.00455	0.0230511	up-regulated	NA	NA	NA	GO:0006457	AT5G12900	NA
Potri.003G216300	Chr03:21206117-21206911	8.58187	50.8223	2.5661	5e-05	0.000675441	up-regulated	PF03018	NA	NA	NA	AT3G13650	Disease resistance-responsive (dirigent-like protein) family protein
Potri.003G218800	Chr03:21362734-21366512	3.64046	9.40071	1.36865	0.00065	0.0053618	up-regulated	NA	NA	NA	NA	AT3G13600	calmodulin-binding family protein
Potri.003G219400	Chr03:21398112-21400718	0.437864	3.96465	3.17864	0.0064	0.0295548	up-regulated	PF00355 PF08417	EC:1.14.12.20	NA	GO:0010277 GO:0016491 GO:0051537 GO:0055114	AT4G25650	ACD1-like
Potri.003G220400	Chr03:21466165-21468915	43.9424	127.112	1.53241	5e-05	0.000675441	up-regulated	PF00153	NA	K15104	NA	AT5G19760	Mitochondrial substrate carrier family protein
Potri.003G220900	Chr03:21494908-21495337	32.2605	94.2876	1.5473	0.00085	0.00656143	up-regulated	NA	NA	NA	GO:0006355 GO:0043401	NA	NA
Potri.004G000300	Chr04:43475-46202	1.49856	25.4393	4.08541	5e-05	0.000675441	up-regulated	PF00501 PF13193	NA	NA	GO:0003824 GO:0008152	AT1G75960	AMP-dependent synthetase and ligase family protein
Potri.004G000400	Chr04:58874-59786	13.2838	50.2247	1.91873	5e-05	0.000675441	up-regulated	PF00197	NA	NA	GO:0004866	NA	NA
Potri.004G002700	Chr04:171798-176648	40.2549	92.3751	1.19834	0.00055	0.00473949	up-regulated	PF00400	NA	NA	GO:0005515	NA	NA
Potri.004G005301	Chr04:321783-327683	11.7706	26.1609	1.15223	0.00045	0.00407181	up-regulated	PF00560 PF07714 PF08263	EC:2.7.11.1	NA	GO:0004672 GO:0004713 GO:0005515 GO:0005524 GO:0006468	AT4G22130	STRUBBELIG-receptor family 8
Potri.004G009800	Chr04:568047-569973	1.90387	6.47246	1.76538	0.00255	0.0149161	up-regulated	NA	NA	NA	NA	NA	NA
Potri.004G010100	Chr04:584924-589797	7.5346	27.6234	1.87429	5e-05	0.000675441	up-regulated	PF00394 PF07731 PF07732	EC:1.10.3.3	NA	GO:0005507 GO:0016491 GO:0055114	AT4G22010	SKU5 similar 4
Potri.004G011525	Chr04:701412-702584	1.28336	20.8326	4.02085	0.0006	0.00503803	up-regulated	PF00085 PF01507	EC:1.8.4.9	K05907	GO:0003824 GO:0008152 GO:0045454	NA	NA
Potri.004G012100	Chr04:741181-744975	8.78143	30.0904	1.77677	5e-05	0.000675441	up-regulated	PF00085 PF01507	EC:1.8.4.10 EC:1.8.4.9	K05907	GO:0003824 GO:0004604 GO:0008152 GO:0016671 GO:0019344 GO:0019419 GO:0045454 GO:0055114	AT4G21990	APS reductase 3
Potri.004G016700	Chr04:1200934-1207021	4.43118	12.5737	1.50465	0.0002	0.00214126	up-regulated	PF00012	NA	K09489	NA	AT1G11660	heat shock protein 70 (Hsp 70) family protein
Potri.004G016800	Chr04:1210896-1211232	33.0096	168.196	2.34918	5e-05	0.000675441	up-regulated	NA	NA	NA	NA	AT1G11655	NA
Potri.004G018100	Chr04:1289751-1293828	7.40128	27.7377	1.906	5e-05	0.000675441	up-regulated	PF06454	NA	NA	NA	AT4G21790	tobamovirus multiplication 1
Potri.004G019900	Chr04:1416498-1419879	3.58962	25.4483	2.82567	5e-05	0.000675441	up-regulated	PF03151	NA	K15283	GO:0005215 GO:0006810 GO:0016021	AT1G61800	glucose-6-phosphate/phosphate translocator 2
Potri.004G021100	Chr04:1511872-1512759	3.19595	13.6295	2.09242	0.00505	0.0247647	up-regulated	PF00407	NA	NA	GO:0006952 GO:0009607	NA	NA
Potri.004G021300	Chr04:1518773-1519283	16.575	106.418	2.68266	0.00765	0.0335144	up-regulated	PF00249	NA	NA	GO:0003677	NA	NA
Potri.004G021500	Chr04:1528781-1530175	23.439	241.277	3.36371	5e-05	0.000675441	up-regulated	PF11976	NA	K04551 K08770	GO:0005515	AT4G02890	Ubiquitin family protein
Potri.004G023200	Chr04:1646137-1647766	14.38	30.8728	1.10227	0.00255	0.0149161	up-regulated	PF00141	EC:1.11.1.7	K00430	GO:0004601 GO:0006979 GO:0020037 GO:0055114	AT3G01190	Peroxidase superfamily protein
Potri.004G026350	Chr04:2011377-2015762	1.10581	30.7382	4.79686	5e-05	0.000675441	up-regulated	PF01657 PF07714	EC:2.7.11.1	NA	GO:0004672 GO:0004713 GO:0005524 GO:0006468	AT4G21400	cysteine-rich RLK (RECEPTOR-like protein kinase) 28
Potri.004G032300	Chr04:2485618-2489691	2.0335	6.37534	1.64854	0.00455	0.0230511	up-regulated	PF01733	NA	K15014	GO:0005337 GO:0006810 GO:0016021	AT4G05140	Nucleoside transporter family protein
Potri.004G034100	Chr04:2645956-2651659	3.34523	12.3125	1.87995	0.00015	0.0017104	up-regulated	PF00070	EC:1.6.5.9	K17871	GO:0005509 GO:0016491 GO:0055114	AT4G05020	NAD(P)H dehydrogenase B2
Potri.004G035900	Chr04:2819779-2823934	16.1813	59.8648	1.88738	5e-05	0.000675441	up-regulated	PF03619	NA	NA	NA	AT1G11200	Protein of unknown function (DUF300)
Potri.004G036100	Chr04:2826743-2829915	52.5987	107.061	1.02533	0.00305	0.0170837	up-regulated	PF08240 PF13602	EC:1.6.5.5	NA	GO:0008270 GO:0016491 GO:0055114	AT4G21580	oxidoreductase, zinc-binding dehydrogenase family protein
Potri.004G036400	Chr04:2860135-2864636	1.2381	3.70681	1.58205	0.0065	0.0299143	up-regulated	PF00459	EC:3.1.3.7	K01082	GO:0006790 GO:0008441 GO:0046854	AT5G54390	HAL2-like
Potri.004G036500	Chr04:2868547-2869370	47.2855	101.447	1.10126	0.00125	0.00878404	up-regulated	NA	EC:2.7.11.1	NA	NA	AT4G21620	glycine-rich protein
Potri.004G038300	Chr04:3065140-3071377	5.97138	12.7801	1.09776	0.00125	0.00878404	up-regulated	NA	NA	NA	NA	AT1G61100	disease resistance protein (TIR class), putative
Potri.004G039300	Chr04:3126896-3128854	2.71943	16.4969	2.60082	5e-05	0.000675441	up-regulated	PF04488 PF04572	NA	K01988	NA	AT1G61050	alpha 1,4-glycosyltransferase family protein
Potri.004G043500	Chr04:3432932-3440867	3.80522	15.9882	2.07095	5e-05	0.000675441	up-regulated	PF00179	EC:6.3.2.19	K10581	NA	AT2G33770	phosphate 2
Potri.004G043700	Chr04:3449438-3455154	21.1596	65.734	1.63533	5e-05	0.000675441	up-regulated	PF01450 PF07991	EC:1.1.1.86	K00053	GO:0004455 GO:0009082 GO:0016491 GO:0055114	AT3G58610	ketol-acid reductoisomerase
Potri.004G043900	Chr04:3455621-3464742	8.94456	18.9497	1.08309	0.0015	0.0101257	up-regulated	PF00004 PF02933 PF07724	EC:3.6.4.6	K06027	GO:0005524	AT4G04910	AAA-type ATPase family protein
Potri.004G048600	Chr04:3905670-3919985	5.22356	13.9117	1.4132	0.00035	0.00337013	up-regulated	PF00343	EC:2.4.1.1	K00688	GO:0004645 GO:0005975 GO:0008152 GO:0008184 GO:0016597 GO:0030170	NA	NA
Potri.004G048900	Chr04:3937502-3941326	14.8085	86.4054	2.5447	5e-05	0.000675441	up-regulated	PF03151	NA	NA	GO:0005215 GO:0006810 GO:0016021	NA	NA
Potri.004G049600	Chr04:4024223-4025760	9.82795	39.4837	2.00629	0.0001	0.00121895	up-regulated	PF02330	NA	NA	GO:0005759	NA	NA
Potri.004G049800	Chr04:4030771-4031592	10.9835	27.3479	1.31609	0.00195	0.0123196	up-regulated	PF00462	EC:1.8.1.9	K03676	GO:0009055 GO:0015035 GO:0045454	AT1G28480	Thioredoxin superfamily protein
Potri.004G052200	Chr04:4229110-4231794	6.26426	22.8077	1.8643	5e-05	0.000675441	up-regulated	PF06644	NA	K07555	GO:0003677 GO:0005634 GO:0005739 GO:0006302 GO:0006310 GO:0006461	AT2G34050	(1 of 1) KOG3281 - Mitochondrial F1-ATPase assembly protein
Potri.004G053500	Chr04:4342328-4344435	11.4935	103.737	3.17404	5e-05	0.000675441	up-regulated	PF02458	EC:2.3.1.162	NA	GO:0016747	AT1G28680	HXXXD-type acyl-transferase family protein
Potri.004G054800	Chr04:4489035-4492834	0.703642	7.1523	3.34549	0.0023	0.0138561	up-regulated	PF01764	EC:3.1.1.32	NA	GO:0006629	AT4G18550	alpha/beta-Hydrolases superfamily protein
Potri.004G055000	Chr04:4508313-4512554	20.0418	68.8749	1.78097	5e-05	0.000675441	up-regulated	PF13839 PF14416	NA	NA	GO:0006520 GO:0016597 GO:0016743	AT1G29050	TRICHOME BIREFRINGENCE-LIKE 38
Potri.004G056800	Chr04:4713724-4715539	18.8464	83.7336	2.15152	5e-05	0.000675441	up-regulated	PF00403	NA	NA	GO:0030001 GO:0046872	NA	NA
Potri.004G061900	Chr04:5234125-5237541	2.3613	5.13246	1.12007	0.00925	0.0383649	up-regulated	PF00069 PF01453 PF08276	EC:2.7.11.1	NA	GO:0004672 GO:0004713 GO:0005524 GO:0006468	NA	NA
Potri.004G065100	Chr04:5583319-5590369	7.80948	16.4598	1.07565	0.005	0.0245878	up-regulated	PF05496	EC:3.6.4.3	K07767	GO:0006281 GO:0006310 GO:0009378	AT2G34560	P-loop containing nucleoside triphosphate hydrolases superfamily protein
Potri.004G067000,Potri.004G067100	Chr04:5732214-5737589	26.1872	58.9654	1.17101	0.00025	0.00255849	up-regulated	NA	NA	NA	NA	NA	NA
Potri.004G067800	Chr04:5769317-5770287	14.1557	41.0958	1.53761	0.00025	0.00255849	up-regulated	PF00197	NA	NA	GO:0004866	NA	NA
Potri.004G073500	Chr04:6134649-6136719	63.1937	155.548	1.29951	0.00015	0.0017104	up-regulated	PF03501	NA	K02947	NA	AT5G52650	RNA binding Plectin/S10 domain-containing protein
Potri.004G074700,Potri.004G074750	Chr04:6219360-6230507	2.65336	17.01	2.68049	5e-05	0.000675441	up-regulated	NA	NA	NA	NA	NA	NA
Potri.004G075450	Chr04:6281003-6285725	13.5742	31.7376	1.22533	0.0004	0.00372808	up-regulated	PF02990	NA	NA	GO:0016021	AT5G37310	Endomembrane protein 70 protein family
Potri.004G075525	Chr04:6288305-6292973	14.9193	34.5803	1.21277	0.0004	0.00372808	up-regulated	PF02990	NA	NA	GO:0016021	NA	NA
Potri.004G082000	Chr04:6761657-6763851	3.21888	7.67202	1.25305	0.0039	0.0205751	up-regulated	PF00501 PF13193	NA	NA	GO:0003824 GO:0008152	AT1G68270	AMP-dependent synthetase and ligase family protein
Potri.004G085400	Chr04:7093798-7097153	32.6829	206.086	2.65664	5e-05	0.000675441	up-regulated	PF00120 PF03951	EC:6.3.1.2	K01915	GO:0003824 GO:0004356 GO:0006542 GO:0006807	NA	NA
Potri.004G089300	Chr04:7592003-7596314	8.25409	25.8663	1.64789	0.00025	0.00255849	up-regulated	PF00294	EC:2.7.1.4	K00847	GO:0004747 GO:0006014	AT1G66430	pfkB-like carbohydrate kinase family protein
Potri.004G091300	Chr04:7775709-7778165	1.28309	15.9829	3.63884	0.00105	0.00769899	up-regulated	PF00004 PF14363	NA	NA	GO:0005524	NA	NA
Potri.004G094500	Chr04:8081505-8084448	7.49957	16.6223	1.14824	0.00465	0.0233466	up-regulated	PF12874	NA	NA	NA	AT1G60640	NA
Potri.004G097500	Chr04:8400993-8405530	24.0034	82.9223	1.78852	5e-05	0.000675441	up-regulated	PF04116	EC:1.14.21.6	K00227	GO:0005506 GO:0006633 GO:0016491 GO:0055114	AT3G02580	sterol 1
Potri.004G097700	Chr04:8421325-8424901	1.18907	4.71202	1.98651	0.0046	0.0231715	up-regulated	PF02485	NA	NA	GO:0008375 GO:0016020	AT5G16170	Core-2/I-branching beta-1,6-N-acetylglucosaminyltransferase family protein
Potri.004G098800	Chr04:8531426-8535598	23.4412	54.9585	1.2293	0.00015	0.0017104	up-regulated	PF13398	NA	NA	NA	AT1G67060	(1 of 1) PF13398 - Peptidase M50B-like (Peptidase_M50B)
Potri.004G100500	Chr04:8723961-8728864	2.89875	6.75911	1.2214	0.00985	0.0402859	up-regulated	PF03155	EC:2.4.1.267	K03848	GO:0005789 GO:0016758	AT5G38460	ALG6, ALG8 glycosyltransferase family
Potri.004G102100	Chr04:8959449-8964919	3.63705	8.61691	1.2444	0.00805	0.0347366	up-regulated	PF11016	NA	NA	NA	AT5G38660	acclimation of photosynthesis to environment
Potri.004G105000	Chr04:9228437-9230259	9.61754	27.7272	1.52756	0.00045	0.00407181	up-regulated	PF01073	EC:1.2.1.44	NA	GO:0003854 GO:0006694 GO:0016616 GO:0055114	NA	NA
Potri.004G105300	Chr04:9245810-9248538	24.7914	70.1375	1.50035	5e-05	0.000675441	up-regulated	PF03639	EC:3.2.1.39	K01180	GO:0016998 GO:0052861 GO:0052862	AT5G15870	glycosyl hydrolase family 81 protein
Potri.004G111100	Chr04:10145688-10147091	3.30765	11.3332	1.77668	0.00185	0.0118442	up-regulated	PF00170	NA	NA	GO:0003700 GO:0006355 GO:0043565	AT5G38800	basic leucine-zipper 43
Potri.004G111400	Chr04:10207845-10213695	82.9139	176.782	1.09228	0.00465	0.0233466	up-regulated	PF03222	NA	K14207	GO:0003333	AT3G30390	Transmembrane amino acid transporter family protein
Potri.004G112300	Chr04:10309472-10313742	4.47604	11.5127	1.36293	0.00085	0.00656143	up-regulated	PF12695	NA	NA	NA	AT3G30380	alpha/beta-Hydrolases superfamily protein
Potri.004G112800	Chr04:10339925-10343323	20.992	125.645	2.58144	5e-05	0.000675441	up-regulated	PF01073 PF02866	EC:1.1.1.37	K00026	GO:0003824 GO:0003854 GO:0005975 GO:0006108 GO:0006694 GO:0016616 GO:0019752 GO:0030060 GO:0055114	AT3G47520	malate dehydrogenase
Potri.004G113200	Chr04:10381614-10388368	3.30258	6.7611	1.03367	0.00745	0.0329018	up-regulated	PF10250	NA	NA	NA	AT3G30300	O-fucosyltransferase family protein
Potri.004G113900	Chr04:10457589-10462385	35.6367	74.4369	1.06265	0.00115	0.00824274	up-regulated	PF01248	NA	NA	NA	AT2G47610	Ribosomal protein L7Ae/L30e/S12e/Gadd45 family protein
Potri.004G114300	Chr04:10478267-10486424	9.66486	41.8757	2.11529	5e-05	0.000675441	up-regulated	PF01190	NA	NA	NA	AT5G15780	Pollen Ole e 1 allergen and extensin family protein
Potri.004G114600	Chr04:10500153-10510385	2.11886	4.92792	1.21769	0.0049	0.0241893	up-regulated	PF14817	NA	NA	GO:0051225	AT5G38880	(1 of 1) PF14817 - HAUS augmin-like complex subunit 5 (HAUS5)
Potri.004G115400	Chr04:10632353-10643679	0.941659	6.12498	2.70143	0.0042	0.0216846	up-regulated	PF00319 PF01486	NA	NA	GO:0003677 GO:0003700 GO:0003723 GO:0005634 GO:0006355 GO:0046983	NA	NA
Potri.004G117700	Chr04:11124688-11128607	2.34757	10.8479	2.20817	0.00065	0.0053618	up-regulated	PF00067	NA	NA	GO:0004497 GO:0005506 GO:0016705 GO:0020037 GO:0055114	AT3G30180	brassinosteroid-6-oxidase 2
Potri.004G117800	Chr04:11142939-11145942	47.6342	228.673	2.26322	5e-05	0.000675441	up-regulated	PF03214	EC:5.4.99.30	K13379	GO:0016866 GO:0030244	AT3G02230	reversibly glycosylated polypeptide 1
Potri.004G117900	Chr04:11146110-11153206	3.56177	7.64847	1.10258	0.00715	0.0319641	up-regulated	PF02005	EC:2.1.1.216	K00555	GO:0003723 GO:0004809 GO:0008033	AT5G15810	N2,N2-dimethylguanosine tRNA methyltransferase
Potri.004G118600	Chr04:11218288-11221455	26.7565	72.5782	1.43964	5e-05	0.000675441	up-regulated	PF00984 PF03720 PF03721	EC:1.1.1.22	K00012	GO:0003979 GO:0016616 GO:0051287 GO:0055114	AT5G15490	UDP-glucose 6-dehydrogenase family protein
Potri.004G124500	Chr04:12067857-12075434	4.76826	12.2174	1.35741	0.00045	0.00407181	up-regulated	PF01501	EC:2.4.1.43	NA	GO:0016757 GO:0047262	AT3G01040	galacturonosyltransferase 13
Potri.004G129700	Chr04:14447684-14450725	22.0903	129.741	2.55415	5e-05	0.000675441	up-regulated	PF01263	EC:5.1.3.3	K01785	GO:0003824 GO:0005975 GO:0016853 GO:0019318 GO:0030246	AT3G01260	Galactose mutarotase-like superfamily protein
Potri.004G130300	Chr04:14704199-14708335	12.6415	29.8017	1.23722	0.0003	0.00296833	up-regulated	PF02485	NA	NA	GO:0008375 GO:0016020	AT5G15050	Core-2/I-branching beta-1,6-N-acetylglucosaminyltransferase family protein
Potri.004G131600	Chr04:14906097-14911747	2.62998	9.61333	1.86999	5e-05	0.000675441	up-regulated	PF00493 PF14551	EC:3.6.4.12	K02541	GO:0003677 GO:0003678 GO:0005524 GO:0005634 GO:0006260 GO:0006270 GO:0042555 GO:0046982	AT5G46280	Minichromosome maintenance (MCM2/3/5) family protein
Potri.004G131800	Chr04:15007513-15010495	17.2265	50.3952	1.54866	5e-05	0.000675441	up-regulated	PF00411	NA	K02955	GO:0003735 GO:0005840 GO:0006412	AT2G36160	Ribosomal protein S11 family protein
Potri.004G134500	Chr04:15600385-15608019	32.2664	67.0689	1.05561	0.00365	0.0195344	up-regulated	PF05602	NA	NA	GO:0016021	AT5G23575	Transmembrane CLPTM1 family protein
Potri.004G137900	Chr04:15931126-15939707	4.68333	12.9865	1.4714	0.00035	0.00337013	up-regulated	PF00097	EC:6.3.2.19	NA	GO:0004553 GO:0005515 GO:0008270 GO:0030247 GO:0046872	AT1G47570	RING/U-box superfamily protein
Potri.004G138700	Chr04:16050544-16055140	3.74021	21.3563	2.51347	5e-05	0.000675441	up-regulated	PF08240 PF13602	EC:1.2.1.76	NA	GO:0008270 GO:0016491 GO:0055114	AT5G63620	GroES-like zinc-binding alcohol dehydrogenase family protein
Potri.004G138900	Chr04:16091093-16098397	2.64703	6.50979	1.29823	0.0027	0.0155558	up-regulated	PF02791 PF10537	NA	NA	NA	AT5G08630	DDT domain-containing protein
Potri.004G140800	Chr04:16321773-16325246	92.6096	297.61	1.68419	0.00035	0.00337013	up-regulated	PF01077 PF03460	EC:1.7.7.1	K00366	GO:0016491 GO:0020037 GO:0051536 GO:0055114	AT2G15620	nitrite reductase 1
Potri.004G141000	Chr04:16366442-16371638	14.1706	44.3643	1.64649	5e-05	0.000675441	up-regulated	PF03798	NA	NA	GO:0005783 GO:0016021	AT3G19260	LAG1 homologue 2
Potri.004G141500	Chr04:16417363-16426466	2.10186	4.62212	1.13689	0.00825	0.0353341	up-regulated	PF00271 PF04851	EC:3.6.4.12	K10875	GO:0003677 GO:0005524 GO:0016787	AT3G19210	homolog of RAD54
Potri.004G142800	Chr04:16564739-16566022	40.9071	88.307	1.11018	0.0012	0.00852925	up-regulated	PF00135	EC:3.1.1.1	NA	NA	NA	NA
Potri.004G143100	Chr04:16596117-16596948	1.40389	30.6164	4.4468	0.00395	0.0207721	up-regulated	PF00135	EC:3.1.1.1	NA	NA	NA	NA
Potri.004G143200	Chr04:16605241-16606607	28.4521	216.204	2.92578	5e-05	0.000675441	up-regulated	PF00135	EC:3.1.1.1 EC:4.2.1.105	NA	NA	NA	NA
Potri.004G143500	Chr04:16642458-16644018	11.0393	25.0106	1.1799	0.00205	0.0127756	up-regulated	PF07816	NA	NA	NA	AT2G15760	Protein of unknown function (DUF1645)
Potri.004G151725	Chr04:17315132-17317750	0.905458	8.16851	3.17335	0.0011	0.00797396	up-regulated	PF07690	NA	NA	GO:0016020 GO:0016021 GO:0022891 GO:0055085	AT3G18830	polyol/monosaccharide transporter 5
Potri.004G152300	Chr04:17348886-17351948	2.88723	10.3503	1.84192	0.00035	0.00337013	up-regulated	PF00083	NA	NA	GO:0016020 GO:0016021 GO:0022857 GO:0022891 GO:0055085	AT3G18830	polyol/monosaccharide transporter 5
Potri.004G155600	Chr04:17652089-17654301	9.66657	42.247	2.12777	5e-05	0.000675441	up-regulated	PF08392 PF08541	EC:2.3.1.199	K15397	GO:0003824 GO:0006633 GO:0008152 GO:0008610 GO:0016020 GO:0016747	NA	NA
Potri.004G155700	Chr04:17668135-17671045	8.0616	16.4963	1.033	0.00925	0.0383649	up-regulated	PF00561	EC:3.1.1.3	NA	NA	NA	NA
Potri.004G156300	Chr04:17749436-17751352	1.77289	18.7051	3.39925	0.00065	0.0053618	up-regulated	PF01095	EC:3.1.1.11	K01051	GO:0005618 GO:0030599 GO:0042545	AT2G21610	pectinesterase 11
Potri.004G156900	Chr04:17776801-17779467	25.628	54.4949	1.0884	0.00105	0.00769899	up-regulated	PF03248	NA	NA	GO:0016021	AT2G21600	endoplasmatic reticulum retrieval protein 1B
Potri.004G157500	Chr04:17851568-17855875	15.0132	37.0827	1.30451	0.00015	0.0017104	up-regulated	PF00278 PF01168	EC:4.1.1.20	K01586	GO:0003824 GO:0008836 GO:0009089	AT3G14390	Pyridoxal-dependent decarboxylase family protein
Potri.004G158200	Chr04:17902233-17902701	14.7822	36.3333	1.29743	0.00765	0.0335144	up-regulated	PF00170	NA	NA	GO:0003700 GO:0006355 GO:0043565	AT4G34590	G-box binding factor 6
Potri.004G161200	Chr04:18098622-18104318	41.3747	128.35	1.63326	5e-05	0.000675441	up-regulated	PF00494	EC:2.5.1.21	K00801	GO:0004310 GO:0008610 GO:0009058 GO:0016021 GO:0016740	AT4G34650	squalene synthase 2
Potri.004G167700	Chr04:18590954-18591560	281.931	758.452	1.42772	0.0001	0.00121895	up-regulated	NA	NA	NA	NA	AT2G21180	NA
Potri.004G169800	Chr04:20418539-20423699	0.489214	2.43714	2.31665	0.00155	0.0103717	up-regulated	PF00931	NA	NA	GO:0043531	NA	NA
Potri.004G173400	Chr04:18853772-18858090	2.30535	6.91483	1.58471	0.0009	0.00684614	up-regulated	PF06813	NA	NA	NA	AT4G34950	Major facilitator superfamily protein
Potri.004G174900	Chr04:19030011-19033981	46.6039	95.1266	1.0294	0.00165	0.0108667	up-regulated	PF08477	NA	K04392	GO:0005525 GO:0005622 GO:0007165 GO:0007264 GO:0015031 GO:0016020	AT4G35020	RAC-like 3
Potri.004G175300	Chr04:19055414-19060135	10.0782	20.4306	1.01949	0.00415	0.0215086	up-regulated	PF00400 PF12265	NA	K10752	GO:0005515	AT4G35050	Transducin family protein / WD-40 repeat family protein
Potri.004G175600	Chr04:19086577-19089756	9.66125	21.3979	1.14719	0.00525	0.0254789	up-regulated	PF01066	EC:2.7.8.11	NA	GO:0008654 GO:0016020 GO:0016780	AT4G38570	probable CDP-diacylglycerol--inositol 3-phosphatidyltransferase 2
Potri.004G179000	Chr04:19320566-19333829	2.83657	6.1317	1.11214	0.00115	0.00824274	up-regulated	PF00454 PF02259 PF02260 PF08064	EC:2.7.11.1	NA	GO:0004674 GO:0005488 GO:0005515 GO:0016773	AT5G40820	Ataxia telangiectasia-mutated and RAD3-related
Potri.004G180500	Chr04:19512969-19516572	12.773	30.9726	1.27789	0.0001	0.00121895	up-regulated	PF00394 PF07731 PF07732	EC:1.10.3.2	NA	GO:0005507 GO:0016491 GO:0055114	NA	NA
Potri.004G182000	Chr04:19608798-19612717	97.2134	206.523	1.08708	0.00555	0.0265422	up-regulated	PF00182 PF00187	EC:3.2.1.14	K01183	GO:0004568 GO:0005975 GO:0006032 GO:0008061 GO:0016998	AT3G12500	basic chitinase
Potri.004G182800	Chr04:19666838-19671313	14.216	37.0556	1.38217	5e-05	0.000675441	up-regulated	PF07714 PF13414	EC:2.7.11.1	K14500	GO:0004672 GO:0004713 GO:0005515 GO:0005524 GO:0006468	AT4G35230	BR-signaling kinase 1
Potri.004G183500	Chr04:19731989-19735327	18.9397	68.708	1.85906	5e-05	0.000675441	up-regulated	PF01476	NA	NA	NA	AT2G17120	lysm domain GPI-anchored protein 2 precursor
Potri.004G184000	Chr04:19778960-19780089	11.8897	39.3118	1.72525	0.0006	0.00503803	up-regulated	PF03386	NA	NA	NA	NA	NA
Potri.004G184400	Chr04:19800188-19803937	3.63271	9.21862	1.3435	0.00595	0.0279717	up-regulated	NA	NA	NA	NA	AT2G27590	S-adenosyl-L-methionine-dependent methyltransferases superfamily protein
Potri.004G187700	Chr04:20048611-20052297	1.29709	5.73494	2.1445	0.00075	0.0059701	up-regulated	PF00300	EC:3.1.3.63	K15634	NA	AT5G22620	phosphoglycerate/bisphosphoglycerate mutase family protein
Potri.004G189900	Chr04:20239782-20243196	22.835	91.2439	1.99848	5e-05	0.000675441	up-regulated	PF01073	EC:4.1.1.35	K12449	GO:0003854 GO:0006694 GO:0016616 GO:0055114	AT2G27860	UDP-D-apiose/UDP-D-xylose synthase 1
Potri.004G190900	Chr04:20306692-20312120	107.492	276.84	1.36483	0.00265	0.015337	up-regulated	PF01717 PF08267	EC:2.1.1.14	K00549	GO:0003871 GO:0008270 GO:0008652 GO:0009086	NA	NA
Potri.004G192100	Chr04:20606163-20610330	0.495037	6.48598	3.71172	0.0012	0.00852925	up-regulated	PF00069 PF07645 PF13947	EC:2.7.11.1	NA	GO:0004672 GO:0004713 GO:0005509 GO:0005515 GO:0005524 GO:0006468 GO:0030247	NA	NA
Potri.004G192400	Chr04:20634204-20639501	0.942829	3.9197	2.05567	0.0023	0.0138561	up-regulated	PF00069 PF13947	EC:2.7.11.1	NA	GO:0004672 GO:0004713 GO:0005509 GO:0005515 GO:0005524 GO:0006468 GO:0030247	NA	NA
Potri.004G195800	Chr04:20818148-20822660	6.25855	33.5123	2.42079	5e-05	0.000675441	up-regulated	NA	EC:1.3.1.83	NA	GO:0015979 GO:0015995 GO:0045550 GO:0051188 GO:0055114	NA	NA
Potri.004G205500	Chr04:21355955-21361413	1.34498	23.8965	4.15114	5e-05	0.000675441	up-regulated	NA	NA	NA	NA	AT2G17150	Plant regulator RWP-RK family protein
Potri.004G210800	Chr04:21705826-21714437	7.91561	23.4852	1.56898	0.00345	0.0187347	up-regulated	NA	NA	NA	NA	AT2G28430	NA
Potri.004G211400	Chr04:21769146-21772093	2.79387	8.14262	1.54323	0.00695	0.0313446	up-regulated	PF04535	NA	NA	NA	AT2G28370	Uncharacterised protein family (UPF0497)
Potri.004G212600	Chr04:21904052-21911216	7.86348	17.5885	1.1614	0.00115	0.00824274	up-regulated	PF00069	EC:2.7.11.1	NA	GO:0004672 GO:0004713 GO:0005524 GO:0006468	AT2G28250	Protein kinase superfamily protein
Potri.004G213500	Chr04:22023139-22029445	7.44861	16.2404	1.12454	0.0018	0.0116083	up-regulated	PF13207	NA	NA	NA	AT3G45090	P-loop containing nucleoside triphosphate hydrolases superfamily protein
Potri.004G218300	Chr04:22436525-22443541	37.8434	107.327	1.5039	5e-05	0.000675441	up-regulated	PF02990	NA	K17087	GO:0016021	AT1G10950	transmembrane nine 1
Potri.004G218500	Chr04:22447176-22456405	5.30678	14.9095	1.49033	0.0005	0.00440956	up-regulated	PF03094	NA	K08472	GO:0006952 GO:0016021	AT1G11000	Seven transmembrane MLO family protein
Potri.004G222400	Chr04:22704406-22709670	3.46195	9.20345	1.41059	0.00395	0.0207721	up-regulated	PF01634 PF08029	EC:2.4.2.17	K00765	GO:0000105 GO:0000287 GO:0003879 GO:0005737	AT1G58080	ATP phosphoribosyl transferase 1
Potri.004G231850	Chr04:23623930-23637137	0.378611	2.4171	2.67449	0.00465	0.0233466	up-regulated	PF00069 PF13855	EC:2.7.11.1	NA	GO:0004672 GO:0004713 GO:0005515 GO:0005524 GO:0006468	AT5G49780	Leucine-rich repeat protein kinase family protein
Potri.004G233900	Chr04:23864057-23867468	39.0998	94.9854	1.28054	0.00035	0.00337013	up-regulated	PF03283	NA	NA	GO:0016787	AT4G19410	Pectinacetylesterase family protein
Potri.004G235300	Chr04:23970007-23975114	2.42901	5.96517	1.2962	0.0063	0.0292223	up-regulated	PF03980	NA	NA	GO:0000166	AT4G19350	embryo defective 3006
Potri.004G235800	Chr04:24023585-24029703	35.2474	71.5449	1.02133	0.003	0.0168985	up-regulated	PF03407	NA	NA	NA	AT2G35610	xyloglucanase 113
Potri.004G236100	Chr04:24047798-24049765	61.755	203.907	1.72328	5e-05	0.000675441	up-regulated	PF02162	NA	NA	NA	NA	NA
Potri.005G001500	Chr05:178356-182641	11.7244	54.8723	2.22657	5e-05	0.000675441	up-regulated	PF03283	NA	NA	GO:0016787	AT3G05910	Pectinacetylesterase family protein
Potri.005G001600	Chr05:190739-192947	8.87797	19.002	1.09785	0.00455	0.0230511	up-regulated	PF00249	NA	K09422	GO:0003677	AT1G09540	myb domain protein 61
Potri.005G002250	Chr05:226149-226439	1229.62	5230.72	2.0888	5e-05	0.000675441	up-regulated	PF01679	NA	NA	GO:0016021	AT3G05890	Low temperature and salt responsive protein family
Potri.005G010400	Chr05:889133-892897	12.0492	30.4432	1.33718	0.00085	0.00656143	up-regulated	PF05832	NA	NA	GO:0016021	AT1G09330	(1 of 1) KOG3195 - Uncharacterized membrane protein NPD008/CGI-148
Potri.005G012900	Chr05:1012990-1018811	9.05372	18.1853	1.00619	0.0039	0.0205751	up-regulated	PF06963	NA	NA	GO:0005381 GO:0016021 GO:0034755	AT5G26820	iron-regulated protein 3
Potri.005G013600	Chr05:1086449-1088502	269.069	1504.36	2.4831	0.00015	0.0017104	up-regulated	PF03171 PF14226	EC:1.14.11.11 EC:1.14.11.14	NA	GO:0016491 GO:0055114	NA	NA
Potri.005G014300	Chr05:1134038-1135262	67.7146	157.786	1.22043	0.0004	0.00372808	up-regulated	PF03059	EC:2.5.1.43	K05953	GO:0030410 GO:0030418	AT5G04950	nicotianamine synthase 1
Potri.005G015100	Chr05:1210725-1215541	49.791	103.122	1.0504	0.00355	0.0191285	up-regulated	PF00262	NA	K08057	GO:0005509 GO:0005515 GO:0005783 GO:0006457 GO:0051082	AT1G09210	calreticulin 1b
Potri.005G017600	Chr05:1156088-1165055	1.89116	5.10126	1.43158	0.002	0.0125492	up-regulated	PF00004 PF02190 PF13541	EC:3.4.21.53	K08675	GO:0004176 GO:0004252 GO:0005524 GO:0006508 GO:0030163	AT5G26860	lon protease 1
Potri.005G024500	Chr05:1545215-1546638	120.098	262.193	1.12641	0.00405	0.0211382	up-regulated	PF04588	NA	NA	NA	AT3G05550	Hypoxia-responsive family protein
Potri.005G026000	Chr05:1637217-1639705	155.616	326.925	1.07097	0.0013	0.00905505	up-regulated	PF01249	NA	K02971	GO:0003735 GO:0005622 GO:0005840 GO:0006412	AT3G53890	Ribosomal protein S21e
Potri.005G026200	Chr05:1649683-1655784	19.2578	51.9946	1.43292	5e-05	0.000675441	up-regulated	PF01794 PF08022 PF08030 PF08414	EC:1.6.3.1	K13447	GO:0004601 GO:0005509 GO:0016020 GO:0016174 GO:0016491 GO:0050664 GO:0055114	AT1G09090	respiratory burst oxidase homolog B
Potri.005G027700	Chr05:1764754-1768460	12.5802	26.2802	1.06281	0.00325	0.0178812	up-regulated	PF00134 PF16899	NA	K06634	GO:0000079 GO:0006351 GO:0006355 GO:0016538 GO:0019901 GO:0070985	AT5G27620	cyclin H;1
Potri.005G033800	Chr05:2230213-2233315	12.8542	33.2804	1.37243	0.0002	0.00214126	up-regulated	PF00153	NA	NA	GO:0055085	AT5G27520	peroxisomal adenine nucleotide carrier 2
Potri.005G033900	Chr05:2236987-2240643	7.77941	30.0363	1.94897	5e-05	0.000675441	up-regulated	PF04893	NA	NA	GO:0016020	AT3G05280	Integral membrane Yip1 family protein
Potri.005G035400	Chr05:2278635-2282643	9.78566	29.4779	1.59089	5e-05	0.000675441	up-regulated	PF00931	NA	NA	GO:0043531	NA	NA
Potri.005G038800	Chr05:2485373-2489741	11.1123	45.6133	2.0373	5e-05	0.000675441	up-regulated	PF00657	EC:3.2.1.51	NA	GO:0016788	AT1G54790	GDSL-like Lipase/Acylhydrolase superfamily protein
Potri.005G040000	Chr05:2592288-2597658	0.993076	8.82816	3.15214	0.00115	0.00824274	up-regulated	PF07690	NA	NA	GO:0016020 GO:0016021 GO:0022891 GO:0055085	NA	NA
Potri.005G040100	Chr05:2599418-2602032	23.8826	54.994	1.20331	0.00055	0.00473949	up-regulated	PF03501	NA	K02947	NA	AT5G52650	RNA binding Plectin/S10 domain-containing protein
Potri.005G040200	Chr05:2604225-2606526	11.1591	25.4066	1.18698	0.00065	0.0053618	up-regulated	PF00069	EC:2.7.11.1	NA	GO:0004672 GO:0004713 GO:0005524 GO:0006468	NA	NA
Potri.005G044700	Chr05:2829954-2833590	21.6919	43.3992	1.00052	0.00415	0.0215086	up-regulated	PF10160	NA	NA	NA	AT5G27210	Protein of unknown function, transmembrane-40
Potri.005G045300	Chr05:2877178-2877806	552.261	1503.26	1.44468	5e-05	0.000675441	up-regulated	NA	NA	NA	NA	NA	NA
Potri.005G046600	Chr05:2947303-2957525	10.6665	28.3915	1.41237	5e-05	0.000675441	up-regulated	PF03982 PF12146	EC:2.3.1.20 EC:2.3.1.22	NA	GO:0016747	AT1G54570	Esterase/lipase/thioesterase family protein
Potri.005G048066	Chr05:3045004-3056770	2.03696	13.7658	2.7566	0.0001	0.00121895	up-regulated	PF00291	EC:2.5.1.47	NA	GO:0004124 GO:0006535	AT5G28020	cysteine synthase D2
Potri.005G048132	Chr05:3061606-3065652	14.1953	31.5112	1.15045	0.001	0.00739852	up-regulated	PF00291	EC:2.5.1.47	K01738	GO:0004124 GO:0006535	AT5G28020	cysteine synthase D2
Potri.005G048400	Chr05:3078155-3082221	5.6141	30.8506	2.45817	5e-05	0.000675441	up-regulated	PF00291	EC:2.5.1.47 EC:2.5.1.51 EC:2.5.1.52 EC:4.2.1.50	K01738	GO:0004124 GO:0006535	AT4G14880	O-acetylserine (thiol) lyase (OAS-TL) isoform A1
Potri.005G048700	Chr05:3087025-3091249	7.46648	75.7489	3.34273	5e-05	0.000675441	up-regulated	PF00291	EC:2.5.1.47 EC:2.5.1.51 EC:2.5.1.52 EC:4.2.1.50	K01738	GO:0004124 GO:0006535	AT4G14880	O-acetylserine (thiol) lyase (OAS-TL) isoform A1
Potri.005G051800	Chr05:3279829-3281081	6.39479	17.8271	1.4791	0.0007	0.00567437	up-regulated	PF02466	NA	K17794	NA	AT3G04800	translocase inner membrane subunit 23-3
Potri.005G053000	Chr05:3348612-3352021	18.0555	42.1809	1.22415	5e-05	0.000675441	up-regulated	PF16363	EC:5.1.3.18	K10046	NA	AT5G28840	GDP-D-mannose 3',5'-epimerase
Potri.005G060300	Chr05:3813838-3816789	11.2762	45.9284	2.0261	0.0001	0.00121895	up-regulated	PF00107 PF08240	EC:1.1.1.1	K00001 K18857	GO:0008270 GO:0016491 GO:0055114	AT1G77120	alcohol dehydrogenase 1
Potri.005G060800	Chr05:3831788-3836029	4.33662	10.5428	1.28162	0.00185	0.0118442	up-regulated	PF13839 PF14416	NA	NA	NA	AT1G48880	TRICHOME BIREFRINGENCE-LIKE 7
Potri.005G061000	Chr05:3852361-3856370	0.929262	5.16674	2.4751	0.00315	0.0174818	up-regulated	PF00400	NA	K14793	GO:0005515	AT4G21130	Transducin/WD40 repeat-like superfamily protein
Potri.005G063900	Chr05:4116765-4121292	11.6393	25.0838	1.10775	0.00265	0.015337	up-regulated	PF00459	EC:3.1.3.57 EC:3.1.3.7	K15422	GO:0006790 GO:0008441 GO:0046854	AT5G63980	Inositol monophosphatase family protein
Potri.005G064300	Chr05:4153987-4156767	2.99938	9.32061	1.63576	0.00015	0.0017104	up-regulated	PF00005 PF01061	NA	NA	GO:0005524 GO:0016020 GO:0016887	AT2G13610	ABC-2 type transporter family protein
Potri.005G066700	Chr05:4323367-4326127	1.81348	5.19923	1.51953	0.0028	0.0159915	up-regulated	PF01535 PF13041	NA	NA	GO:0005515	NA	NA
Potri.005G067000	Chr05:4333586-4338310	6.43579	18.7741	1.54455	5e-05	0.000675441	up-regulated	PF00069	EC:2.7.11.1	NA	GO:0004672 GO:0004713 GO:0005524 GO:0006468	AT5G63940	Protein kinase protein with adenine nucleotide alpha hydrolases-like domain
Potri.005G069400	Chr05:4499364-4502355	1.39021	9.65381	2.7958	5e-05	0.000675441	up-regulated	PF12796 PF13962	NA	NA	GO:0005515	AT1G07710	Ankyrin repeat family protein
Potri.005G071100	Chr05:4655863-4658322	5.70025	12.9197	1.18048	0.00515	0.0251317	up-regulated	PF00010	NA	NA	GO:0046983	NA	NA
Potri.005G071300	Chr05:4667581-4669365	2.88484	8.59553	1.5751	0.00105	0.00769899	up-regulated	PF13639	NA	NA	GO:0005515 GO:0008270	NA	NA
Potri.005G072700	Chr05:4823010-4825452	33.4624	84.4148	1.33496	5e-05	0.000675441	up-regulated	PF01092	NA	NA	GO:0003735 GO:0005622 GO:0005840 GO:0006412	AT4G31700	ribosomal protein S6
Potri.005G073100	Chr05:4873540-4877669	1.70964	6.00329	1.81206	0.0003	0.00296833	up-regulated	PF00005 PF01061	EC:3.6.3.36	NA	GO:0005524 GO:0016020 GO:0016887	NA	NA
Potri.005G073300	Chr05:4885456-4889121	48.8968	142.433	1.54248	5e-05	0.000675441	up-regulated	PF01474	EC:2.5.1.54	K01626	GO:0003849 GO:0009073	AT4G39980	3-deoxy-D-arabino-heptulosonate 7-phosphate synthase 1
Potri.005G075300	Chr05:5065108-5068007	12.9907	26.9588	1.05328	0.00755	0.0332284	up-regulated	PF00025	NA	K07893	GO:0003924 GO:0005525 GO:0005622 GO:0006886 GO:0006913 GO:0007165 GO:0007264 GO:0015031 GO:0016020	AT5G10260	RAB GTPase homolog H1E
Potri.005G075700	Chr05:5090327-5096732	12.5203	35.1408	1.48888	5e-05	0.000675441	up-regulated	PF00733 PF12481	EC:6.3.5.4	K01953	GO:0004066 GO:0006529	AT5G65010	asparagine synthetase 2
Potri.005G077300	Chr05:5257132-5259519	34.0076	71.2965	1.06797	0.00155	0.0103717	up-regulated	PF00847	NA	K09286	GO:0003677 GO:0003700 GO:0006355	NA	NA
Potri.005G078200	Chr05:5309591-5310506	12.5338	50.7999	2.01901	5e-05	0.000675441	up-regulated	PF01190	NA	NA	NA	NA	NA
Potri.005G078600	Chr05:5338048-5339846	22.331	45.2711	1.01954	0.00315	0.0174818	up-regulated	PF04570	NA	NA	NA	NA	NA
Potri.005G079200	Chr05:5378285-5383050	32.3124	74.1967	1.19927	0.00035	0.00337013	up-regulated	PF00155	EC:2.6.1.1 EC:2.6.1.78 EC:2.6.1.79	K15849	GO:0003824 GO:0009058 GO:0030170	AT2G22250	aspartate aminotransferase
Potri.005G079800	Chr05:5416534-5417132	23.3823	87.5047	1.90395	0.0001	0.00121895	up-regulated	PF00403	NA	NA	GO:0030001 GO:0046872	AT4G39700	Heavy metal transport/detoxification superfamily protein
Potri.005G080100	Chr05:5436004-5450745	9.601	19.2464	1.00333	0.00395	0.0207721	up-regulated	PF00168	NA	NA	GO:0005488 GO:0005515	AT2G22125	binding
Potri.005G080300	Chr05:5466127-5473372	11.1493	22.7489	1.02885	0.00755	0.0332284	up-regulated	PF04034 PF04068	NA	K09140	NA	AT5G10070	RNase L inhibitor protein-related
Potri.005G080700	Chr05:5492296-5494471	66.8593	159.619	1.25543	0.0004	0.00372808	up-regulated	PF01248	NA	NA	GO:0003735 GO:0005622 GO:0005840 GO:0006412	AT3G18740	Ribosomal protein L7Ae/L30e/S12e/Gadd45 family protein
Potri.005G081200	Chr05:5523474-5524257	7.21212	35.9031	2.31561	0.00015	0.0017104	up-regulated	PF13639	NA	NA	GO:0005515 GO:0008270	NA	NA
Potri.005G081700	Chr05:5563321-5567004	33.1656	66.7877	1.00989	0.0028	0.0159915	up-regulated	NA	EC:3.4.19.12 EC:3.4.22.69	NA	NA	NA	NA
Potri.005G084600	Chr05:5829032-5832420	7.23223	16.1562	1.15957	0.0044	0.0224897	up-regulated	PF13238	EC:2.7.1.71	K00891	NA	AT4G39540	shikimate kinase 2
Potri.005G085500	Chr05:5905924-5910492	15.0809	47.2783	1.64846	5e-05	0.000675441	up-regulated	PF15704	NA	NA	NA	AT2G21870	copper ion binding;cobalt ion binding;zinc ion binding
Potri.005G085700	Chr05:5923134-5926966	2.8041	7.73277	1.46345	0.00795	0.03448	up-regulated	PF13371 PF14559	NA	NA	GO:0005515	AT4G39470	Tetratricopeptide repeat (TPR)-like superfamily protein
Potri.005G086700	Chr05:6024577-6029616	18.0662	48.748	1.43205	0.00025	0.00255849	up-regulated	PF03151	NA	NA	NA	AT4G39390	nucleotide sugar transporter-KT 1
Potri.005G088800	Chr05:6188587-6191428	4.64137	10.3011	1.15017	0.00455	0.0230511	up-regulated	PF13516	NA	K10268	NA	AT5G23340	RNI-like superfamily protein
Potri.005G089700	Chr05:6238663-6244039	3.9701	10.3636	1.38428	0.00185	0.0118442	up-regulated	PF01180	EC:1.3.5.2	K00254	GO:0003824 GO:0004152 GO:0005737 GO:0006207 GO:0016020 GO:0016627 GO:0055114	AT5G23300	pyrimidine d
Potri.005G091400	Chr05:6351670-6356007	31.2249	73.4413	1.2339	0.00015	0.0017104	up-regulated	PF00549 PF02629	EC:6.2.1.5	K01899	GO:0003824 GO:0008152 GO:0048037	AT5G08300	Succinyl-CoA ligase, alpha subunit
Potri.005G092100	Chr05:6416165-6419301	1.29251	9.3932	2.86144	0.00055	0.00473949	up-regulated	NA	NA	NA	NA	NA	NA
Potri.005G092500	Chr05:6451023-6452893	61.9652	172.199	1.47454	5e-05	0.000675441	up-regulated	PF00935	NA	K02929	GO:0003735 GO:0005622 GO:0005840 GO:0006412	AT3G23390	Zinc-binding ribosomal protein family protein
Potri.005G092600	Chr05:6456668-6459883	3.06364	18.2396	2.57376	0.00025	0.00255849	up-regulated	PF00574	EC:3.4.21.92	K01358	GO:0004252 GO:0006508	AT5G23140	nuclear-encoded CLP protease P7
Potri.005G096200	Chr05:6802345-6802831	10.4128	51.9213	2.31797	0.00045	0.00407181	up-regulated	NA	NA	NA	NA	NA	NA
Potri.005G097800	Chr05:6987593-6991447	3.83012	22.3481	2.54469	0.0003	0.00296833	up-regulated	PF03195	NA	NA	NA	NA	NA
Potri.005G099600	Chr05:7180262-7184955	14.2623	53.0361	1.89477	5e-05	0.000675441	up-regulated	PF00180	EC:1.1.1.41	K00030	GO:0000287 GO:0004449 GO:0006099 GO:0016616 GO:0051287 GO:0055114	NA	NA
Potri.005G099900	Chr05:7207802-7210096	29.6333	61.1801	1.04585	0.0023	0.0138561	up-regulated	PF00266	EC:2.6.1.52	K00831	GO:0003824 GO:0004648 GO:0006564	AT2G17630	Pyridoxal phosphate (PLP)-dependent transferases superfamily protein
Potri.005G100700	Chr05:7284280-7285059	25.6319	115.288	2.16923	5e-05	0.000675441	up-regulated	PF03018	NA	NA	NA	NA	NA
Potri.005G105200	Chr05:7580917-7583142	7.11358	17.9934	1.33882	0.00145	0.00986937	up-regulated	PF00646 PF03478	NA	NA	GO:0005515	AT2G26160	F-box family protein with a domain of unknown function (DUF295)
Potri.005G105400	Chr05:7585077-7587283	10.7175	21.7404	1.02041	0.00485	0.0240199	up-regulated	PF03478	NA	NA	GO:0005515	AT2G26160	F-box family protein with a domain of unknown function (DUF295)
Potri.005G107800	Chr05:7749212-7751096	27.0447	77.5048	1.51894	5e-05	0.000675441	up-regulated	NA	NA	NA	NA	AT2G17710	NA
Potri.005G108000	Chr05:7760774-7764244	30.1291	65.3713	1.1175	0.0008	0.00625963	up-regulated	PF03171	EC:1.14.11.2	K00472	GO:0005506 GO:0016491 GO:0016705 GO:0031418 GO:0055114	AT5G66060	2-oxoglutarate (2OG) and Fe(II)-dependent oxygenase superfamily protein
Potri.005G108100	Chr05:7775919-7782881	67.3609	181.428	1.42942	0.001	0.00739852	up-regulated	PF00330 PF00694	EC:4.2.1.3	K01681	GO:0008152	AT4G35830	aconitase 1
Potri.005G112400	Chr05:8140681-8144784	0.666459	2.69512	2.01576	0.0079	0.034354	up-regulated	PF06813	NA	NA	NA	NA	NA
Potri.005G116200	Chr05:8475166-8476621	12.5344	46.221	1.88265	5e-05	0.000675441	up-regulated	PF16363	EC:4.2.1.47	K01711	GO:0008446 GO:0019673	AT3G51160	NAD(P)-binding Rossmann-fold superfamily protein
Potri.005G121200	Chr05:8988348-8991049	5.73376	25.7658	2.1679	5e-05	0.000675441	up-regulated	PF01467	EC:2.7.7.3	K02201	GO:0003824 GO:0009058	AT2G18250	4-phosphopantetheine adenylyltransferase
Potri.005G121600	Chr05:9004616-9007744	3.66045	10.0286	1.45403	0.0008	0.00625963	up-regulated	PF01167	NA	NA	NA	AT2G18280	tubby like protein 2
Potri.005G123100	Chr05:9141902-9144397	41.3586	91.0098	1.13783	0.00095	0.00710875	up-regulated	PF01883	NA	NA	NA	AT3G50845	Protein of unknown function (DUF59)
Potri.005G123200	Chr05:9146509-9149656	21.7014	51.5995	1.24957	0.0004	0.00372808	up-regulated	PF00650	NA	NA	NA	AT1G75170	Sec14p-like phosphatidylinositol transfer family protein
Potri.005G123800	Chr05:9183585-9186268	10.8505	24.0144	1.14614	0.0008	0.00625963	up-regulated	PF03514	NA	NA	NA	AT5G66770	GRAS family transcription factor
Potri.005G135900	Chr05:10511722-10517109	24.0505	51.3776	1.09507	0.00125	0.00878404	up-regulated	PF06293	EC:2.7.11.1	K00924	GO:0004672 GO:0004713 GO:0005524 GO:0006468 GO:0016020 GO:0016773	AT3G50530	CDPK-related kinase
Potri.005G136300	Chr05:10540284-10543717	1.8782	6.76398	1.84852	0.00025	0.00255849	up-regulated	PF06957	NA	NA	GO:0005198 GO:0005515 GO:0006886 GO:0016192 GO:0030126	NA	NA
Potri.005G139400	Chr05:10990060-10993412	8.59251	20.8642	1.27988	0.00055	0.00473949	up-regulated	NA	NA	NA	GO:0006629 GO:0008081	AT4G36945	PLC-like phosphodiesterases superfamily protein
Potri.005G140700	Chr05:11162817-11166665	4.14654	13.4811	1.70096	5e-05	0.000675441	up-regulated	PF00847	NA	K09284	GO:0003677 GO:0003700 GO:0006355 GO:0007275	AT4G36920	Integrase-type DNA-binding superfamily protein
Potri.005G141700	Chr05:11344535-11345845	12.6982	37.5779	1.56526	0.0001	0.00121895	up-regulated	PF03248	NA	NA	GO:0016021	NA	NA
Potri.005G144900	Chr05:11756782-11759009	38.2558	76.7471	1.00443	0.0037	0.0197239	up-regulated	NA	NA	NA	NA	AT4G37450	arabinogalactan protein 18
Potri.005G146900	Chr05:12231167-12235181	5.52009	11.4819	1.05659	0.0029	0.0164603	up-regulated	PF13632	EC:2.4.1.168 EC:2.4.2.39	NA	GO:0003676	AT4G07960	Cellulose-synthase-like C12
Potri.005G160100	Chr05:15400495-15405023	2.25799	6.05512	1.42312	0.00135	0.00932133	up-regulated	PF01535	NA	NA	GO:0005515	AT5G27460	Tetratricopeptide repeat (TPR)-like superfamily protein
Potri.005G162400	Chr05:15955516-15957794	93.3638	199.461	1.09517	0.00325	0.0178812	up-regulated	PF00244	NA	K06630	GO:0019904	AT1G78300	general regulatory factor 2
Potri.005G166700	Chr05:16701047-16703925	5.09495	14.4177	1.5007	0.0004	0.00372808	up-regulated	PF02358	EC:3.1.3.12	NA	GO:0003824 GO:0005992	NA	NA
Potri.005G167200	Chr05:17219575-17220649	26.7566	142.239	2.41035	0.0042	0.0216846	up-regulated	NA	NA	NA	NA	AT1G22140	(1 of 2) PTHR12681 - ZINC FINGER-CONTAINING PROTEIN P48ZNF
Potri.005G167300	Chr05:17199972-17206890	0.952635	7.83121	3.03924	5e-05	0.000675441	up-regulated	PF00916 PF01740	NA	K17470	GO:0005886 GO:0008271 GO:0008272 GO:0015116 GO:0016020 GO:0016021 GO:0055085	AT1G22150	sulfate transporter 1;3
Potri.005G167900	Chr05:17045968-17047171	47.9185	179.315	1.90384	5e-05	0.000675441	up-regulated	PF01190	NA	NA	NA	AT4G08685	Pollen Ole e 1 allergen and extensin family protein
Potri.005G168000	Chr05:17017206-17020989	47.7485	199.251	2.06106	5e-05	0.000675441	up-regulated	PF00300	EC:5.4.2.11	K01834	GO:0004619 GO:0006096 GO:0016868	AT1G22170	Phosphoglycerate mutase family protein
Potri.005G169100	Chr05:17175322-17189884	11.2842	42.3672	1.90864	5e-05	0.000675441	up-regulated	PF01039 PF08326	EC:6.3.4.14 EC:6.4.1.2	NA	GO:0003989 GO:0005524 GO:0006633 GO:0016874	AT1G36180	acetyl-CoA carboxylase 2
Potri.005G172900	Chr05:17840417-17850430	14.1925	32.2523	1.18428	0.00055	0.00473949	up-regulated	PF01237 PF15413	NA	NA	NA	AT4G08180	OSBP(oxysterol binding protein)-related protein 1C
Potri.005G174000	Chr05:17949887-17952934	7.9664	36.7124	2.20427	5e-05	0.000675441	up-regulated	PF01490	NA	K13946	NA	AT1G77690	like AUX1 3
Potri.005G174700	Chr05:18003500-18005426	33.5766	80.646	1.26415	0.0002	0.00214126	up-regulated	PF10961	NA	NA	NA	AT4G08230	glycine-rich protein
Potri.005G176100	Chr05:18216998-18220201	25.5034	64.015	1.32772	0.0001	0.00121895	up-regulated	PF00892	NA	NA	GO:0016020 GO:0016021 GO:0022857	AT4G08290	nodulin MtN21 /EamA-like transporter family protein
Potri.005G176900	Chr05:18266095-18271113	2.38196	8.18736	1.78125	0.0004	0.00372808	up-regulated	PF00642	NA	NA	GO:0046872	NA	NA
Potri.005G177500	Chr05:18337818-18344436	8.72721	28.8587	1.72542	5e-05	0.000675441	up-regulated	PF00501	EC:6.2.1.3	K01897	GO:0003824 GO:0008152	AT1G77590	long chain acyl-CoA synthetase 9
Potri.005G181000	Chr05:18709774-18718986	5.15169	14.5998	1.50283	0.0004	0.00372808	up-regulated	PF01566	NA	K12347	GO:0005215 GO:0006810 GO:0016020	NA	NA
Potri.005G181100	Chr05:18737870-18741763	2.19041	11.4558	2.38681	5e-05	0.000675441	up-regulated	PF01566	NA	K12347	GO:0005215 GO:0006810 GO:0016020	NA	NA
Potri.005G181400	Chr05:18784138-18787815	5.37444	11.8916	1.14575	0.0039	0.0205751	up-regulated	PF00134 PF02984	NA	K06627	GO:0005634	AT1G44110	Cyclin A1;1
Potri.005G182500	Chr05:18907696-18915215	1.87316	4.34674	1.21446	0.006	0.0281606	up-regulated	PF00533 PF12738	NA	K10728	NA	AT1G77320	transcription coactivators
Potri.005G185700	Chr05:19340874-19343800	24.2394	61.2367	1.33705	0.0001	0.00121895	up-regulated	PF00646 PF13516	NA	K03875	GO:0005515	AT1G21410	F-box/RNI-like superfamily protein
Potri.005G185800	Chr05:19344580-19348733	0.463276	5.26841	3.50742	0.00995	0.0406081	up-regulated	PF00226 PF14308	NA	NA	NA	AT1G77020	DNAJ heat shock N-terminal domain-containing protein
Potri.005G187600	Chr05:19522182-19523887	13.1621	31.2	1.24516	0.00255	0.0149161	up-regulated	PF03405	EC:1.14.19.2	K03921	GO:0006631 GO:0016491 GO:0045300 GO:0055114	AT1G43800	Plant stearoyl-acyl-carrier-protein desaturase family protein
Potri.005G187800	Chr05:19536843-19540972	0.586233	1.83407	1.6455	0.00875	0.0369314	up-regulated	PF01535 PF13041	NA	NA	GO:0005515	AT3G09040	Pentatricopeptide repeat (PPR) superfamily protein
Potri.005G188300	Chr05:19592074-19593336	0.944854	8.23586	3.12376	0.00455	0.0230511	up-regulated	NA	NA	NA	NA	NA	NA
Potri.005G189800	Chr05:19740159-19741682	8.42165	21.2902	1.33802	0.0006	0.00503803	up-regulated	PF04564	EC:6.3.2.19	NA	GO:0004842 GO:0005488 GO:0016567	NA	NA
Potri.005G190101	Chr05:19777093-19778649	20.7791	234.637	3.49723	5e-05	0.000675441	up-regulated	NA	NA	NA	NA	NA	NA
Potri.005G190901	Chr05:19839859-19842485	16.5246	48.6498	1.55782	0.00025	0.00255849	up-regulated	PF02320	NA	K00416	GO:0006122 GO:0008121	AT2G01090	Ubiquinol-cytochrome C reductase hinge protein
Potri.005G192000	Chr05:19931411-19934759	2.49003	9.08761	1.86774	0.00015	0.0017104	up-regulated	PF13837	NA	NA	GO:0003677 GO:0003723 GO:0006355	AT1G76890	Duplicated homeodomain-like superfamily protein
Potri.005G193800	Chr05:20120788-20122301	6.27268	37.3643	2.5745	5e-05	0.000675441	up-regulated	PF02496	NA	NA	GO:0006950	NA	NA
Potri.005G194200	Chr05:20143976-20151557	25.716	52.2361	1.02238	0.00225	0.0136408	up-regulated	PF13632 PF14569	EC:2.4.1.12 EC:2.4.1.29	K10999	GO:0005515 GO:0008270	NA	NA
Potri.005G194500	Chr05:20164181-20166881	32.2144	68.155	1.08111	0.00135	0.00932133	up-regulated	PF00297	NA	K02925	GO:0003735 GO:0005622 GO:0005840 GO:0006412	AT1G43170	ribosomal protein 1
Potri.005G197000	Chr05:20370765-20377760	13.5738	27.8247	1.03554	0.00235	0.0140285	up-regulated	PF00246	EC:3.4.17.22	K07752	GO:0004181 GO:0006508 GO:0008270	AT1G71696	carboxypeptidase D, putative
Potri.005G198200	Chr05:20453221-20453623	14.3516	52.7996	1.87931	0.002	0.0125492	up-regulated	NA	NA	NA	NA	AT1G71740	(1 of 1) PTHR33237:SF4 - F14O23.12
Potri.005G198400	Chr05:20459852-20464598	35.8382	134.511	1.90816	5e-05	0.000675441	up-regulated	PF00156	EC:2.4.2.8	K00760	GO:0009116	AT1G71750	Hypoxanthine-guanine phosphoribosyltransferase
Potri.005G198900	Chr05:20501117-20503886	32.215	85.8823	1.41463	5e-05	0.000675441	up-regulated	PF05093 PF08241	NA	NA	GO:0005737 GO:0008152 GO:0008168 GO:0016226 GO:0051536	AT5G18400	Cytokine-induced anti-apoptosis inhibitor 1, Fe-S biogenesis
Potri.005G199100	Chr05:20507827-20513635	7.5964	16.074	1.08134	0.0068	0.0308073	up-regulated	PF00793	EC:2.5.1.55	K01627	GO:0003824 GO:0005737 GO:0008152 GO:0008676 GO:0009058	AT1G16340	Aldolase superfamily protein
Potri.005G207000	Chr05:21173690-21176759	9.25382	25.6158	1.46891	0.00015	0.0017104	up-regulated	PF00248	EC:1.1.1.65	NA	GO:0016491 GO:0055114	AT1G06690	NAD(P)-linked oxidoreductase superfamily protein
Potri.005G207600	Chr05:21215996-21218867	1.25647	3.78849	1.59225	0.00835	0.035656	up-regulated	PF01554	NA	K03327	GO:0006855 GO:0015238 GO:0015297 GO:0016020 GO:0055085	AT3G59030	MATE efflux family protein
Potri.005G208200	Chr05:21254601-21258041	5.56986	13.5572	1.28335	0.00235	0.0140285	up-regulated	NA	NA	NA	GO:0005515	NA	NA
Potri.005G208500	Chr05:21267197-21269898	2.32638	10.3075	2.14753	0.0007	0.00567437	up-regulated	PF13515	NA	NA	GO:0015743	NA	NA
Potri.005G209600	Chr05:21383258-21386072	1.16822	6.25857	2.42152	0.0008	0.00625963	up-regulated	PF13943	NA	K14319	NA	AT3G63130	RAN GTPase activating protein 1
Potri.005G209800	Chr05:21391959-21398538	26.6163	73.5718	1.46684	0.00025	0.00255849	up-regulated	PF00134	NA	NA	NA	AT3G63120	cyclin p1;1
Potri.005G210200	Chr05:21444219-21450405	12.1411	25.5964	1.07604	0.00165	0.0108667	up-regulated	NA	NA	NA	NA	NA	NA
Potri.005G211100	Chr05:21530030-21539255	1.44726	3.27028	1.17609	0.00435	0.0222936	up-regulated	PF16135	EC:2.3.1.48	NA	GO:0005515 GO:0008270	AT5G36670	RING/FYVE/PHD zinc finger superfamily protein
Potri.005G211800	Chr05:21590251-21591235	13.5435	62.0421	2.19565	5e-05	0.000675441	up-regulated	PF14368	NA	NA	GO:0006869 GO:0008289	AT3G22600	Bifunctional inhibitor/lipid-transfer protein/seed storage 2S albumin superfamily protein
Potri.005G215100	Chr05:21822117-21827343	1.42816	5.13007	1.84482	0.0006	0.00503803	up-regulated	PF12171	NA	NA	GO:0003676 GO:0006355 GO:0046872	AT4G02670	indeterminate(ID)-domain 12
Potri.005G218000	Chr05:22082098-22086884	22.4884	57.1489	1.34554	0.0005	0.00440956	up-regulated	PF01257	EC:1.6.5.3 EC:1.6.99.3	K03943	GO:0016491 GO:0055114	AT4G02580	NADH-ubiquinone oxidoreductase 24 kDa subunit, putative
Potri.005G218300	Chr05:22102761-22106236	2.07611	18.8381	3.1817	0.0001	0.00121895	up-regulated	PF02309	NA	K14484	GO:0005634 GO:0006355	AT3G04730	indoleacetic acid-induced protein 16
Potri.005G219400	Chr05:22191563-22194928	9.25495	27.417	1.56678	0.0008	0.00625963	up-regulated	PF05486	NA	K03109	GO:0006614 GO:0008312 GO:0045900 GO:0048500	AT3G49100	Signal recognition particle, SRP9/SRP14 subunit
Potri.005G221600	Chr05:22356517-22360086	32.3029	137.118	2.08568	5e-05	0.000675441	up-regulated	NA	NA	K08504	GO:0005515	AT3G58170	BET1P/SFT1P-like protein 14A
Potri.005G221900	Chr05:22369492-22371473	2.67814	13.8152	2.36696	5e-05	0.000675441	up-regulated	PF03195	NA	NA	NA	AT2G42430	lateral organ boundaries-domain 16
Potri.005G226300	Chr05:22705850-22707579	29.0532	105.421	1.8594	0.0002	0.00214126	up-regulated	PF04135	NA	K11130	GO:0001522 GO:0030515 GO:0042254 GO:0072588	AT2G20490	nucleolar RNA-binding Nop10p family protein
Potri.005G226800	Chr05:22736491-22738504	0.702511	4.22912	2.58977	0.00345	0.0187347	up-regulated	PF03514	NA	NA	NA	NA	NA
Potri.005G227300	Chr05:22770982-22772920	77.5033	209.657	1.4357	5e-05	0.000675441	up-regulated	PF01929	NA	K02875	GO:0003735 GO:0005622 GO:0005840 GO:0006412	AT2G20450	Ribosomal protein L14
Potri.005G227400	Chr05:22774173-22780426	4.46733	13.418	1.58668	0.00035	0.00337013	up-regulated	PF00566	NA	NA	NA	AT2G20440	Ypt/Rab-GAP domain of gyp1p superfamily protein
Potri.005G231700	Chr05:23079795-23084291	24.6602	54.2564	1.13761	0.0006	0.00503803	up-regulated	PF05496	EC:3.4.25.1	K03064	GO:0005737 GO:0006281 GO:0006310 GO:0009378 GO:0016787 GO:0030163	AT5G43010	regulatory particle triple-A ATPase 4A
Potri.005G232400	Chr05:23130491-23133657	4.18389	14.1263	1.75546	5e-05	0.000675441	up-regulated	PF01419	NA	NA	GO:0019762 GO:0080028	AT1G19715	Mannose-binding lectin superfamily protein
Potri.005G232600	Chr05:23150886-23156835	11.6356	31.6849	1.44525	5e-05	0.000675441	up-regulated	PF01301 PF02140	EC:3.2.1.23	NA	GO:0004553 GO:0005975 GO:0030246	NA	NA
Potri.005G233900	Chr05:23237327-23238156	14.416	33.2128	1.20407	0.00155	0.0103717	up-regulated	PF00125	NA	K11253	GO:0000786 GO:0003677 GO:0046982	NA	NA
Potri.005G235300	Chr05:23346581-23348389	125.645	276.145	1.13607	0.0005	0.00440956	up-regulated	PF00137	NA	K02155	GO:0015078 GO:0015991 GO:0033177 GO:0033179	NA	NA
Potri.005G241800	Chr05:23855078-23855849	13.5281	34.3386	1.34387	0.00135	0.00932133	up-regulated	PF15365	NA	NA	NA	AT1G20070	NA
Potri.005G244100	Chr05:23970460-23971876	1.63298	9.85654	2.59358	0.0004	0.00372808	up-regulated	PF01357 PF03330	NA	NA	GO:0005576 GO:0009664	AT1G20190	expansin 11
Potri.005G244300	Chr05:23977435-23980584	17.3444	43.776	1.33567	5e-05	0.000675441	up-regulated	PF01918	NA	NA	GO:0003676	AT1G76010	Alba DNA/RNA-binding protein
Potri.005G245400	Chr05:24045084-24046956	2.47877	11.2544	2.18279	0.00035	0.00337013	up-regulated	PF13041	NA	NA	GO:0005515	AT1G20300	Pentatricopeptide repeat (PPR) superfamily protein
Potri.005G245800	Chr05:24059226-24060724	29.029	79.2333	1.44861	0.0001	0.00121895	up-regulated	PF08241 PF08498	EC:2.1.1.142 EC:2.1.1.143	K08242	GO:0006694 GO:0008152 GO:0008168	AT1G20330	sterol methyltransferase 2
Potri.005G246500	Chr05:24112110-24120306	4.56455	13.9847	1.6153	0.0002	0.00214126	up-regulated	PF07714	EC:2.7.11.1	NA	GO:0004672 GO:0004713 GO:0005524 GO:0006468 GO:0008152 GO:0016597	NA	NA
Potri.005G246600	Chr05:24121082-24124677	1.30131	4.667	1.84253	0.0023	0.0138561	up-regulated	PF00924	NA	NA	GO:0005524 GO:0006810 GO:0016020 GO:0016021 GO:0042626 GO:0055085	NA	NA
Potri.005G246800	Chr05:24134851-24136022	2.20351	9.42618	2.09687	0.00255	0.0149161	up-regulated	PF13716	NA	NA	NA	AT4G35750	SEC14 cytosolic factor family protein / phosphoglyceride transfer family protein
Potri.005G247300	Chr05:24169757-24175559	4.00589	8.35842	1.06111	0.0034	0.0185333	up-regulated	PF00326 PF02897	EC:3.4.21.26	K01322	GO:0004252 GO:0006508 GO:0008236 GO:0070008	AT1G20380	Prolyl oligopeptidase family protein
Potri.005G252600	Chr05:24530429-24533048	124.653	308.899	1.30923	0.0002	0.00214126	up-regulated	PF00505	NA	NA	NA	AT1G20693	high mobility group B2
Potri.005G253800	Chr05:24587630-24593526	6.74854	14.2052	1.07377	0.00195	0.0123196	up-regulated	PF00060 PF00497 PF13458	NA	K05387	GO:0004930 GO:0004970 GO:0007186 GO:0016020 GO:0016021	AT1G42540	glutamate receptor 3.3
Potri.005G255400	Chr05:24660356-24668540	2.48733	6.28132	1.33647	0.00795	0.03448	up-regulated	PF00083 PF07690	NA	NA	GO:0016020 GO:0016021 GO:0022857 GO:0022891 GO:0055085	NA	NA
Potri.005G256100	Chr05:24702199-24704719	0.560452	9.48869	4.08155	0.0019	0.0120735	up-regulated	PF00083	NA	K08176	GO:0016021 GO:0022857 GO:0055085	AT1G20860	phosphate transporter 1;8
Potri.005G256500	Chr05:24724196-24733907	5.30073	13.6627	1.36598	0.0008	0.00625963	up-regulated	PF03479	NA	NA	GO:0003677	AT2G33620	AT hook motif DNA-binding family protein
Potri.005G257500	Chr05:24800802-24803061	11.0102	23.2695	1.0796	0.0055	0.026347	up-regulated	PF00069	EC:2.7.11.22 EC:2.7.11.23	K07760	GO:0004672 GO:0004713 GO:0005524 GO:0006468	AT1G20930	cyclin-dependent kinase B2;2
Potri.005G258000	Chr05:24830421-24831240	32.0761	71.0878	1.1481	0.0007	0.00567437	up-regulated	PF00642 PF13893	NA	K12836	GO:0000166 GO:0003676 GO:0003723 GO:0005634 GO:0046872	AT1G27650	U2 snRNP auxiliary factor small subunit, putative
Potri.005G259700	Chr05:24921797-24924794	5.23609	15.7643	1.5901	0.00015	0.0017104	up-regulated	PF09423	EC:3.1.3.1	NA	NA	AT5G42370	Calcineurin-like metallo-phosphoesterase superfamily protein
Potri.006G001301	Chr06:127460-128107	10.0212	44.3766	2.14674	0.0017	0.0110974	up-regulated	PF00226	NA	NA	NA	NA	NA
Potri.006G006000	Chr06:412364-416412	12.7014	51.5991	2.02236	5e-05	0.000675441	up-regulated	PF03169	NA	NA	GO:0055085	AT4G16370	oligopeptide transporter
Potri.006G010200	Chr06:669404-671115	5.52466	47.5872	3.10662	5e-05	0.000675441	up-regulated	PF02458	EC:2.3.1.160	NA	GO:0016747	NA	NA
Potri.006G010300	Chr06:680315-682020	41.6122	164.54	1.98337	5e-05	0.000675441	up-regulated	PF02458	EC:2.3.1.160	NA	GO:0016747	NA	NA
Potri.006G013200	Chr06:805739-807975	6.83703	19.1612	1.48675	0.0002	0.00214126	up-regulated	PF00646	NA	NA	GO:0005515	AT4G22390	F-box associated ubiquitination effector family protein
Potri.006G020900	Chr06:1406879-1412938	31.7904	75.8263	1.2541	0.00035	0.00337013	up-regulated	PF00202	EC:2.6.1.19 EC:2.6.1.96	K16871	GO:0003824 GO:0008483 GO:0030170	AT3G22200	Pyridoxal phosphate (PLP)-dependent transferases superfamily protein
Potri.006G021500	Chr06:1451486-1453497	15.87	32.293	1.02492	0.00255	0.0149161	up-regulated	PF01777	NA	K02901	GO:0003735 GO:0005622 GO:0005840 GO:0006412	AT3G22230	Ribosomal L27e protein family
Potri.006G023600	Chr06:1602409-1604326	6.26995	16.1963	1.36914	0.00075	0.0059701	up-regulated	PF00201	EC:2.4.1.324	NA	GO:0008152 GO:0016758	NA	NA
Potri.006G024600	Chr06:1646829-1651707	14.6005	30.6657	1.07061	0.0012	0.00852925	up-regulated	PF00069	EC:2.7.11.22 EC:2.7.11.23	K08819	GO:0004672 GO:0004713 GO:0005524 GO:0006468	AT5G10270	cyclin-dependent kinase C;1
Potri.006G027000	Chr06:1758620-1761244	15.3483	65.5825	2.09524	5e-05	0.000675441	up-regulated	PF03959	EC:1.5.1.3	NA	NA	NA	NA
Potri.006G033500	Chr06:2080808-2083135	18.5322	120.005	2.69499	5e-05	0.000675441	up-regulated	PF00892	NA	NA	GO:0016020 GO:0016021 GO:0022857	NA	NA
Potri.006G033900	Chr06:2121535-2124306	0.622137	6.74644	3.43882	0.00175	0.0113528	up-regulated	PF00854	NA	K14638	GO:0005215 GO:0006810 GO:0016020	NA	NA
Potri.006G035000	Chr06:2207557-2215452	2.52713	5.77508	1.19234	0.0028	0.0159915	up-regulated	PF00004	NA	NA	GO:0005524	AT3G56690	Cam interacting protein 111
Potri.006G037600	Chr06:2441398-2443410	2.42752	9.00597	1.8914	0.00225	0.0136408	up-regulated	PF00010	NA	NA	GO:0003677 GO:0046983	AT2G41240	basic helix-loop-helix protein 100
Potri.006G038100	Chr06:2497185-2497392	144.856	1355.06	3.22566	5e-05	0.000675441	up-regulated	NA	NA	NA	NA	NA	NA
Potri.006G039600	Chr06:2640197-2644028	9.57126	21.597	1.17405	0.001	0.00739852	up-regulated	PF01535 PF13812	NA	NA	GO:0005515	AT1G15480	Tetratricopeptide repeat (TPR)-like superfamily protein
Potri.006G040600	Chr06:2719784-2722316	6.91845	19.472	1.49288	0.0007	0.00567437	up-regulated	PF03587	EC:2.1.1.257	K14568	GO:0008168	AT3G57000	nucleolar essential protein-related
Potri.006G041400	Chr06:2790234-2793153	6.03057	17.7622	1.55845	0.0015	0.0101257	up-regulated	PF01302 PF14560	NA	K17262	GO:0005515	AT3G10220	tubulin folding cofactor B
Potri.006G042600	Chr06:2852635-2855517	5.83146	12.6963	1.12248	0.0074	0.0327818	up-regulated	PF03807 PF14748	EC:1.5.1.2	K00286	GO:0004735 GO:0006561 GO:0055114	AT5G14800	pyrroline-5- carboxylate (P5C) reductase
Potri.006G044300	Chr06:3018063-3018306	105.068	841.84	3.00222	5e-05	0.000675441	up-regulated	NA	NA	NA	NA	NA	NA
Potri.006G044400	Chr06:3021250-3022160	7.09218	20.0536	1.49956	0.007	0.0314835	up-regulated	PF02704	NA	NA	NA	NA	NA
Potri.006G047200	Chr06:3218953-3220568	0.678044	3.89628	2.52265	0.00725	0.0322855	up-regulated	PF00201	EC:2.4.1.203	K13495	GO:0008152 GO:0016758	NA	NA
Potri.006G048500	Chr06:3340468-3343471	9.73456	21.6138	1.15076	0.00095	0.00710875	up-regulated	PF04577	EC:2.4.1.255	K18134	GO:0016757	AT3G57380	Glycosyltransferase family 61 protein
Potri.006G048800	Chr06:3366854-3368249	5.35242	17.1376	1.6789	0.0003	0.00296833	up-regulated	PF04759	NA	NA	NA	AT2G41660	Protein of unknown function, DUF617
Potri.006G050300	Chr06:3507722-3509469	1.36104	12.0606	3.14752	0.0004	0.00372808	up-regulated	PF04862	NA	NA	NA	AT2G41800	Protein of unknown function, DUF642
Potri.006G050400	Chr06:3513537-3515191	3.35598	12.563	1.90438	0.0001	0.00121895	up-regulated	PF04862	NA	NA	NA	AT2G41800	Protein of unknown function, DUF642
Potri.006G052400	Chr06:3624924-3627209	96.5089	230.462	1.2558	0.0008	0.00625963	up-regulated	PF00333 PF03719	NA	K02981	GO:0003723 GO:0003735 GO:0005840 GO:0006412 GO:0015935	AT3G57490	Ribosomal protein S5 family protein
Potri.006G056800	Chr06:4006821-4011544	3.94027	15.2842	1.95567	5e-05	0.000675441	up-regulated	NA	NA	NA	NA	AT2G42320	nucleolar protein gar2-related
Potri.006G057400	Chr06:4058463-4062473	9.21894	22.5725	1.2919	0.00095	0.00710875	up-regulated	PF02338	NA	NA	NA	AT3G57810	Cysteine proteinases superfamily protein
Potri.006G057900	Chr06:4098016-4099969	37.5371	194.017	2.36979	5e-05	0.000675441	up-regulated	PF00067	EC:1.14.13.28	NA	GO:0004497 GO:0005506 GO:0016705 GO:0020037 GO:0055114	AT2G42250	cytochrome P450, family 712, subfamily A, polypeptide 1
Potri.006G058400	Chr06:4115848-4118858	12.0793	33.8384	1.48613	5e-05	0.000675441	up-regulated	PF12695	NA	NA	NA	AT3G12150	(1 of 65) PF12695 - Alpha/beta hydrolase family (Abhydrolase_5)
Potri.006G058600	Chr06:4122190-4123326	38.0081	195.621	2.36369	5e-05	0.000675441	up-regulated	PF00560 PF08263 PF13855	NA	NA	GO:0005515	AT5G06870	polygalacturonase inhibiting protein 2
Potri.006G059300	Chr06:4189630-4194874	50.3273	150.816	1.58338	5e-05	0.000675441	up-regulated	PF02466	NA	K17790	NA	AT2G42210	Mitochondrial import inner membrane translocase subunit Tim17/Tim22/Tim23 family protein
Potri.006G059600	Chr06:4202534-4208294	4.02551	10.7495	1.41703	0.0002	0.00214126	up-regulated	PF00481	EC:3.1.3.16	K14803	GO:0003824 GO:0004722 GO:0006470	NA	NA
Potri.006G060500	Chr06:4283889-4285894	8.45879	24.1699	1.51469	0.0003	0.00296833	up-regulated	PF04640	NA	NA	NA	AT2G12646	PLATZ transcription factor family protein
Potri.006G060900	Chr06:4329133-4333315	12.43	42.5681	1.77595	5e-05	0.000675441	up-regulated	PF06813	NA	NA	NA	AT1G80530	Major facilitator superfamily protein
Potri.006G061000	Chr06:4341498-4346466	0.645448	5.3694	3.05639	0.00105	0.00769899	up-regulated	PF00560 PF08263 PF13855	EC:2.7.11.1	NA	GO:0005515	NA	NA
Potri.006G062000	Chr06:4415452-4418369	5.03067	16.9412	1.75172	0.0007	0.00567437	up-regulated	PF01928	EC:3.6.1.25 EC:3.6.1.3	NA	NA	AT2G11890	adenylate cyclases
Potri.006G062600	Chr06:4460583-4465100	0.999613	2.81687	1.49465	0.007	0.0314835	up-regulated	PF02153	EC:1.3.1.78	K15227	GO:0004665 GO:0006571 GO:0008977 GO:0055114	AT5G34930	arogenate dehydrogenase
Potri.006G062700	Chr06:4467173-4471104	1.79456	7.24038	2.01244	0.00035	0.00337013	up-regulated	PF12796 PF13962	NA	NA	GO:0005515	AT5G35810	Ankyrin repeat family protein
Potri.006G062900	Chr06:4484990-4488803	9.81255	36.4844	1.89458	5e-05	0.000675441	up-regulated	PF13962	NA	NA	NA	AT5G35810	Ankyrin repeat family protein
Potri.006G063900	Chr06:4557634-4565008	9.62356	30.7489	1.67589	5e-05	0.000675441	up-regulated	PF00168 PF17047	NA	NA	GO:0005515	AT1G05500	Calcium-dependent lipid-binding (CaLB domain) family protein
Potri.006G065500	Chr06:4696945-4698605	36.2358	272.186	2.9091	5e-05	0.000675441	up-regulated	PF14547	NA	NA	NA	NA	NA
Potri.006G069600	Chr06:5105645-5107307	59.6848	119.452	1.001	0.0061	0.0285134	up-regulated	PF00141	EC:1.11.1.7	K00430	GO:0004601 GO:0006979 GO:0020037 GO:0055114	AT2G41480	Peroxidase superfamily protein
Potri.006G070400	Chr06:5134641-5136929	1.40563	29.4576	4.38935	5e-05	0.000675441	up-regulated	NA	EC:3.1.1.4	K01047	GO:0004623 GO:0005509 GO:0016042	AT2G06925	Phospholipase A2 family protein
Potri.006G072600	Chr06:5284941-5285787	9.10521	24.6543	1.43707	0.0031	0.0172963	up-regulated	PF04756	NA	NA	NA	AT4G29870	Oligosaccharyltransferase complex/magnesium transporter family protein
Potri.006G073200	Chr06:5355139-5357869	46.9643	109.29	1.21853	0.0002	0.00214126	up-regulated	PF00327 PF08079	NA	K02937	NA	AT2G44120	Ribosomal protein L30/L7 family protein
Potri.006G073500	Chr06:5375655-5376510	8.26213	23.3465	1.49862	0.0058	0.0274407	up-regulated	PF00011	NA	K13993	NA	NA	NA
Potri.006G073900	Chr06:5416719-5420426	4.4145	9.06167	1.03753	0.00605	0.0283316	up-regulated	PF07714 PF08263 PF13855	EC:2.7.10.1 EC:2.7.11.1	NA	GO:0004672 GO:0004713 GO:0005515 GO:0005524 GO:0006468	AT3G23750	Leucine-rich repeat protein kinase family protein
Potri.006G074300	Chr06:5434175-5438004	5.04809	12.8331	1.34606	0.0006	0.00503803	up-regulated	PF00149	NA	NA	GO:0016787	AT5G57140	purple acid phosphatase 28
Potri.006G075300	Chr06:5546076-5555801	4.6884	11.5529	1.30109	0.0046	0.0231715	up-regulated	PF00383	EC:3.5.4.33	K15441	GO:0003824 GO:0008270	AT1G48175	Cytidine/deoxycytidylate deaminase family protein
Potri.006G077200	Chr06:5742540-5743363	61.4674	145.437	1.2425	0.00025	0.00255849	up-regulated	PF00298 PF03946	NA	K02870	GO:0003735 GO:0005840 GO:0006412	AT3G53430	Ribosomal protein L11 family protein
Potri.006G079300	Chr06:5898901-5908023	15.5386	41.9233	1.4319	5e-05	0.000675441	up-regulated	PF00432	EC:5.4.99.8	K01853	GO:0003824 GO:0016866	AT2G07050	cycloartenol synthase 1
Potri.006G079500	Chr06:5916347-5922168	2.02774	4.562	1.16979	0.00955	0.0393391	up-regulated	NA	NA	NA	GO:0005488	AT2G07170	ARM repeat superfamily protein
Potri.006G082500	Chr06:6114886-6119101	10.1637	34.1243	1.74737	5e-05	0.000675441	up-regulated	PF00719	EC:3.6.1.1	K01507	GO:0000287 GO:0004427 GO:0005737 GO:0006796	AT3G53620	pyrophosphorylase 4
Potri.006G084000	Chr06:6259595-6265908	38.7373	78.142	1.01238	0.0027	0.0155558	up-regulated	PF01412	NA	K12492	GO:0005096	AT2G37550	ARF-GAP domain 7
Potri.006G084400	Chr06:6298823-6301056	3.22202	10.9833	1.76928	0.0023	0.0138561	up-regulated	NA	NA	NA	NA	AT5G02440	NA
Potri.006G085200	Chr06:6345179-6345834	19.068	299.815	3.97484	5e-05	0.000675441	up-regulated	PF01439	NA	NA	GO:0046872	AT5G02380	metallothionein 2B
Potri.006G087400	Chr06:6578745-6582716	6.98309	15.7065	1.16943	0.0024	0.0142603	up-regulated	PF01529	EC:2.3.1.225	K18932	GO:0006412 GO:0008270	AT3G09320	DHHC-type zinc finger family protein
Potri.006G087900	Chr06:6630520-6632516	77.7384	243.601	1.64782	5e-05	0.000675441	up-regulated	PF01251	NA	K02993	GO:0003735 GO:0005622 GO:0005840 GO:0006412	AT5G16130	Ribosomal protein S7e family protein
Potri.006G090700	Chr06:6916216-6918351	4.72414	12.2462	1.37422	0.0021	0.0129886	up-regulated	PF02330	NA	K15414	GO:0005759	AT5G02050	Mitochondrial glycoprotein family protein
Potri.006G091300	Chr06:6944165-6948367	11.1167	25.1146	1.1758	0.00295	0.0166905	up-regulated	PF03208	NA	NA	NA	AT5G02040	prenylated RAB acceptor 1.A1
Potri.006G094700	Chr06:7188715-7190726	2.54763	30.5299	3.58299	5e-05	0.000675441	up-regulated	PF00067	NA	NA	GO:0004497 GO:0005506 GO:0016705 GO:0020037 GO:0055114	NA	NA
Potri.006G095400	Chr06:7236785-7240304	29.4559	74.9838	1.34802	5e-05	0.000675441	up-regulated	NA	NA	NA	GO:0031072 GO:0051082	AT2G38000	chaperone protein dnaJ-related
Potri.006G095700	Chr06:7267258-7270720	1.13666	7.82802	2.78385	0.0041	0.0213555	up-regulated	PF02099	EC:3.4.19.12	K11863	GO:0008242	AT3G54130	Josephin family protein
Potri.006G095800	Chr06:7273752-7279977	3.38877	7.70685	1.18538	0.00365	0.0195344	up-regulated	PF01039	EC:6.4.1.2	K01962	GO:0003989 GO:0006633 GO:0009317 GO:0016874	AT2G38040	acetyl Co-enzyme a carboxylase carboxyltransferase alpha subunit
Potri.006G097600	Chr06:7456778-7461993	3.83228	10.5086	1.4553	0.0017	0.0110974	up-regulated	PF00534 PF13579	NA	K06119	NA	AT5G01220	sulfoquinovosyldiacylglycerol 2
Potri.006G099900	Chr06:7644804-7649201	4.34328	10.9624	1.3357	0.00255	0.0149161	up-regulated	PF01699	NA	K07300	GO:0006812 GO:0006816 GO:0008324 GO:0015369 GO:0016021 GO:0055085	AT2G38170	cation exchanger 1
Potri.006G102000	Chr06:7847049-7857149	5.68099	14.3474	1.33658	0.0001	0.00121895	up-regulated	PF00962	EC:3.5.4.17 EC:3.5.4.6	K01490	GO:0003876 GO:0019239 GO:0032264	AT2G38280	AMP deaminase, putative / myoadenylate deaminase, putative
Potri.006G103700	Chr06:7971843-7974314	31.7736	104.991	1.72437	5e-05	0.000675441	up-regulated	PF00467 PF00900 PF01479 PF08071 PF16121	NA	K02987	GO:0003723 GO:0003735 GO:0005622 GO:0005840 GO:0006412	AT5G58420	Ribosomal protein S4 (RPS4A) family protein
Potri.006G103900	Chr06:7978832-7981340	8.27555	53.2063	2.68467	5e-05	0.000675441	up-regulated	PF00210	EC:1.16.3.1	K00522	GO:0006826 GO:0006879 GO:0008199	NA	NA
Potri.006G104000	Chr06:7985087-7987714	33.9356	194.192	2.51661	5e-05	0.000675441	up-regulated	PF04398	NA	NA	NA	AT5G01610	Protein of unknown function, DUF538
Potri.006G104400	Chr06:8045468-8046930	2.765	8.30604	1.58688	0.00235	0.0140285	up-regulated	PF03208	NA	NA	NA	AT2G38360	prenylated RAB acceptor 1.B4
Potri.006G104500	Chr06:8050899-8052683	36.2739	110.502	1.60707	0.0001	0.00121895	up-regulated	PF01187	EC:5.3.2.1 EC:5.3.3.12	NA	NA	NA	NA
Potri.006G107300	Chr06:8312350-8317452	98.5752	230.209	1.22365	0.0004	0.00372808	up-regulated	PF03489 PF05184	NA	K12382	GO:0006629	AT3G51730	saposin B domain-containing protein
Potri.006G111200	Chr06:8644937-8650935	11.508	26.153	1.18434	0.00065	0.0053618	up-regulated	PF02535	NA	NA	GO:0016020 GO:0030001 GO:0046873 GO:0055085	AT3G08650	ZIP metal ion transporter family
Potri.006G113300	Chr06:8767740-8773094	46.927	104.028	1.14848	0.0018	0.0116083	up-regulated	PF01676 PF06415	EC:5.4.2.11 EC:5.4.2.12	K15633	GO:0003824 GO:0004619 GO:0005737 GO:0006007 GO:0008152 GO:0030145 GO:0046872	AT1G09780	Phosphoglycerate mutase, 2,3-bisphosphoglycerate-independent
Potri.006G115700	Chr06:9036655-9040569	10.8198	25.7735	1.25222	0.00055	0.00473949	up-regulated	PF00447	NA	K09419	GO:0003700 GO:0005634 GO:0006355 GO:0043565	AT5G03720	heat shock transcription factor A3
Potri.006G116800	Chr06:9115558-9120661	106.682	425.209	1.99485	5e-05	0.000675441	up-regulated	PF00113 PF03952	EC:4.2.1.11	K01689	GO:0000015 GO:0000287 GO:0004634 GO:0006096	AT2G36530	Enolase
Potri.006G117400	Chr06:9191612-9199788	83.4379	223.647	1.42245	0.001	0.00739852	up-regulated	PF00224 PF02887	EC:2.7.1.40	K00873	GO:0000287 GO:0003824 GO:0004743 GO:0006096 GO:0030955	AT2G36580	Pyruvate kinase family protein
Potri.006G117500	Chr06:9200003-9202290	10.8417	39.0693	1.84945	5e-05	0.000675441	up-regulated	PF13837	NA	NA	GO:0005488	AT3G10040	sequence-specific DNA binding transcription factors
Potri.006G120000	Chr06:9462678-9467151	28.8487	57.7246	1.00068	0.0023	0.0138561	up-regulated	PF00891 PF08100	NA	NA	GO:0008168 GO:0008171 GO:0046983	AT3G53140	O-methyltransferase family protein
Potri.006G121000	Chr06:9570984-9580815	11.9849	64.3739	2.42526	5e-05	0.000675441	up-regulated	PF00120 PF04909 PF16952	EC:6.3.1.2	NA	GO:0003824 GO:0004356 GO:0006542 GO:0006807 GO:0016787	AT3G53180	glutamate-ammonia ligases;catalytics;glutamate-ammonia ligases
Potri.006G121100	Chr06:9582824-9591134	6.54807	14.6403	1.1608	0.00075	0.0059701	up-regulated	PF00400 PF04003	NA	NA	GO:0005515	AT3G21540	transducin family protein / WD-40 repeat family protein
Potri.006G121500	Chr06:9636372-9639379	13.6677	28.4973	1.06006	0.00425	0.0218935	up-regulated	PF12796	NA	NA	GO:0005515	AT3G09890	Ankyrin repeat family protein
Potri.006G122300,Potri.006G122400	Chr06:9720947-9727963	5.34381	19.0882	1.83674	5e-05	0.000675441	up-regulated	NA	NA	NA	NA	NA	NA
Potri.006G123200	Chr06:9802178-9804278	38.4069	134.105	1.80393	5e-05	0.000675441	up-regulated	PF00438 PF02772 PF02773	EC:2.5.1.6	K00789	GO:0004478 GO:0005524 GO:0006556	AT2G36880	methionine adenosyltransferase 3
Potri.006G124400	Chr06:9931030-9936937	7.30139	16.9261	1.21301	0.00115	0.00824274	up-regulated	PF00587 PF03129	EC:6.1.1.21	K01892	GO:0000166 GO:0004812 GO:0004821 GO:0005524 GO:0005737 GO:0006418 GO:0006427	AT3G46100	Histidyl-tRNA synthetase 1
Potri.006G125300	Chr06:10007797-10010507	114.285	303.691	1.40997	0.0004	0.00372808	up-regulated	PF10270	NA	NA	NA	AT5G03345	(1 of 1) KOG3918 - Predicted membrane protein
Potri.006G128500	Chr06:10408396-10410332	6.60695	43.3485	2.71393	5e-05	0.000675441	up-regulated	PF00069	EC:2.7.11.1	K04733	GO:0004672 GO:0004713 GO:0005524 GO:0006468	NA	NA
Potri.006G128800	Chr06:10435484-10437660	9.3066	28.2667	1.60278	5e-05	0.000675441	up-regulated	PF08241	NA	NA	GO:0008152 GO:0008168	AT3G53400	(1 of 2) PTHR33597:SF4 - CONSERVED PEPTIDE UPSTREAM OPEN READING FRAME 47
Potri.006G129500	Chr06:10522295-10526668	7.89359	17.7306	1.16749	0.0042	0.0216846	up-regulated	PF05739	NA	K08506	GO:0005515	AT3G09740	syntaxin of plants 71
Potri.006G129900	Chr06:10582789-10584790	99.1941	226.391	1.19049	0.0015	0.0101257	up-regulated	PF00141	EC:1.11.1.7	K00430	GO:0004601 GO:0006979 GO:0020037 GO:0055114	AT2G37130	Peroxidase superfamily protein
Potri.006G131100	Chr06:10691959-10695964	5.49208	15.4881	1.49574	0.0004	0.00372808	up-regulated	PF00612	NA	NA	GO:0005515	AT3G09710	IQ-domain 1
Potri.006G131200	Chr06:10697474-10700631	11.0267	37.7966	1.77725	0.0005	0.00440956	up-regulated	NA	NA	K09539	NA	NA	NA
Potri.006G131400	Chr06:10716351-10721875	1.80179	4.94561	1.45672	0.0024	0.0142603	up-regulated	NA	NA	NA	NA	AT2G37080	ROP interactive partner 3
Potri.006G131500	Chr06:10730115-10731684	27.8613	82.5369	1.56678	0.00025	0.00255849	up-regulated	PF00164	NA	K02973	GO:0003735 GO:0005622 GO:0005840 GO:0006412 GO:0015935	AT5G02960	Ribosomal protein S12/S23 family protein
Potri.006G133500	Chr06:10950595-10953552	16.4327	129.971	2.98355	5e-05	0.000675441	up-regulated	PF13410 PF13417	EC:2.5.1.18	K00799	GO:0004364 GO:0005515 GO:0005737 GO:0008152	AT5G02780	glutathione transferase lambda 1
Potri.006G137200	Chr06:11348026-11351194	2.06426	10.2922	2.31786	0.0013	0.00905505	up-regulated	PF02519	NA	K14488	GO:0009733	AT5G20810	SAUR-like auxin-responsive protein family
Potri.006G138400	Chr06:11498841-11502448	3.42375	12.8221	1.90498	0.00045	0.00407181	up-regulated	NA	NA	NA	NA	NA	NA
Potri.006G140000	Chr06:11713164-11717392	6.90812	37.2852	2.43224	0.0001	0.00121895	up-regulated	PF06172	NA	K09705	NA	AT1G19130	(1 of 1) PF06172 - Cupin superfamily (DUF985) (Cupin_5)
Potri.006G141500	Chr06:11918767-11921305	17.9159	38.7027	1.1112	0.0008	0.00625963	up-regulated	PF07714	EC:2.7.11.1	NA	GO:0004672 GO:0004713 GO:0005524 GO:0006468	AT2G05940	Protein kinase superfamily protein
Potri.006G142500	Chr06:12015073-12017869	11.0346	28.5857	1.37326	0.00165	0.0108667	up-regulated	PF03637	NA	K06685	NA	NA	NA
Potri.006G142600	Chr06:12023384-12024248	2.31468	20.9426	3.17756	0.00065	0.0053618	up-regulated	PF00190	NA	NA	GO:0030145 GO:0045735	AT5G20630	germin 3
Potri.006G149100	Chr06:12922172-12924064	50.1	118.331	1.23994	0.0003	0.00296833	up-regulated	PF01217	NA	K12403	GO:0006810 GO:0008565 GO:0015031	AT2G19790	SNARE-like superfamily protein
Potri.006G150500	Chr06:13117555-13122742	3.0576	12.1553	1.99112	0.0008	0.00625963	up-regulated	PF08241	EC:2.1.1.163	NA	GO:0008152 GO:0008168	AT4G29590	S-adenosyl-L-methionine-dependent methyltransferases superfamily protein
Potri.006G150600	Chr06:13158601-13159870	17.1954	52.4277	1.60831	5e-05	0.000675441	up-regulated	PF00383 PF08211	EC:3.5.4.5	K01489	GO:0003824 GO:0004126 GO:0008270 GO:0009972	AT2G19570	cytidine deaminase 1
Potri.006G151600	Chr06:13269395-13272586	27.652	94.7368	1.77654	5e-05	0.000675441	up-regulated	PF03171 PF14226	EC:1.14.17.4	K05933	GO:0016491 GO:0055114	AT2G19590	ACC oxidase 1
Potri.006G152600	Chr06:13501076-13506470	5.86828	13.1163	1.16036	0.0021	0.0129886	up-regulated	PF00365	EC:2.7.1.11	K00850	GO:0003872 GO:0006002 GO:0006096	AT5G56630	phosphofructokinase 7
Potri.006G154500	Chr06:13842962-13846721	0.986124	5.64583	2.51734	0.00015	0.0017104	up-regulated	PF00067	NA	K15639	GO:0004497 GO:0005506 GO:0016705 GO:0020037 GO:0055114	AT2G26710	Cytochrome P450 superfamily protein
Potri.006G157600	Chr06:14352281-14355274	9.21734	22.1354	1.26393	0.00055	0.00473949	up-regulated	NA	NA	NA	NA	AT3G24515	ubiquitin-conjugating enzyme 37
Potri.006G160600	Chr06:14522049-14526258	10.6	32.6844	1.62454	5e-05	0.000675441	up-regulated	PF00903	EC:4.4.1.5	K01759	GO:0004462 GO:0046872	AT1G67280	Glyoxalase/Bleomycin resistance protein/Dioxygenase superfamily protein
Potri.006G161538	Chr06:14695733-14699172	7.46037	53.9286	2.85373	5e-05	0.000675441	up-regulated	PF01048	EC:3.2.2.9	NA	GO:0003824 GO:0009116	AT4G28940	Phosphorylase superfamily protein
Potri.006G164980	Chr06:16107240-16108109	2.57606	9.33645	1.85771	0.0019	0.0120735	up-regulated	PF02466	NA	K17795	GO:0005744 GO:0006886 GO:0015450	AT2G37410	translocase inner membrane subunit 17-2
Potri.006G165900	Chr06:16291127-16297494	2.81552	19.7541	2.81068	5e-05	0.000675441	up-regulated	PF00122 PF00702	EC:3.6.3.6	NA	GO:0000166 GO:0006754 GO:0016021 GO:0016887 GO:0046872	AT4G30190	H(+)-ATPase 2
Potri.006G166600	Chr06:16423861-16426993	3.90352	14.9705	1.93928	0.0001	0.00121895	up-regulated	PF07714	EC:2.7.11.1	NA	GO:0004672 GO:0004713 GO:0005524 GO:0006468	AT2G18890	Protein kinase superfamily protein
Potri.006G167200	Chr06:16642406-16648568	70.0181	143.523	1.03548	0.0062	0.0288751	up-regulated	PF00175 PF00258 PF00667	EC:1.6.2.4	K00327	GO:0003958 GO:0005506 GO:0010181 GO:0016491 GO:0055114	AT4G30210	P450 reductase 2
Potri.006G167800	Chr06:16782575-16788375	22.2335	55.2365	1.31288	0.0002	0.00214126	up-regulated	PF07227	NA	NA	GO:0005515	AT4G30200	vernalization5/VIN3-like
Potri.006G170300	Chr06:17212724-17214639	1.12282	6.41993	2.51543	0.00305	0.0170837	up-regulated	PF00646 PF08268	NA	NA	GO:0005515	AT1G25141	F-box associated ubiquitination effector family protein
Potri.006G171400	Chr06:17402226-17406339	4.62689	10.3679	1.16401	0.0029	0.0164603	up-regulated	PF03822 PF14531	EC:2.7.11.1	NA	GO:0004672 GO:0004713 GO:0005524 GO:0006468 GO:0007165	AT5G57630	CBL-interacting protein kinase 21
Potri.006G178700	Chr06:18495493-18497718	10.2104	44.1335	2.11184	5e-05	0.000675441	up-regulated	PF01370	EC:1.2.1.44	NA	GO:0003824 GO:0050662	AT4G30470	NAD(P)-binding Rossmann-fold superfamily protein
Potri.006G179100	Chr06:18537012-18541592	11.5156	31.5328	1.45326	0.0001	0.00121895	up-regulated	PF16363	EC:1.1.1.271	K02377	NA	AT1G73250	GDP-4-keto-6-deoxymannose-3,5-epimerase-4-reductase 1
Potri.006G184500	Chr06:19057434-19062889	16.9439	40.7464	1.2659	0.0001	0.00121895	up-regulated	PF00883 PF02789	EC:3.4.11.1 EC:3.4.11.5	K01255	GO:0004177 GO:0005622 GO:0005737 GO:0006508 GO:0008235 GO:0019538 GO:0030145	AT2G24200	Cytosol aminopeptidase family protein
Potri.006G186200	Chr06:19301005-19303647	18.8871	66.1536	1.80842	5e-05	0.000675441	up-regulated	PF03822 PF14531	EC:2.7.11.1	NA	GO:0004672 GO:0004713 GO:0005524 GO:0006468 GO:0007165	AT4G30960	SOS3-interacting protein 3
Potri.006G188700	Chr06:19569589-19575013	1.84142	5.12726	1.47737	0.0048	0.0238649	up-regulated	PF00493 PF14551	EC:3.6.4.12	K02209	GO:0003677 GO:0003678 GO:0003682 GO:0003688 GO:0005524 GO:0005634 GO:0006260 GO:0006270 GO:0042555	AT2G07690	Minichromosome maintenance (MCM2/3/5) family protein
Potri.006G192000	Chr06:19909918-19914821	121.633	277.768	1.19134	0.0011	0.00797396	up-regulated	PF00487 PF11960	EC:1.14.19.6	K10256	GO:0006629 GO:0016717 GO:0055114	AT3G12120	fatty acid desaturase 2
Potri.006G193800	Chr06:20115144-20117849	23.7006	47.573	1.00522	0.00335	0.0183217	up-regulated	PF00646 PF01344	NA	NA	GO:0005515	AT1G30090	Galactose oxidase/kelch repeat superfamily protein
Potri.006G194600	Chr06:20202029-20204595	2.3605	7.59923	1.68676	0.0046	0.0231715	up-regulated	NA	NA	NA	NA	AT2G41950	NA
Potri.006G199100	Chr06:20669662-20672733	0.979114	15.5352	3.98792	0.00035	0.00337013	up-regulated	PF00107 PF08240	EC:1.1.1.195	K00083	GO:0008270 GO:0016491 GO:0055114	AT4G37990	elicitor-activated gene 3-2
Potri.006G200600	Chr06:20812399-20816922	2.92293	11.0485	1.91836	5e-05	0.000675441	up-regulated	PF07714 PF13499	EC:2.7.11.1	K13412	GO:0004672 GO:0004713 GO:0005509 GO:0005524 GO:0006468	NA	NA
Potri.006G201600	Chr06:20910902-20913391	11.3244	29.917	1.40153	0.00055	0.00473949	up-regulated	NA	NA	NA	NA	AT3G44150	NA
Potri.006G203100	Chr06:21095991-21098942	0.625395	3.41028	2.44705	0.00755	0.0332284	up-regulated	PF11744	NA	NA	GO:0015743	AT3G11680	Aluminium activated malate transporter family protein
Potri.006G204600	Chr06:21265098-21273930	6.04538	14.8247	1.2941	0.00065	0.0053618	up-regulated	PF09758	NA	NA	NA	NA	NA
Potri.006G208800	Chr06:21669187-21670338	11.0533	55.4072	2.3256	5e-05	0.000675441	up-regulated	PF04535	NA	NA	NA	AT3G11550	Uncharacterised protein family (UPF0497)
Potri.006G209000	Chr06:21696109-21699100	4.04064	15.169	1.90847	0.0001	0.00121895	up-regulated	NA	NA	K11805	GO:0005515	NA	NA
Potri.006G214000	Chr06:22030483-22034999	13.7349	64.4566	2.23048	5e-05	0.000675441	up-regulated	PF01370	EC:4.1.1.35	K08678	GO:0003824 GO:0050662	AT3G53520	UDP-glucuronic acid decarboxylase 1
Potri.006G214100	Chr06:22035491-22037243	23.4034	57.7157	1.30224	0.00055	0.00473949	up-regulated	PF00831	NA	K02918	GO:0003735 GO:0005622 GO:0005840 GO:0006412	AT3G55170	Ribosomal L29 family protein
Potri.006G216500	Chr06:22201237-22205318	12.8114	29.9141	1.2234	0.0053	0.0256295	up-regulated	NA	NA	NA	NA	AT4G33140	Haloacid dehalogenase-like hydrolase (HAD) superfamily protein
Potri.006G217100	Chr06:22261750-22267051	13.8525	28.7914	1.05549	0.0025	0.0147098	up-regulated	PF01363 PF13857	NA	NA	GO:0005515 GO:0046872	AT2G26210	Ankyrin repeat family protein
Potri.006G218300	Chr06:22346952-22352989	0.783051	2.81101	1.84391	0.00925	0.0383649	up-regulated	PF00536 PF07522 PF12706	NA	K15340	GO:0005515	AT2G45700	sterile alpha motif (SAM) domain-containing protein
Potri.006G218400	Chr06:22356998-22364814	15.0869	30.5756	1.01909	0.0024	0.0142603	up-regulated	PF02453 PF16363	EC:1.1.1.170	K07748	NA	AT2G26260	3beta-hydroxysteroid-dehydrogenase/decarboxylase isoform 2
Potri.006G221800	Chr06:22727043-22728975	15.7828	37.7571	1.25839	0.00015	0.0017104	up-regulated	PF00249	NA	K09422	GO:0003677	AT5G35550	Duplicated homeodomain-like superfamily protein
Potri.006G222100	Chr06:22744664-22748433	170.701	344.03	1.01107	0.00505	0.0247647	up-regulated	PF00189 PF07650	NA	K02985	GO:0003723 GO:0003735 GO:0005840 GO:0006412 GO:0015935	AT3G53870	Ribosomal protein S3 family protein
Potri.006G222500	Chr06:22765686-22774630	6.47022	23.4384	1.85699	5e-05	0.000675441	up-regulated	PF00924	NA	NA	GO:0016020 GO:0055085	AT5G12080	mechanosensitive channel of small conductance-like 10
Potri.006G224800	Chr06:22938527-22947918	16.7465	34.2874	1.03382	0.0032	0.0176824	up-regulated	PF00069 PF07714	EC:2.7.11.1	NA	GO:0004672 GO:0004674 GO:0004713 GO:0005524 GO:0006468	AT4G33080	AGC (cAMP-dependent, cGMP-dependent and protein kinase C) kinase family protein
Potri.006G225100	Chr06:22967058-22972816	12.1174	24.9981	1.04474	0.0022	0.013412	up-regulated	PF01239	EC:2.5.1.60	K14050	GO:0005515 GO:0008318 GO:0018342	AT5G41820	RAB geranylgeranyl transferase alpha subunit 2
Potri.006G226100	Chr06:23055520-23058528	16.4873	52.545	1.67219	5e-05	0.000675441	up-regulated	PF03641	NA	K06966	NA	AT5G11950	Putative lysine decarboxylase family protein
Potri.006G227600	Chr06:23177172-23182500	18.4288	39.8895	1.11405	0.0008	0.00625963	up-regulated	NA	NA	NA	GO:0003676 GO:0046872	AT1G55110	indeterminate(ID)-domain 7
Potri.006G228000	Chr06:23197166-23204033	9.58511	21.3541	1.15565	0.00555	0.0265422	up-regulated	PF01370	EC:3.13.1.1	K06118	GO:0003824 GO:0050662	AT4G33030	sulfoquinovosyldiacylglycerol 1
Potri.006G228700	Chr06:23246737-23251247	1.04201	3.35774	1.68812	0.00725	0.0322855	up-regulated	PF05875	NA	NA	GO:0006672 GO:0016021 GO:0016811	AT5G11870	Alkaline phytoceramidase (aPHC)
Potri.006G230800	Chr06:23421805-23425579	7.18481	16.4117	1.1917	0.00255	0.0149161	up-regulated	PF03096	NA	NA	NA	AT5G11790	N-MYC downregulated-like 2
Potri.006G232200	Chr06:23508597-23509980	6.29779	16.6462	1.40228	0.00795	0.03448	up-regulated	PF08576	NA	NA	NA	AT5G11760	(1 of 1) PF08576 - Eukaryotic protein of unknown function (DUF1764) (DUF1764)
Potri.006G233400	Chr06:23599447-23604310	10.34	21.4857	1.05515	0.00135	0.00932133	up-regulated	PF02485	NA	NA	GO:0008375 GO:0016020	AT5G25970	Core-2/I-branching beta-1,6-N-acetylglucosaminyltransferase family protein
Potri.006G234200	Chr06:23666248-23668696	7.3888	44.2897	2.58356	5e-05	0.000675441	up-regulated	PF00249	NA	K09422	GO:0003677	NA	NA
Potri.006G234800	Chr06:23731328-23735964	5.2181	14.0621	1.43021	0.00165	0.0108667	up-regulated	PF10333	NA	NA	NA	AT1G76480	NA
Potri.006G235066,Potri.006G235132	Chr06:23744437-23749366	25.2737	81.5771	1.69053	5e-05	0.000675441	up-regulated	NA	NA	NA	NA	NA	NA
Potri.006G236200	Chr06:23829086-23832744	0.828781	5.15525	2.63698	0.0026	0.015143	up-regulated	PF02309	NA	K14484	GO:0005634 GO:0006355	AT1G51950	indole-3-acetic acid inducible 18
Potri.006G236500	Chr06:23858170-23863106	12.0359	33.6641	1.48387	5e-05	0.000675441	up-regulated	PF00390 PF03949	EC:1.1.1.40	NA	GO:0004470 GO:0004471 GO:0006108 GO:0051287 GO:0055114	NA	NA
Potri.006G237200	Chr06:23907563-23911467	11.8912	47.4232	1.9957	5e-05	0.000675441	up-regulated	PF12695	EC:3.1.1.23	NA	NA	AT5G11650	alpha/beta-Hydrolases superfamily protein
Potri.006G237700	Chr06:23987842-23989431	3.33918	9.65252	1.53141	0.00175	0.0113528	up-regulated	PF00320	NA	NA	GO:0003677 GO:0003700 GO:0005634 GO:0006355 GO:0008270 GO:0043565 GO:0045893	AT5G25830	GATA transcription factor 12
Potri.006G240600	Chr06:24268752-24273098	25.4765	76.6375	1.58889	5e-05	0.000675441	up-regulated	PF12695	NA	NA	NA	AT5G25770	alpha/beta-Hydrolases superfamily protein
Potri.006G245200	Chr06:24598942-24601782	8.80164	22.7836	1.37215	0.00025	0.00255849	up-regulated	PF04570	NA	NA	NA	AT5G11460	Protein of unknown function (DUF581)
Potri.006G245900	Chr06:24633857-24635469	3.94634	18.8523	2.25615	5e-05	0.000675441	up-regulated	PF16983	NA	NA	NA	AT2G25680	molybdate transporter 1
Potri.006G246000	Chr06:24640743-24642473	29.8228	74.5441	1.32168	0.0001	0.00121895	up-regulated	PF16983	NA	NA	NA	AT2G25680	molybdate transporter 1
Potri.006G246500	Chr06:24677216-24680442	3.57175	9.64298	1.43285	0.0059	0.0278107	up-regulated	PF01789	EC:1.10.3.9	NA	GO:0005509 GO:0009523 GO:0009654 GO:0015979 GO:0019898	AT5G11450	Mog1/PsbP/DUF1795-like photosystem II reaction center PsbP family protein
Potri.006G248000	Chr06:24778380-24781292	3.11639	11.701	1.90868	0.00135	0.00932133	up-regulated	PF03171 PF14226	NA	NA	GO:0016491 GO:0055114	NA	NA
Potri.006G248900	Chr06:24864876-24867498	27.8736	63.4865	1.18755	0.00235	0.0140285	up-regulated	PF00583	EC:2.3.1.88	NA	GO:0008080	AT5G11340	Acyl-CoA N-acyltransferases (NAT) superfamily protein
Potri.006G249200	Chr06:24879549-24882184	3.15645	8.72926	1.46755	0.0008	0.00625963	up-regulated	PF08392 PF08541	EC:2.3.1.119 EC:2.3.1.199	K15397	GO:0003824 GO:0006633 GO:0008152 GO:0008610 GO:0016020 GO:0016747	AT2G26640	3-ketoacyl-CoA synthase 11
Potri.006G249600	Chr06:24905714-24908223	20.9082	45.8074	1.13151	0.0027	0.0155558	up-regulated	PF05348	NA	K11599	NA	AT1G67250	Proteasome maturation factor UMP1
Potri.006G250100	Chr06:24951520-24954946	1.49512	9.77979	2.70954	5e-05	0.000675441	up-regulated	PF04862	NA	NA	NA	AT4G32460	Protein of unknown function, DUF642
Potri.006G250200	Chr06:24955026-24958061	1.30556	12.9629	3.31164	5e-05	0.000675441	up-regulated	PF00400	NA	K17302	GO:0005515	NA	NA
Potri.006G251600	Chr06:25034059-25036376	42.7577	93.0634	1.12203	0.00035	0.00337013	up-regulated	NA	NA	NA	NA	AT5G11280	NA
Potri.006G252100	Chr06:25065912-25069296	6.90021	28.9971	2.0712	5e-05	0.000675441	up-regulated	PF00153	NA	K14684	GO:0055085	AT4G32400	Mitochondrial substrate carrier family protein
Potri.006G252200	Chr06:25075131-25075944	44.8643	131.568	1.55216	5e-05	0.000675441	up-regulated	PF03330	NA	NA	NA	NA	NA
Potri.006G252500	Chr06:25096681-25098345	71.2492	174.32	1.29079	0.00075	0.0059701	up-regulated	PF03151	NA	NA	NA	AT5G11230	Nucleotide-sugar transporter family protein
Potri.006G254000	Chr06:25182179-25185764	11.9675	30.0239	1.32699	0.0004	0.00372808	up-regulated	PF13259	NA	NA	NA	AT5G25360	(1 of 6) PF13259 - Protein of unknown function (DUF4050) (DUF4050)
Potri.006G255500	Chr06:25302526-25305519	0.824814	5.20384	2.65744	0.0071	0.0317963	up-regulated	NA	NA	NA	NA	AT5G25340	Ubiquitin-like superfamily protein
Potri.006G257100	Chr06:25414754-25417944	10.8219	24.8729	1.20062	0.00275	0.0157963	up-regulated	PF09430	NA	NA	GO:0030246	AT4G32130	Protein of unknown function (DUF2012)
Potri.006G257200	Chr06:25418809-25424036	6.53882	17.3534	1.40811	0.0005	0.00440956	up-regulated	PF01762 PF13334	EC:2.4.1.134	NA	GO:0006486 GO:0008378 GO:0016020	AT2G25300	Galactosyltransferase family protein
Potri.006G258600	Chr06:25519521-25520496	14.5891	54.3872	1.89838	5e-05	0.000675441	up-regulated	NA	NA	NA	NA	AT5G25280	serine-rich protein-related
Potri.006G258900	Chr06:25539256-25541212	7.10568	32.371	2.18766	5e-05	0.000675441	up-regulated	PF01145	NA	K07192	NA	AT5G64870	SPFH/Band 7/PHB domain-containing membrane-associated protein family
Potri.006G260200	Chr06:25638379-25646495	16.4265	61.1875	1.89721	5e-05	0.000675441	up-regulated	PF00155	EC:2.6.1.1	K00811	GO:0003824 GO:0006520 GO:0008483 GO:0009058 GO:0030170	AT4G31990	aspartate aminotransferase 5
Potri.006G261200	Chr06:25743413-25744715	8.01171	21.5543	1.42779	0.00075	0.0059701	up-regulated	PF00847	NA	NA	GO:0003677 GO:0003700 GO:0006355	AT5G25190	Integrase-type DNA-binding superfamily protein
Potri.006G264500	Chr06:26054359-26060046	49.4627	108.44	1.13248	0.0013	0.00905505	up-regulated	PF02990	NA	NA	GO:0016021	AT5G25100	Endomembrane protein 70 protein family
Potri.006G266900	Chr06:26180383-26182454	1.24729	9.50772	2.9303	0.0016	0.0106135	up-regulated	PF14299	NA	NA	GO:0005515	AT2G02230	phloem protein 2-B1
Potri.006G268000	Chr06:26250113-26254480	1.33247	5.42757	2.0262	0.00525	0.0254789	up-regulated	PF01370	NA	NA	GO:0003824 GO:0050662	AT5G10730	NAD(P)-binding Rossmann-fold superfamily protein
Potri.006G270600	Chr06:26389950-26396667	4.96173	12.8817	1.37641	0.00025	0.00255849	up-regulated	PF01753 PF13423	EC:3.4.19.12	K11855	NA	AT2G24640	ubiquitin-specific protease 19
Potri.006G271480	Chr06:26432092-26435779	4.83142	13.9425	1.52897	0.00045	0.00407181	up-regulated	PF00027	NA	K05391	NA	NA	NA
Potri.006G278000	Chr06:26861203-26863845	65.8751	319.04	2.27593	5e-05	0.000675441	up-regulated	PF04654	NA	NA	NA	AT4G31330	Protein of unknown function, DUF599
Potri.006G280900	Chr06:27033267-27035374	21.5977	50.7916	1.23371	0.00035	0.00337013	up-regulated	PF06749	NA	NA	NA	AT4G31130	Protein of unknown function (DUF1218)
Potri.007G000500	Chr07:28317-34837	2.54415	5.85986	1.20368	0.00825	0.0353341	up-regulated	NA	EC:5.2.1.8	NA	GO:0005515	NA	NA
Potri.007G001500	Chr07:92379-98584	10.1664	33.7368	1.73051	5e-05	0.000675441	up-regulated	PF00400	NA	K13175	GO:0005515	AT2G19430	DWD (DDB1-binding WD40 protein) hypersensitive to ABA 1
Potri.007G002200	Chr07:151074-159238	6.85039	15.8314	1.20853	0.0004	0.00372808	up-regulated	PF00432	EC:5.4.99.8	NA	GO:0003824 GO:0016866	NA	NA
Potri.007G005100	Chr07:367081-370401	66.4116	136.436	1.03871	0.0015	0.0101257	up-regulated	PF04800	EC:1.6.5.3 EC:1.6.99.3	K03937	GO:0016651 GO:0022900	AT5G67590	NADH-ubiquinone oxidoreductase-related
Potri.007G007100	Chr07:486447-490056	3.55592	10.4598	1.55656	0.0003	0.00296833	up-regulated	PF08879 PF08880	NA	NA	GO:0005524 GO:0005634 GO:0006351 GO:0006355 GO:0032502	AT4G37740	growth-regulating factor 2
Potri.007G012900	Chr07:996545-999313	10.4753	33.6791	1.68486	5e-05	0.000675441	up-regulated	PF01625	EC:1.8.4.11	K07304	GO:0006979 GO:0008113 GO:0016671 GO:0030091 GO:0055114	AT2G18030	Peptide methionine sulfoxide reductase family protein
Potri.007G015200	Chr07:1129830-1132190	4.87698	17.1611	1.81508	0.00025	0.00255849	up-regulated	PF00643	NA	NA	GO:0005622 GO:0008270	AT4G38960	B-box type zinc finger family protein
Potri.007G016400	Chr07:1198406-1200807	90.9592	224.635	1.30429	0.00155	0.0103717	up-regulated	PF00067	NA	K09755	GO:0004497 GO:0005506 GO:0016705 GO:0020037 GO:0055114	AT4G36220	ferulic acid 5-hydroxylase 1
Potri.007G016700	Chr07:1285248-1288331	2.13438	7.86545	1.88171	0.0004	0.00372808	up-regulated	PF08263 PF13855	EC:2.7.11.1	NA	GO:0005515	NA	NA
Potri.007G019300	Chr07:1470991-1472556	68.8642	372.524	2.43551	5e-05	0.000675441	up-regulated	PF00141	EC:1.11.1.7	K00430	GO:0004601 GO:0006979 GO:0020037 GO:0055114	AT5G66390	Peroxidase superfamily protein
Potri.007G019733	Chr07:1508909-1512315	1.06189	3.62986	1.77328	0.0076	0.0333972	up-regulated	PF09814	NA	NA	NA	AT3G26750	(1 of 1) PF09814 - HECT-like Ubiquitin-conjugating enzyme (E2)-binding (HECT_2)
Potri.007G020100	Chr07:1533025-1535754	4.12861	11.199	1.43965	0.0005	0.00440956	up-regulated	PF06293	EC:2.7.11.24	K04371	GO:0004672 GO:0004713 GO:0005524 GO:0006468 GO:0016020 GO:0016773	AT2G18170	MAP kinase 7
Potri.007G020200	Chr07:1541038-1550094	5.10629	14.3489	1.4906	0.0008	0.00625963	up-regulated	NA	NA	NA	GO:0046983	NA	NA
Potri.007G024200	Chr07:1866611-1867442	8.73238	28.089	1.68556	0.0007	0.00567437	up-regulated	PF00730	EC:3.2.2.21	K01247	GO:0003824 GO:0006281 GO:0006284	AT3G50880	DNA glycosylase superfamily protein
Potri.007G024600	Chr07:1895292-1903310	3.78143	7.64927	1.01639	0.0072	0.0321189	up-regulated	PF03813	NA	K14544	NA	AT1G63810	(1 of 1) PTHR17972 - NUCLEOLAR RNA-ASSOCIATED PROTEIN
Potri.007G024800	Chr07:1910410-1912754	10.6681	26.9177	1.33526	0.00125	0.00878404	up-regulated	PF00071	NA	K07943	GO:0005525 GO:0005622 GO:0006886 GO:0007264 GO:0015031	AT2G18390	ADP-ribosylation factor family protein
Potri.007G026400	Chr07:2012364-2020097	31.8209	107.378	1.75465	5e-05	0.000675441	up-regulated	PF00890 PF02910	EC:1.3.5.1	K00234	GO:0006099 GO:0016491 GO:0016627 GO:0022900 GO:0050660 GO:0055114	AT5G66760	succinate dehydrogenase 1-1
Potri.007G027700	Chr07:2116910-2120590	10.7079	23.6224	1.14149	0.0048	0.0238649	up-regulated	PF06708	NA	NA	NA	AT5G65650	Protein of unknown function (DUF1195)
Potri.007G028400	Chr07:2163576-2165192	1.75435	6.32451	1.85001	0.00175	0.0113528	up-regulated	PF01535 PF12854 PF13041	NA	NA	GO:0005515 GO:0016491 GO:0046872 GO:0055114	AT2G18520	Tetratricopeptide repeat (TPR)-like superfamily protein
Potri.007G028900	Chr07:2212540-2215925	16.7353	35.0712	1.06739	0.00155	0.0103717	up-regulated	PF07228	EC:3.1.3.16	NA	GO:0003824	AT5G66720	Protein phosphatase 2C family protein
Potri.007G033400	Chr07:2615005-2615792	6.71991	18.4617	1.45802	0.00315	0.0174818	up-regulated	PF14009	NA	NA	NA	AT4G37240	(1 of 28) PF14009 - Domain of unknown function (DUF4228) (DUF4228)
Potri.007G035600	Chr07:2790091-2792219	38.7488	86.2216	1.1539	0.00055	0.00473949	up-regulated	PF00687	NA	K02865	GO:0003723 GO:0003735 GO:0006412 GO:0015934	AT5G22440	Ribosomal protein L1p/L10e family
Potri.007G038200	Chr07:3064120-3067221	6.65012	46.8512	2.81663	5e-05	0.000675441	up-regulated	PF00394 PF07731 PF07732	EC:1.10.3.3	NA	GO:0005507 GO:0016491 GO:0055114	AT4G37160	SKU5 similar 15
Potri.007G038500	Chr07:3096030-3097326	4.64894	23.3905	2.33095	0.00025	0.00255849	up-regulated	PF02453	NA	NA	NA	AT2G23640	Reticulan like protein B13
Potri.007G042100	Chr07:3548137-3552519	10.5811	36.3346	1.77986	5e-05	0.000675441	up-regulated	PF00685	NA	NA	GO:0003824 GO:0008146	AT3G50620	P-loop containing nucleoside triphosphate hydrolases superfamily protein
Potri.007G042400	Chr07:3611579-3615991	19.061	45.4902	1.25493	0.00015	0.0017104	up-regulated	NA	NA	NA	NA	AT4G37030	NA
Potri.007G042500	Chr07:3628266-3632498	17.2623	36.0736	1.06331	0.00195	0.0123196	up-regulated	PF02362	NA	NA	GO:0003677	NA	NA
Potri.007G043900	Chr07:3776131-3778020	56.6722	127.145	1.16576	0.00105	0.00769899	up-regulated	PF07939	NA	NA	NA	NA	NA
Potri.007G049900	Chr07:4721674-4723716	4.98959	24.6508	2.30464	5e-05	0.000675441	up-regulated	PF00067	EC:1.14.13.89	NA	GO:0004497 GO:0005506 GO:0016705 GO:0020037 GO:0055114	AT1G66540	Cytochrome P450 superfamily protein
Potri.007G053400	Chr07:5347948-5349875	25.3978	102.043	2.0064	5e-05	0.000675441	up-regulated	PF00141	EC:1.11.1.7	K00430	GO:0004601 GO:0006979 GO:0020037 GO:0055114	AT3G49960	Peroxidase superfamily protein
Potri.007G053500	Chr07:5359153-5361548	0.986921	4.14602	2.07072	0.0024	0.0142603	up-regulated	PF03514	NA	NA	NA	AT3G49950	GRAS family transcription factor
Potri.007G057000	Chr07:5967856-5972473	6.31358	16.9993	1.42895	0.0034	0.0185333	up-regulated	PF10294	EC:2.1.1.60	K18826	NA	AT4G35987	S-adenosyl-L-methionine-dependent methyltransferases superfamily protein
Potri.007G058600	Chr07:6235785-6236562	28.3846	80.3521	1.50123	5e-05	0.000675441	up-regulated	PF00298 PF03946	NA	K02867	GO:0003735 GO:0005840 GO:0006412	AT4G35490	mitochondrial ribosomal protein L11
Potri.007G058700	Chr07:6246377-6249577	3.81431	8.66854	1.18437	0.00535	0.0258061	up-regulated	PF00481	EC:3.1.3.16	K14803	GO:0003824 GO:0004722 GO:0006470	AT3G51470	Protein phosphatase 2C family protein
Potri.007G060300	Chr07:6442310-6449473	9.70179	19.8911	1.0358	0.00185	0.0118442	up-regulated	PF00168 PF00614 PF12357	EC:3.1.4.4	K01115	GO:0003824 GO:0004630 GO:0005509 GO:0005515 GO:0016020 GO:0046470	AT4G35790	phospholipase D delta
Potri.007G065800	Chr07:8301377-8304509	32.1652	75.1387	1.22406	0.00025	0.00255849	up-regulated	PF04080	NA	NA	NA	AT1G16560	Per1-like family protein
Potri.007G071100	Chr07:9288836-9294913	7.54171	16.3315	1.1147	0.00195	0.0123196	up-regulated	PF00076	NA	K11294	GO:0000166 GO:0003676	AT1G48920	nucleolin like 1
Potri.007G071800	Chr07:9375717-9377814	126.448	296.264	1.22834	0.0003	0.00296833	up-regulated	PF00935	NA	K02929	GO:0003735 GO:0005622 GO:0005840 GO:0006412	AT3G23390	Zinc-binding ribosomal protein family protein
Potri.007G072300	Chr07:9453185-9458318	7.08504	17.3519	1.29225	0.0011	0.00797396	up-regulated	PF00450	EC:3.4.16.6	K16297	GO:0004185 GO:0006508	AT5G08260	serine carboxypeptidase-like 35
Potri.007G075400	Chr07:9954113-9958845	2.46366	6.95095	1.4964	0.00345	0.0187347	up-regulated	PF05705	NA	NA	NA	AT3G19970	alpha/beta-Hydrolases superfamily protein
Potri.007G076500	Chr07:10071326-10078920	36.7172	73.4729	1.00076	0.0052	0.0253434	up-regulated	PF13632 PF14569	EC:2.4.1.12 EC:2.4.1.29	K10999	GO:0005515 GO:0008270	AT2G21770	cellulose synthase A9
Potri.007G076900	Chr07:10118459-10124482	43.4553	93.1584	1.10016	0.0009	0.00684614	up-regulated	PF01399	NA	K03035	GO:0005515 GO:0051259	AT5G64760	regulatory particle non-ATPase subunit 5B
Potri.007G079500	Chr07:10394373-10399318	51.2056	105.399	1.04149	0.00215	0.0131947	up-regulated	PF15704	NA	NA	GO:0051302	AT2G21870	copper ion binding;cobalt ion binding;zinc ion binding
Potri.007G079900	Chr07:10442090-10446410	21.0521	81.0192	1.9443	5e-05	0.000675441	up-regulated	PF14144	NA	K14431	GO:0005524 GO:0006351 GO:0009058 GO:0016874 GO:0043565	NA	NA
Potri.007G081900	Chr07:10637982-10650659	3.32083	10.5055	1.66153	5e-05	0.000675441	up-regulated	PF00622 PF10408	NA	K12169	GO:0000151 GO:0005515 GO:0006511 GO:0008270 GO:0016567 GO:0034450	AT2G22010	related to KPC1
Potri.007G086600	Chr07:11166248-11173287	4.15037	12.63	1.60555	0.00055	0.00473949	up-regulated	PF13561	EC:1.1.1.101	NA	GO:0008152 GO:0008667 GO:0016491 GO:0019290 GO:0055114	AT5G65205	NAD(P)-binding Rossmann-fold superfamily protein
Potri.007G086800	Chr07:11193273-11195195	34.51	90.4392	1.38993	5e-05	0.000675441	up-regulated	PF01248	NA	K02908	GO:0003735 GO:0005622 GO:0005840 GO:0006412	AT3G18740	Ribosomal protein L7Ae/L30e/S12e/Gadd45 family protein
Potri.007G088358	Chr07:11331410-11333779	5.35572	37.9731	2.82582	5e-05	0.000675441	up-regulated	PF00394 PF07731 PF07732	EC:1.10.3.2 EC:1.10.3.3	NA	GO:0005507 GO:0005576 GO:0016491 GO:0055114	AT4G39830	Cupredoxin superfamily protein
Potri.007G088426	Chr07:11370006-11374182	17.8069	39.2416	1.13995	0.0007	0.00567437	up-regulated	PF00155	EC:2.6.1.1 EC:2.6.1.78 EC:2.6.1.79	K15849	GO:0003824 GO:0009058 GO:0030170	AT2G22250	aspartate aminotransferase
Potri.007G091700	Chr07:11735304-11738819	0.860571	8.29504	3.26888	0.00115	0.00824274	up-regulated	PF03137	NA	NA	GO:0005215 GO:0006810 GO:0016020	AT1G78130	Major facilitator superfamily protein
Potri.007G091900	Chr07:11754278-11756153	6.25477	12.6259	1.01336	0.0097	0.0398356	up-regulated	NA	NA	NA	NA	AT4G39840	(1 of 1) KOG3116 - Predicted C3H1-type Zn-finger protein
Potri.007G092500	Chr07:11814056-11818994	65.0868	130.601	1.00473	0.00225	0.0136408	up-regulated	PF00191	NA	K17095	GO:0005509 GO:0005544	AT5G10230	annexin 7
Potri.007G093300	Chr07:11881944-11887362	1.10369	3.47381	1.65419	0.00355	0.0191285	up-regulated	PF00153	NA	NA	GO:0055085	NA	NA
Potri.007G095200	Chr07:12032416-12035736	0.713191	4.74758	2.73483	0.00745	0.0329018	up-regulated	PF13419	NA	NA	GO:0008152 GO:0016787	AT4G39970	Haloacid dehalogenase-like hydrolase (HAD) superfamily protein
Potri.007G096300	Chr07:12106825-12108934	13.0423	31.6259	1.2779	0.00075	0.0059701	up-regulated	PF01092	NA	K02991	GO:0003735 GO:0005622 GO:0005840 GO:0006412	AT4G31700	ribosomal protein S6
Potri.007G097600	Chr07:12244451-12247766	3.89966	19.4623	2.31926	5e-05	0.000675441	up-regulated	PF00010	NA	NA	GO:0008152 GO:0016597 GO:0046983	NA	NA
Potri.007G098200	Chr07:12310433-12315635	13.2768	39.5388	1.57436	5e-05	0.000675441	up-regulated	NA	NA	K16075	GO:0010181 GO:0016491 GO:0055114	NA	NA
Potri.007G100900	Chr07:12520635-12523484	46.3274	105.496	1.18725	0.00665	0.0303492	up-regulated	PF00861	NA	NA	GO:0003735 GO:0005622 GO:0005840 GO:0006412	AT5G27820	Ribosomal L18p/L5e family protein
Potri.007G108200	Chr07:13064334-13067954	2.26961	6.88173	1.60033	0.0024	0.0142603	up-regulated	PF00400	NA	K10751	GO:0005515	AT5G64630	Transducin/WD40 repeat-like superfamily protein
Potri.007G110600	Chr07:13237686-13239127	4.51784	12.8319	1.50603	0.0017	0.0110974	up-regulated	PF04564	EC:6.3.2.19	NA	GO:0004842 GO:0005488 GO:0016567	AT5G64660	CYS, MET, PRO, and GLY protein 2
Potri.007G110800	Chr07:13268546-13281708	1.25785	3.08754	1.29549	0.0076	0.0333972	up-regulated	PF13181 PF13424	NA	NA	GO:0005515	AT3G18730	tetratricopeptide repeat (TPR)-containing protein
Potri.007G111200	Chr07:13297928-13300743	0.36909	3.52462	3.25542	0.0029	0.0164603	up-regulated	PF00069 PF01453	EC:2.7.11.1	NA	GO:0004672 GO:0004674 GO:0004713 GO:0005524 GO:0006468	NA	NA
Potri.007G115500	Chr07:13560304-13562178	40.4891	169.489	2.06559	5e-05	0.000675441	up-regulated	PF00067	EC:1.14.13.89	NA	GO:0004497 GO:0005506 GO:0016705 GO:0020037 GO:0055114	AT1G66540	Cytochrome P450 superfamily protein
Potri.007G116100	Chr07:13574741-13576958	39.8863	136.244	1.77223	5e-05	0.000675441	up-regulated	PF00857	EC:3.5.1.19	NA	GO:0003824 GO:0008152	NA	NA
Potri.007G120200	Chr07:13817603-13818703	14.3057	36.8224	1.36399	0.00035	0.00337013	up-regulated	PF02298	NA	NA	GO:0009055	AT2G32300	uclacyanin 1
Potri.007G120300	Chr07:13822044-13823032	2.746	27.9709	3.34852	0.00035	0.00337013	up-regulated	PF01657	NA	NA	NA	NA	NA
Potri.007G121100	Chr07:13894367-13896243	0.692295	11.4595	4.04901	0.0029	0.0164603	up-regulated	PF00643	NA	NA	GO:0005622 GO:0008270	AT3G21890	B-box type zinc finger family protein
Potri.007G134700	Chr07:14705170-14708844	22.2366	48.4234	1.12277	0.00115	0.00824274	up-regulated	PF01145	NA	K17081	GO:0016020	AT4G28510	prohibitin 1
Potri.007G136400	Chr07:14814783-14816252	1.01374	9.37778	3.20955	0.00305	0.0170837	up-regulated	PF01556	NA	NA	GO:0006457 GO:0051082	NA	NA
Potri.007G137500	Chr07:14888532-14889959	36.4498	117.021	1.68278	0.00605	0.0283316	up-regulated	NA	NA	NA	NA	AT2G20585	nuclear fusion defective 6
Potri.007G137700	Chr07:14894928-14897616	5.64012	11.4367	1.01987	0.00965	0.0396515	up-regulated	PF02453	NA	NA	NA	AT4G28430	Reticulon family protein
Potri.007G141125	Chr07:15107127-15113925	1.512	5.36005	1.82578	0.0019	0.0120735	up-regulated	PF00069 PF13947	EC:3.1.4.46	K04733	GO:0004672 GO:0004713 GO:0005524 GO:0006468 GO:0030247	NA	NA
Potri.007G144600	Chr07:15364184-15367585	16.6515	37.9139	1.18708	0.00025	0.00255849	up-regulated	PF01156	EC:3.2.2.2	NA	NA	AT1G05620	uridine-ribohydrolase 2
Potri.008G002500	Chr08:64011-67235	90.5046	242.589	1.42245	0.00035	0.00337013	up-regulated	PF00224 PF02887	EC:2.7.1.40	NA	GO:0000287 GO:0003824 GO:0004743 GO:0006096 GO:0030955	AT5G63680	Pyruvate kinase family protein
Potri.008G003300	Chr08:121881-125299	6.20018	13.496	1.12215	0.0019	0.0120735	up-regulated	PF00005	EC:3.6.1.3	K06184	GO:0005524 GO:0016887	AT3G54540	general control non-repressible 4
Potri.008G004400	Chr08:181575-186656	1.91503	6.027	1.65407	0.00075	0.0059701	up-regulated	PF07891	NA	NA	GO:0003735 GO:0005622 GO:0005840 GO:0006412	AT3G20260	Protein of unknown function (DUF1666)
Potri.008G005800	Chr08:260029-266195	7.22572	14.4683	1.00168	0.0059	0.0278107	up-regulated	PF12906	NA	NA	GO:0008270	AT1G50440	RING/FYVE/PHD zinc finger superfamily protein
Potri.008G009500	Chr08:459761-464265	18.6364	49.8712	1.42008	5e-05	0.000675441	up-regulated	PF00389 PF01842 PF07991	EC:1.1.1.95	K00058	GO:0004617 GO:0006564 GO:0008152 GO:0016597 GO:0016616 GO:0051287 GO:0055114	AT1G17745	D-3-phosphoglycerate dehydrogenase
Potri.008G013200	Chr08:663152-664133	125.644	319.882	1.3482	5e-05	0.000675441	up-regulated	PF01200	NA	NA	GO:0003735 GO:0005622 GO:0005840 GO:0006412	AT3G10090	Nucleic acid-binding, OB-fold-like protein
Potri.008G014300	Chr08:716664-726397	3.41281	15.9864	2.22782	0.0065	0.0299143	up-regulated	PF07714	EC:2.7.11.1	NA	GO:0004672 GO:0005524 GO:0006468	NA	NA
Potri.008G018300	Chr08:915821-918872	25.4791	56.4161	1.14679	0.0003	0.00296833	up-regulated	PF03357	NA	K12198	GO:0000150 GO:0003677 GO:0006310 GO:0007034	AT5G04850	SNF7 family protein
Potri.008G019000	Chr08:944996-945827	2.23686	12.1536	2.44184	0.0058	0.0274407	up-regulated	PF13639	NA	NA	GO:0005515 GO:0008270	NA	NA
Potri.008G020200	Chr08:1004167-1008453	9.14981	19.8106	1.11446	0.0027	0.0155558	up-regulated	PF00764	EC:6.3.4.5	K01940	GO:0004055 GO:0005524 GO:0006526	AT4G24830	arginosuccinate synthase family
Potri.008G020700,Potri.008G020800	Chr08:1031115-1038124	25.7807	68.7793	1.41568	0.00045	0.00407181	up-regulated	NA	NA	NA	NA	NA	NA
Potri.008G021000	Chr08:1043380-1045880	3.01833	8.82681	1.54814	0.00235	0.0140285	up-regulated	PF12697	EC:3.7.1.17 EC:3.7.1.8	NA	NA	AT1G74290	alpha/beta-Hydrolases superfamily protein
Potri.008G021200	Chr08:1051750-1054382	1.41021	5.27245	1.90257	0.00535	0.0258061	up-regulated	PF12697	EC:3.1.1.23	NA	NA	AT1G74290	alpha/beta-Hydrolases superfamily protein
Potri.008G022100	Chr08:1092538-1096452	9.27116	25.2602	1.44604	0.0001	0.00121895	up-regulated	PF07690	NA	NA	GO:0016021 GO:0055085	NA	NA
Potri.008G023101	Chr08:1158608-1164838	2.11323	9.3128	2.13977	0.0001	0.00121895	up-regulated	PF12796 PF13961 PF13962	EC:2.7.11.1	NA	GO:0005515	NA	NA
Potri.008G023500	Chr08:1181828-1192043	1.32027	6.81283	2.36742	5e-05	0.000675441	up-regulated	PF12796 PF13961 PF13962	NA	NA	GO:0005515	NA	NA
Potri.008G023800	Chr08:1200722-1202087	171.862	416.947	1.27861	0.0013	0.00905505	up-regulated	PF00403	NA	K07213	GO:0030001 GO:0046872	AT1G66240	homolog of anti-oxidant 1
Potri.008G026400	Chr08:1364989-1368391	34.6927	128.284	1.88664	5e-05	0.000675441	up-regulated	PF13632	EC:2.4.1.32	K13680	NA	NA	NA
Potri.008G027400	Chr08:1426244-1434948	18.7445	41.9231	1.16128	0.00025	0.00255849	up-regulated	PF00198 PF00364 PF02817	EC:2.3.1.12	K00627	GO:0004742 GO:0006090 GO:0008152 GO:0016746 GO:0045254	AT3G52200	Dihydrolipoamide acetyltransferase, long form protein
Potri.008G028400	Chr08:1494288-1496837	1.82354	7.18349	1.97794	0.00015	0.0017104	up-regulated	NA	NA	NA	NA	NA	NA
Potri.008G029700	Chr08:1600920-1602928	14.7951	85.2573	2.5267	5e-05	0.000675441	up-regulated	PF03171 PF14226	EC:1.14.11.9	NA	GO:0005506 GO:0016491 GO:0055114	AT2G36690	2-oxoglutarate (2OG) and Fe(II)-dependent oxygenase superfamily protein
Potri.008G031400	Chr08:1686301-1687380	0.745316	82.6749	6.79345	0.00295	0.0166905	up-regulated	NA	NA	NA	NA	NA	NA
Potri.008G032600	Chr08:1754424-1758075	1.77489	4.70228	1.40563	0.0023	0.0138561	up-regulated	PF07557	NA	NA	GO:0000775 GO:0005634 GO:0045132	AT3G10440	Shugoshin C terminus
Potri.008G032901	Chr08:1787142-1789454	13.559	98.2055	2.85655	5e-05	0.000675441	up-regulated	PF06813	NA	NA	NA	AT2G39210	Major facilitator superfamily protein
Potri.008G038200	Chr08:2094936-2099350	110.23	254.978	1.20985	0.00425	0.0218935	up-regulated	PF00221	EC:4.3.1.24	K10775	GO:0003824 GO:0005737 GO:0006559 GO:0016841	NA	NA
Potri.008G038900	Chr08:2166147-2170907	6.65032	15.2725	1.19944	0.0008	0.00625963	up-regulated	PF00320	NA	NA	GO:0003677 GO:0003700 GO:0005634 GO:0006355 GO:0008270 GO:0043565 GO:0045893	AT3G54810	Plant-specific GATA-type zinc finger transcription factor family protein
Potri.008G039200	Chr08:2192835-2198724	10.9449	22.4206	1.03457	0.00335	0.0183217	up-regulated	PF02878 PF02879 PF02880	EC:5.4.2.2 EC:5.4.2.8	NA	GO:0005975 GO:0016868 GO:0071704	AT5G17530	phosphoglucosamine mutase family protein
Potri.008G040300	Chr08:2249830-2252323	82.8895	215.386	1.37766	5e-05	0.000675441	up-regulated	PF03179	NA	K02152	GO:0015992 GO:0016471 GO:0016820	AT3G01390	vacuolar membrane ATPase 10
Potri.008G041700	Chr08:2341915-2345059	1.37942	6.10107	2.145	0.00065	0.0053618	up-regulated	PF00450	EC:3.4.16.6	K16297	GO:0004185 GO:0006508	AT2G35770	serine carboxypeptidase-like 28
Potri.008G042100	Chr08:2379976-2382870	19.6642	47.0904	1.25986	0.0003	0.00296833	up-regulated	NA	NA	NA	NA	AT4G25030	NA
Potri.008G043800	Chr08:2471170-2474516	27.4036	56.0107	1.03133	0.00335	0.0183217	up-regulated	PF05873	NA	K02138	GO:0000276 GO:0015078 GO:0015986 GO:0019825 GO:0020037	AT3G52300	ATP synthase D chain, mitochondrial
Potri.008G045700	Chr08:2639260-2644996	2.95981	7.28769	1.29996	0.00235	0.0140285	up-regulated	PF13242 PF13344	NA	NA	NA	AT3G45740	hydrolase family protein / HAD-superfamily protein
Potri.008G045800,Potri.008G045900	Chr08:2646027-2653345	13.9608	39.2042	1.48963	0.0002	0.00214126	up-regulated	NA	NA	NA	NA	NA	NA
Potri.008G046100	Chr08:2659867-2663358	9.11492	25.5781	1.48861	0.0003	0.00296833	up-regulated	PF00406	EC:2.7.4.3	K00939	GO:0004017 GO:0005524 GO:0006139 GO:0016776 GO:0019205	AT2G39270	P-loop containing nucleoside triphosphate hydrolases superfamily protein
Potri.008G046400	Chr08:2684301-2686811	4.22786	19.3099	2.19134	5e-05	0.000675441	up-regulated	PF09807	NA	NA	GO:0033588	AT4G10090	elongator protein 6
Potri.008G046700	Chr08:2711949-2714945	3.29615	7.35267	1.15748	0.00915	0.0380808	up-regulated	PF01066	EC:2.7.8.5	K00995	GO:0008444 GO:0008654 GO:0016020 GO:0016021 GO:0016780	AT3G55030	phosphatidylglycerolphosphate synthase 2
Potri.008G047500	Chr08:2757757-2758069	77.9578	219.794	1.49538	0.0001	0.00121895	up-regulated	PF15511	NA	K11254	GO:0000786 GO:0003677 GO:0005634 GO:0046982	AT1G07660	Histone superfamily protein
Potri.008G048600	Chr08:2847553-2849384	7.91572	21.0698	1.41238	0.00155	0.0103717	up-regulated	PF00544	EC:4.2.2.2	K01728	NA	AT3G55140	Pectin lyase-like superfamily protein
Potri.008G052900	Chr08:3113042-3117742	1.92235	7.11581	1.88816	0.0003	0.00296833	up-regulated	PF01842	EC:2.7.7.59	NA	GO:0008152 GO:0016597	AT2G39570	ACT domain-containing protein
Potri.008G054600	Chr08:3203400-3206829	13.5884	48.1449	1.825	5e-05	0.000675441	up-regulated	PF00012	NA	K03283	NA	AT5G02490	Heat shock protein 70 (Hsp 70) family protein
Potri.008G054700	Chr08:3210834-3213731	62.3405	201.537	1.6928	0.0001	0.00121895	up-regulated	PF00012	NA	NA	NA	NA	NA
Potri.008G054766,Potri.008G054801,Potri.008G054900	Chr08:3218089-3222739	11.2217	36.8685	1.71609	5e-05	0.000675441	up-regulated	NA	NA	NA	NA	NA	NA
Potri.008G055100	Chr08:3237988-3241381	3.42837	11.3264	1.7241	0.00075	0.0059701	up-regulated	PF02701	NA	NA	GO:0003677 GO:0006355	AT3G55370	OBF-binding protein 3
Potri.008G055200	Chr08:3252733-3254823	5.34686	28.4869	2.41354	5e-05	0.000675441	up-regulated	NA	NA	NA	NA	NA	NA
Potri.008G056300	Chr08:3317914-3321426	113.093	481.516	2.09007	5e-05	0.000675441	up-regulated	PF00121	EC:5.3.1.1	K01803	GO:0003824 GO:0004807 GO:0008152	AT3G55440	triosephosphate isomerase
Potri.008G057900	Chr08:3429863-3432749	1.23306	7.40662	2.58657	0.00145	0.00986937	up-regulated	PF00254	EC:5.2.1.8	K01802	GO:0006457	AT3G55520	FKBP-like peptidyl-prolyl cis-trans isomerase family protein
Potri.008G058700	Chr08:3511002-3512331	19.1838	59.5128	1.63331	0.0066	0.0302111	up-regulated	NA	NA	NA	NA	AT3G55560	AT-hook protein of GA feedback 2
Potri.008G059100	Chr08:3538347-3541522	39.6892	97.8121	1.30127	0.0001	0.00121895	up-regulated	PF08659	EC:1.1.1.206 EC:1.1.1.236	K08081	GO:0008152 GO:0008667 GO:0016491 GO:0019290 GO:0055114	AT5G06060	NAD(P)-binding Rossmann-fold superfamily protein
Potri.008G060200	Chr08:3616874-3623853	7.14304	14.3796	1.00941	0.0049	0.0241893	up-regulated	PF00696	EC:1.2.1.41 EC:2.7.2.11	K12657	GO:0003824 GO:0004350 GO:0005737 GO:0006561 GO:0008152 GO:0016491 GO:0055114	AT3G55610	delta 1-pyrroline-5-carboxylate synthase 2
Potri.008G062000	Chr08:3706890-3710508	1.69386	4.08073	1.26851	0.00955	0.0393391	up-regulated	PF03759	NA	NA	GO:0005089	AT5G05940	ROP guanine nucleotide exchange factor 5
Potri.008G062400	Chr08:3758908-3761061	1.53467	5.15832	1.74897	0.00335	0.0183217	up-regulated	PF00201	EC:2.4.1.323	NA	GO:0008152 GO:0016758	NA	NA
Potri.008G063100	Chr08:3810622-3816313	3.64977	14.0731	1.94707	0.0016	0.0106135	up-regulated	PF10496	NA	NA	GO:0016020 GO:0016192	AT1G51740	syntaxin of plants 81
Potri.008G064500	Chr08:3891186-3896797	30.4339	73.2684	1.26751	0.0002	0.00214126	up-regulated	NA	NA	NA	NA	AT2G39950	NA
Potri.008G065200	Chr08:3939340-3943987	30.7546	63.1449	1.03787	0.0018	0.0116083	up-regulated	PF01398 PF13012	NA	K03038	GO:0005515	AT5G05780	RP non-ATPase subunit 8A
Potri.008G067700	Chr08:4091777-4094708	8.31385	20.6399	1.31185	0.0032	0.0176824	up-regulated	PF10457	NA	NA	NA	AT3G55880	Alpha/beta hydrolase related protein
Potri.008G069600	Chr08:4248289-4251106	1.93072	7.0124	1.86077	0.00135	0.00932133	up-regulated	PF00487 PF11960	NA	K10257	GO:0006629 GO:0016717 GO:0055114	AT3G11170	fatty acid desaturase 7
Potri.008G070200	Chr08:4288635-4293352	1.83713	6.31707	1.7818	0.0048	0.0238649	up-regulated	PF13839 PF14416	NA	NA	NA	NA	NA
Potri.008G072100	Chr08:4430891-4435714	9.0197	20.5397	1.18726	0.0004	0.00372808	up-regulated	PF07714 PF08263	EC:2.7.11.1	NA	GO:0004672 GO:0004713 GO:0005524 GO:0006468	NA	NA
Potri.008G074300	Chr08:4626044-4630891	5.36093	14.6437	1.44972	5e-05	0.000675441	up-regulated	PF04187 PF11891	NA	NA	NA	AT2G40400	Protein of unknown function (DUF399 and DUF3411)
Potri.008G078000	Chr08:4823995-4824933	19.3251	44.0521	1.18873	0.00125	0.00878404	up-regulated	NA	NA	NA	NA	AT5G16250	(1 of 4) PTHR34124:SF2 - F16B3.27 PROTEIN
Potri.008G079500	Chr08:4921276-4925916	48.1662	147.18	1.61149	0.0001	0.00121895	up-regulated	PF00759	EC:3.2.1.4	NA	GO:0003824 GO:0004553 GO:0005975	AT1G65610	Six-hairpin glycosidases superfamily protein
Potri.008G081000	Chr08:5052705-5055571	3.22292	10.0761	1.64449	0.00025	0.00255849	up-regulated	PF03352	EC:3.2.2.20	K01246	GO:0003824 GO:0006281 GO:0006284 GO:0008725	AT5G44680	DNA glycosylase superfamily protein
Potri.008G083600	Chr08:5231087-5233810	6.06392	18.7634	1.6296	0.00015	0.0017104	up-regulated	PF01545 PF16916	NA	NA	GO:0006812 GO:0008324 GO:0016021 GO:0055085	NA	NA
Potri.008G083900	Chr08:5243829-5249345	24.2883	79.0174	1.70191	5e-05	0.000675441	up-regulated	PF00044 PF02800	EC:1.2.1.12	K00134	GO:0006006 GO:0016620 GO:0050661 GO:0051287 GO:0055114	AT1G79530	glyceraldehyde-3-phosphate dehydrogenase of plastid 1
Potri.008G084400	Chr08:5272971-5277593	82.5729	182.39	1.14329	0.00075	0.0059701	up-regulated	PF00162	EC:2.7.2.3	K00927	GO:0004618 GO:0006096	AT1G79550	phosphoglycerate kinase
Potri.008G084800	Chr08:5303186-5309458	24.9154	81.4886	1.70956	5e-05	0.000675441	up-regulated	PF01565	EC:1.3.1.72	K09828	GO:0003824 GO:0016491 GO:0016614 GO:0050660 GO:0055114	AT3G19820	cell elongation protein / DWARF1 / DIMINUTO (DIM)
Potri.008G085500	Chr08:5344455-5348917	6.27393	14.9952	1.25706	0.0017	0.0110974	up-regulated	PF03000	NA	NA	NA	AT1G50280	Phototropic-responsive NPH3 family protein
Potri.008G087000,Potri.008G087100	Chr08:5439074-5442615	2.93518	9.06532	1.62691	0.00235	0.0140285	up-regulated	NA	NA	NA	NA	NA	NA
Potri.008G088700	Chr08:5550540-5554136	1.70709	6.993	2.03437	0.0025	0.0147098	up-regulated	PF04535	NA	NA	NA	NA	NA
Potri.008G089500	Chr08:5588183-5589990	1.14581	4.59083	2.00239	0.0053	0.0256295	up-regulated	PF00515 PF00856	EC:2.1.1.43	NA	GO:0005515	AT1G26760	SET domain protein 35
Potri.008G089600	Chr08:5592113-5599437	6.09892	15.2271	1.32001	0.00015	0.0017104	up-regulated	PF00888 PF08672	NA	NA	GO:0006511 GO:0031625	AT2G04660	anaphase-promoting complex/cyclosome 2
Potri.008G090400	Chr08:5640000-5651099	1.28657	5.11668	1.99168	0.00045	0.00407181	up-regulated	PF03105 PF03124	NA	NA	GO:0016021	AT2G03260	EXS (ERD1/XPR1/SYG1) family protein
Potri.008G092500	Chr08:5763998-5766183	25.6422	55.9435	1.12545	0.002	0.0125492	up-regulated	PF04398	NA	NA	NA	AT2G03350	Protein of unknown function, DUF538
Potri.008G095500	Chr08:5957307-5960627	3.35366	8.75166	1.38382	0.0026	0.015143	up-regulated	PF07168	NA	NA	GO:0071705	AT2G03590	ureide permease 1
Potri.008G097600	Chr08:6075615-6079132	3.26716	18.1395	2.47302	5e-05	0.000675441	up-regulated	PF03214	EC:5.4.99.30	K13379	GO:0016866 GO:0030244	AT3G08900	reversibly glycosylated polypeptide 3
Potri.008G099300	Chr08:6208499-6211128	110.728	271.54	1.29415	0.0012	0.00852925	up-regulated	PF00438 PF02772 PF02773	EC:2.5.1.6	K00789	GO:0004478 GO:0005524 GO:0006556	NA	NA
Potri.008G100500	Chr08:6267020-6269860	6.40025	23.3226	1.86553	0.00025	0.00255849	up-regulated	PF12708	EC:3.2.1.15	NA	NA	AT1G48100	Pectin lyase-like superfamily protein
Potri.008G102200	Chr08:6461360-6464338	10.8649	44.6454	2.03884	5e-05	0.000675441	up-regulated	PF07019	NA	NA	GO:0005783 GO:0008519 GO:0015696 GO:0016020 GO:0016021 GO:0072546	AT5G49540	Rab5-interacting family protein
Potri.008G102900	Chr08:6502061-6504289	4.47094	24.8263	2.47322	5e-05	0.000675441	up-regulated	PF00190	NA	NA	GO:0045735	AT1G07750	RmlC-like cupins superfamily protein
Potri.008G105300	Chr08:6652643-6659369	128.937	313.803	1.2832	0.00445	0.0226997	up-regulated	PF00285 PF00549	EC:2.3.3.8	K01648	GO:0003824 GO:0008152 GO:0046912	AT3G06650	ATP-citrate lyase B-1
Potri.008G112900	Chr08:7185861-7190858	1.02154	4.13573	2.0174	0.0015	0.0101257	up-regulated	PF00514 PF02985 PF04564	EC:6.3.2.19	NA	GO:0004842 GO:0005488 GO:0005515 GO:0016567	AT1G68940	Armadillo/beta-catenin-like repeat family protein
Potri.008G114400	Chr08:7282858-7284497	5.22935	14.3835	1.45971	0.0028	0.0159915	up-regulated	PF00293	EC:3.6.1.22 EC:3.6.1.55	K03574	GO:0016787	NA	NA
Potri.008G116500	Chr08:7433454-7435635	11.5702	54.9522	2.24776	5e-05	0.000675441	up-regulated	PF01370	EC:1.17.1.3	K13081	GO:0003824 GO:0050662	NA	NA
Potri.008G117800	Chr08:7550309-7552036	32.3088	76.2113	1.23808	0.0002	0.00214126	up-regulated	PF02617	NA	NA	GO:0030163	AT1G68660	Ribosomal protein L12/ ATP-dependent Clp protease adaptor protein ClpS family protein
Potri.008G119400	Chr08:7666260-7671086	6.09393	15.8095	1.37534	0.0002	0.00214126	up-regulated	PF01426 PF05641	EC:2.1.1.37	NA	GO:0003682	AT1G68580	agenet domain-containing protein / bromo-adjacent homology (BAH) domain-containing protein
Potri.008G124100	Chr08:8063579-8065370	9.10182	18.5023	1.02348	0.009	0.0376681	up-regulated	PF06749	NA	NA	NA	AT1G68220	Protein of unknown function (DUF1218)
Potri.008G126300	Chr08:8223195-8227863	1.0936	3.83329	1.8095	0.00755	0.0332284	up-regulated	PF13191 PF14629	NA	NA	GO:0000808 GO:0003677 GO:0005634 GO:0006260	AT2G01120	origin recognition complex subunit 4
Potri.008G126500	Chr08:8233763-8242311	5.89273	13.316	1.17615	0.00185	0.0118442	up-regulated	PF01554	NA	K03327	GO:0006855 GO:0015238 GO:0015297 GO:0016020 GO:0055085	AT1G15160	MATE efflux family protein
Potri.008G127900	Chr08:8317794-8320681	22.0454	45.0569	1.03127	0.00215	0.0131947	up-regulated	PF09816	NA	K15186	GO:0006355 GO:0032783	AT1G71080	RNA polymerase II transcription elongation factor
Potri.008G128500	Chr08:8352875-8354647	6.08087	12.9706	1.09289	0.0082	0.0352119	up-regulated	PF00249	NA	K09422	GO:0003677	NA	NA
Potri.008G131500	Chr08:8654568-8656545	22.9992	57.0659	1.31104	0.0005	0.00440956	up-regulated	PF00168	NA	NA	GO:0005515	AT2G01540	Calcium-dependent lipid-binding (CaLB domain) family protein
Potri.008G132775	Chr08:8789059-8791036	0.824766	30.0857	5.18895	0.004	0.0209582	up-regulated	PF04749	NA	NA	NA	NA	NA
Potri.008G132850	Chr08:8794089-8796071	2.32177	45.4799	4.29193	5e-05	0.000675441	up-regulated	PF04749	NA	NA	NA	NA	NA
Potri.008G135860	Chr08:9067042-9068219	5.54792	47.2452	3.09015	5e-05	0.000675441	up-regulated	PF14547	NA	NA	NA	NA	NA
Potri.008G136200	Chr08:9127985-9132926	2.91497	17.686	2.60105	0.0003	0.00296833	up-regulated	PF03492	EC:2.1.1.50	NA	GO:0008168	AT1G68040	S-adenosyl-L-methionine-dependent methyltransferases superfamily protein
Potri.008G140700	Chr08:9474441-9495238	23.7249	58.2367	1.29553	0.0004	0.00372808	up-regulated	PF00999	NA	NA	GO:0006812 GO:0015299 GO:0016021 GO:0016715 GO:0055085 GO:0055114	AT2G01980	sodium proton exchanger, putative (NHX7) (SOS1)
Potri.008G141100	Chr08:9520225-9523765	1.51975	5.28597	1.79834	0.0023	0.0138561	up-regulated	PF00282	EC:4.1.1.15	K01580	GO:0003824 GO:0004351 GO:0006536 GO:0016831 GO:0019752 GO:0030170	AT2G02000	glutamate decarboxylase 3
Potri.008G141400	Chr08:9532574-9536609	22.1233	57.7372	1.38394	5e-05	0.000675441	up-regulated	PF00400	NA	K03246	GO:0005515	AT2G46290	Transducin/WD40 repeat-like superfamily protein
Potri.008G142200	Chr08:9574832-9584526	1.38758	6.2698	2.17585	0.00065	0.0053618	up-regulated	PF03407	NA	NA	NA	AT2G02061	Nucleotide-diphospho-sugar transferase family protein
Potri.008G146000,Potri.008G146100	Chr08:9932799-9942321	4.13388	11.1222	1.42787	0.00095	0.00710875	up-regulated	NA	NA	NA	NA	NA	NA
Potri.008G151700	Chr08:10403255-10405641	69.3009	138.926	1.00337	0.00835	0.035656	up-regulated	PF13419	EC:3.1.3.74	K07025	NA	AT2G32150	Haloacid dehalogenase-like hydrolase (HAD) superfamily protein
Potri.008G151900	Chr08:10425603-10430306	2.21057	14.622	2.72565	5e-05	0.000675441	up-regulated	PF01179 PF02727 PF02728	EC:1.4.3.21	K00276	GO:0005507 GO:0008131 GO:0009308 GO:0048038 GO:0055114	AT1G31670	Copper amine oxidase family protein
Potri.008G152000	Chr08:10435823-10439121	1.44122	5.58835	1.95513	0.00115	0.00824274	up-regulated	PF00012	NA	K09489	NA	AT2G32120	heat-shock protein 70T-2
Potri.008G152100	Chr08:10441804-10445142	0.936216	3.80788	2.02407	0.00865	0.0366508	up-regulated	PF00650	NA	NA	NA	AT1G05370	Sec14p-like phosphatidylinositol transfer family protein
Potri.008G156000	Chr08:10663071-10666188	15.9789	50.9791	1.67374	5e-05	0.000675441	up-regulated	PF07714	EC:2.7.12.1	NA	GO:0004672 GO:0004713 GO:0005524 GO:0006468	AT3G22750	Protein kinase superfamily protein
Potri.008G156300	Chr08:10702387-10705997	88.0659	181.269	1.04148	0.00415	0.0215086	up-regulated	PF01015	NA	K02984	GO:0003735 GO:0005622 GO:0005840 GO:0006412	AT3G04840	Ribosomal protein S3Ae
Potri.008G156800	Chr08:10742716-10745770	1.27761	14.7599	3.53016	0.00085	0.00656143	up-regulated	NA	NA	NA	GO:0005515	AT4G14746	NA
Potri.008G157900	Chr08:10827043-10828175	0.76279	13.1692	4.10974	0.0083	0.0355019	up-regulated	PF00504	NA	NA	NA	AT4G14690	Chlorophyll A-B binding family protein
Potri.008G158000,Potri.008G158200	Chr08:10831458-10838207	8.82852	20.4962	1.21511	0.0053	0.0256295	up-regulated	NA	NA	NA	NA	NA	NA
Potri.008G160600	Chr08:11030598-11033926	15.5171	58.3831	1.91169	5e-05	0.000675441	up-regulated	NA	EC:2.7.11.1	NA	NA	NA	NA
Potri.008G161200	Chr08:11089703-11092209	15.8059	53.7997	1.76713	5e-05	0.000675441	up-regulated	PF02309	NA	K14484	GO:0005634 GO:0006355	AT3G23050	indole-3-acetic acid 7
Potri.008G161400	Chr08:11099943-11104642	18.4241	37.65	1.03106	0.00175	0.0113528	up-regulated	PF01544	NA	K16075	GO:0016020 GO:0030001 GO:0046873 GO:0055085	AT5G64560	magnesium transporter 9
Potri.008G165100	Chr08:11381706-11383910	13.1123	35.2835	1.42807	0.00045	0.00407181	up-regulated	PF05514	NA	NA	NA	AT5G43460	HR-like lesion-inducing protein-related
Potri.008G165400	Chr08:11398199-11402430	0.846827	3.1765	1.9073	0.00905	0.0378154	up-regulated	PF03171 PF14226	EC:1.14.11.20	NA	GO:0016491 GO:0055114	NA	NA
Potri.008G167400	Chr08:11553354-11561066	2.24946	9.91392	2.13987	0.00165	0.0108667	up-regulated	PF00248	NA	NA	GO:0016491 GO:0055114	AT1G04420	NAD(P)-linked oxidoreductase superfamily protein
Potri.008G167700	Chr08:11590116-11591204	1.57213	5.7955	1.88221	0.00355	0.0191285	up-regulated	PF04852	NA	NA	NA	AT3G23290	Protein of unknown function (DUF640)
Potri.008G168600	Chr08:11653571-11655374	24.6695	63.0773	1.35439	0.0002	0.00214126	up-regulated	PF01929	NA	NA	GO:0003735 GO:0005622 GO:0005840 GO:0006412	AT2G20450	Ribosomal protein L14
Potri.008G169200	Chr08:11685389-11690536	1.09237	3.11163	1.5102	0.0032	0.0176824	up-regulated	NA	NA	NA	GO:0005515	AT4G14310	Transducin/WD40 repeat-like superfamily protein
Potri.008G170300	Chr08:11781516-11793796	2.68487	12.3484	2.2014	5e-05	0.000675441	up-regulated	PF13450 PF13847	EC:2.1.1.79	NA	NA	AT3G23510	Cyclopropane-fatty-acyl-phospholipid synthase
Potri.008G171200	Chr08:11830681-11833712	158.208	465.791	1.55786	5e-05	0.000675441	up-regulated	PF00238	NA	K02894	GO:0003735 GO:0005840 GO:0006412	AT2G33370	Ribosomal protein L14p/L23e family protein
Potri.008G171700	Chr08:11863935-11867185	11.2376	25.7125	1.19414	0.00125	0.00878404	up-regulated	PF01657	NA	NA	NA	AT2G33330	plasmodesmata-located protein 3
Potri.008G174100	Chr08:12024620-12027807	2.05543	5.13591	1.32118	0.00495	0.0244099	up-regulated	PF01373	EC:3.2.1.2	K01177	GO:0000272 GO:0005975 GO:0016161	AT3G23920	beta-amylase 1
Potri.008G174900	Chr08:12102512-12103710	103.275	278.881	1.43315	5e-05	0.000675441	up-regulated	PF13410 PF13417	EC:2.5.1.18	K00799	GO:0005515	NA	NA
Potri.008G175400	Chr08:12153549-12163471	1.95485	6.36726	1.70362	0.0004	0.00372808	up-regulated	PF04389	NA	NA	NA	AT1G67420	Zn-dependent exopeptidases superfamily protein
Potri.008G175500	Chr08:12167291-12169510	37.8013	83.4032	1.14167	0.00075	0.0059701	up-regulated	PF00237	NA	K02880	GO:0003735 GO:0005840 GO:0006412 GO:0015934	AT1G27400	Ribosomal protein L22p/L17e family protein
Potri.008G175775	Chr08:12173792-12174077	95.9308	205.072	1.09606	0.0074	0.0327818	up-regulated	PF06645	NA	K12946	GO:0005787 GO:0006465 GO:0008233 GO:0016021	AT2G22425	Microsomal signal peptidase 12 kDa subunit (SPC12)
Potri.008G188900	Chr08:13237797-13241752	104.294	347.278	1.73543	5e-05	0.000675441	up-regulated	PF08442 PF16114	EC:2.3.3.8	K01648	GO:0003824 GO:0005524	AT1G10670	ATP-citrate lyase A-1
Potri.008G189200	Chr08:13265367-13269770	10.8998	24.3317	1.15853	0.0007	0.00567437	up-regulated	PF00295	EC:3.2.1.15	NA	GO:0004650 GO:0005975	AT1G60590	Pectin lyase-like superfamily protein
Potri.008G192100	Chr08:13500209-13504808	2.03046	5.19388	1.355	0.0014	0.00960879	up-regulated	PF02985 PF12765	NA	NA	GO:0005488 GO:0005515	AT1G27210	ARM repeat superfamily protein
Potri.008G193400	Chr08:13629847-13631448	1.15903	6.33079	2.44946	0.002	0.0125492	up-regulated	NA	NA	NA	GO:0003676 GO:0046872	AT1G10480	zinc finger protein 5
Potri.008G194200	Chr08:13701156-13706965	17.7741	36.6873	1.0455	0.0017	0.0110974	up-regulated	NA	NA	NA	NA	AT1G27090	glycine-rich protein
Potri.008G195700	Chr08:13811849-13813091	1.06566	5.46414	2.35824	0.0047	0.0235051	up-regulated	NA	NA	NA	NA	NA	NA
Potri.008G196600	Chr08:13889597-13891806	32.8705	86.4752	1.39549	0.0008	0.00625963	up-regulated	PF06747	NA	K03952	GO:0004129 GO:0005739	AT3G06310	Cox19-like CHCH family protein
Potri.008G198600	Chr08:14031240-14032270	22.4423	88.5801	1.98076	5e-05	0.000675441	up-regulated	PF01641	EC:1.8.4.12	K07305	GO:0006979 GO:0016671 GO:0030091 GO:0033743 GO:0055114	NA	NA
Potri.008G204900	Chr08:14977186-14979033	3.16603	10.7151	1.7589	0.00055	0.00473949	up-regulated	PF05368	EC:1.3.1.75	K19073	NA	AT5G18660	NAD(P)-binding Rossmann-fold superfamily protein
Potri.008G205300	Chr08:15012040-15016686	7.31609	14.7422	1.01081	0.00805	0.0347366	up-regulated	NA	NA	NA	NA	AT3G21465	(1 of 1) PTHR24015:SF846 - ADENYLYL CYCLASE
Potri.008G206400	Chr08:15276261-15278420	14.1535	60.1025	2.08627	5e-05	0.000675441	up-regulated	PF08698	NA	NA	NA	AT1G54770	Fcf2 pre-rRNA processing protein
Potri.008G211400	Chr08:17632898-17638525	6.12044	12.7945	1.06381	0.00265	0.015337	up-regulated	PF08144	NA	K14844	GO:0003723 GO:0005488	AT3G16810	pumilio 24
Potri.008G212400,Potri.008G212500	Chr08:17440446-17456298	119.327	350.54	1.55465	5e-05	0.000675441	up-regulated	NA	NA	NA	NA	NA	NA
Potri.008G214300	Chr08:17065124-17071253	6.50889	13.2246	1.02274	0.00675	0.0306836	up-regulated	PF03151	NA	NA	NA	AT1G48230	nodulin MtN21 /EamA-like transporter family protein
Potri.008G214900	Chr08:16730693-16737596	1.49266	5.48298	1.87707	0.0008	0.00625963	up-regulated	PF01344 PF13415	NA	NA	GO:0005515	AT5G18590	Galactose oxidase/kelch repeat superfamily protein
Potri.008G219100	Chr08:18056347-18061189	1.12049	5.52522	2.3019	0.00025	0.00255849	up-regulated	PF06278 PF16858 PF16869	NA	K11490	NA	AT3G16730	(1 of 1) PTHR14324:SF3 - CONDENSIN-2 COMPLEX SUBUNIT H2
Potri.008G220400	Chr08:18253514-18260804	11.9565	48.3744	2.01645	5e-05	0.000675441	up-regulated	PF00725 PF02737 PF16113	EC:1.1.1.35 EC:4.2.1.17 EC:4.2.1.55 EC:5.1.2.3 EC:5.3.3.8	K10527	GO:0003857 GO:0003950 GO:0006631 GO:0016491 GO:0055114	AT3G06860	multifunctional protein 2
Potri.008G220800	Chr08:18386061-18392620	3.01584	7.58506	1.3306	0.0008	0.00625963	up-regulated	PF00400	EC:2.7.11.7	NA	GO:0005488 GO:0005515	AT3G06880	Transducin/WD40 repeat-like superfamily protein
Potri.008G222700	Chr08:18650976-18663089	4.76429	11.7616	1.30375	0.0009	0.00684614	up-regulated	PF05185	EC:2.1.1.125	NA	GO:0006479 GO:0008168	AT5G49020	protein arginine methyltransferase 4A
Potri.008G223987	Chr08:18898003-18899280	19.9581	49.4062	1.30772	0.0079	0.034354	up-regulated	NA	NA	NA	NA	NA	NA
Potri.008G224075	Chr08:18914759-18916598	3.94568	22.4531	2.50857	0.0072	0.0321189	up-regulated	PF00888	NA	NA	GO:0006511 GO:0031625	NA	NA
Potri.009G001500	Chr09:691536-698129	3.24004	8.94486	1.46505	0.00025	0.00255849	up-regulated	PF02170 PF02171 PF08699 PF16486 PF16487 PF16488	NA	K11593	GO:0003676 GO:0005515	AT2G27880	Argonaute family protein
Potri.009G004500	Chr09:1063115-1066085	17.2186	34.6169	1.00751	0.00825	0.0353341	up-regulated	PF00085	NA	K13984	GO:0045454	AT1G07960	PDI-like 5-1
Potri.009G005600	Chr09:1191732-1193873	19.4725	67.4238	1.79182	5e-05	0.000675441	up-regulated	PF00010	NA	NA	GO:0046983	AT2G28160	FER-like regulator of iron uptake
Potri.009G006600	Chr09:1357905-1360074	38.9796	78.8731	1.01681	0.00255	0.0149161	up-regulated	PF00722 PF06955	EC:2.4.1.207 EC:3.2.1.151	K08235	GO:0004553 GO:0005618 GO:0005975 GO:0006073 GO:0010411 GO:0016762 GO:0042546 GO:0048046	AT3G44990	xyloglucan endo-transglycosylase-related 8
Potri.009G008500	Chr09:1630775-1632934	10.3695	24.6783	1.2509	0.00045	0.00407181	up-regulated	PF07690	NA	K02575	GO:0016021 GO:0055085	AT5G60770	nitrate transporter 2.4
Potri.009G010400	Chr09:2001234-2008375	4.44704	9.4282	1.08414	0.0039	0.0205751	up-regulated	PF00069	EC:2.7.11.1	NA	GO:0004672 GO:0004713 GO:0005524 GO:0006468	AT2G28250	Protein kinase superfamily protein
Potri.009G010900	Chr09:2109791-2115626	3.44824	9.80843	1.50816	5e-05	0.000675441	up-regulated	NA	NA	NA	NA	AT5G60700	glycosyltransferase family protein 2
Potri.009G012600	Chr09:2278469-2279957	0.965052	16.899	4.13018	0.002	0.0125492	up-regulated	PF06830	NA	NA	NA	AT5G60520	Late embryogenesis abundant (LEA) protein-related
Potri.009G016000	Chr09:2729207-2732653	8.04244	20.3041	1.33606	0.0006	0.00503803	up-regulated	PF01137 PF05189	EC:6.5.1.4	K11108	GO:0003824 GO:0005730 GO:0006396 GO:0042254	AT5G22100	RNA cyclase family protein
Potri.009G019400	Chr09:3176776-3179324	84.5222	169.093	1.00042	0.0021	0.0129886	up-regulated	PF00411	NA	K02955	GO:0003735 GO:0005840 GO:0006412	AT2G36160	Ribosomal protein S11 family protein
Potri.009G022200	Chr09:3423235-3434001	4.9334	11.2006	1.18292	0.0025	0.0147098	up-regulated	PF08637	NA	K18158	NA	AT5G12290	dgd1 suppressor 1
Potri.009G024000	Chr09:3594990-3597768	3.04908	21.2617	2.80181	5e-05	0.000675441	up-regulated	NA	NA	NA	GO:0005515	AT1G31350	KAR-UP F-box 1
Potri.009G024100	Chr09:3609209-3616021	19.2204	63.9579	1.73448	5e-05	0.000675441	up-regulated	PF04055 PF06463 PF13353	EC:4.1.99.18	NA	GO:0003824 GO:0006777 GO:0019008 GO:0051536 GO:0051539	AT2G31955	cofactor of nitrate reductase and xanthine dehydrogenase 2
Potri.009G024200	Chr09:3618487-3619959	10.3696	28.1543	1.44099	0.0002	0.00214126	up-regulated	PF05678	NA	NA	NA	NA	NA
Potri.009G028800	Chr09:3988075-3989581	130.776	341.306	1.38397	0.00045	0.00407181	up-regulated	PF00314	NA	NA	NA	AT2G28790	Pathogenesis-related thaumatin superfamily protein
Potri.009G029300	Chr09:4039725-4041687	1.76078	8.27047	2.23176	0.0007	0.00567437	up-regulated	NA	NA	NA	NA	AT5G59350	NA
Potri.009G031200	Chr09:4209822-4214813	14.9891	30.3254	1.01661	0.00475	0.0237345	up-regulated	PF00121	EC:5.3.1.1	K01803	GO:0003824 GO:0004807 GO:0008152	NA	NA
Potri.009G038400	Chr09:4705280-4706735	6.3849	14.6861	1.20171	0.0048	0.0238649	up-regulated	PF00534 PF13439	EC:2.4.1.283 EC:2.4.1.284	NA	NA	AT5G59070	UDP-Glycosyltransferase superfamily protein
Potri.009G039500	Chr09:4773313-4776864	3.61977	10.4428	1.52853	0.00085	0.00656143	up-regulated	PF07714	EC:2.7.10.2 EC:2.7.11.1	K14500	GO:0004672 GO:0004713 GO:0005515 GO:0005524 GO:0006468	AT5G59010	Protein kinase protein with tetratricopeptide repeat domain
Potri.009G044600	Chr09:5121448-5123594	7.52986	21.2456	1.49647	0.0002	0.00214126	up-regulated	PF00201	NA	NA	GO:0008152 GO:0016758	AT1G07260	UDP-glucosyl transferase 71C3
Potri.009G045700	Chr09:5185531-5187735	0.880555	4.84522	2.46008	0.00135	0.00932133	up-regulated	PF01370	EC:1.3.1.99	NA	GO:0003824 GO:0050662	AT5G58750	NAD(P)-binding Rossmann-fold superfamily protein
Potri.009G048700	Chr09:5429958-5433074	8.41579	17.5439	1.0598	0.00225	0.0136408	up-regulated	PF03514	NA	NA	NA	AT1G50420	scarecrow-like 3
Potri.009G051000	Chr09:5599151-5602974	14.2742	29.6214	1.05323	0.00335	0.0183217	up-regulated	PF00076	NA	K12876	GO:0000166 GO:0003676 GO:0003723 GO:0005634 GO:0005737 GO:0006396	AT1G51510	RNA-binding (RRM/RBD/RNP motifs) family protein
Potri.009G051100	Chr09:5603510-5610074	2.72735	5.73859	1.0732	0.00695	0.0313446	up-regulated	NA	NA	NA	NA	NA	NA
Potri.009G051800	Chr09:5665131-5671439	17.4523	91.1287	2.38449	5e-05	0.000675441	up-regulated	PF11891	NA	NA	NA	AT5G12470	Protein of unknown function (DUF3411)
Potri.009G052600	Chr09:5716411-5722760	16.2835	39.8354	1.29064	0.0003	0.00296833	up-regulated	PF01077 PF03460	EC:1.8.7.1	K00392	GO:0016491 GO:0020037 GO:0050311 GO:0051536 GO:0051539 GO:0055114	AT5G04590	sulfite reductase
Potri.009G053800	Chr09:5792972-5799102	5.53356	13.1244	1.24597	0.00035	0.00337013	up-regulated	PF03600	NA	NA	GO:0005215 GO:0006814 GO:0016020 GO:0016021 GO:0055085	AT5G12860	dicarboxylate transporter 1
Potri.009G055600	Chr09:5932593-5937311	3.67845	8.0833	1.13585	0.00925	0.0383649	up-regulated	PF08241	EC:3.4.24.71	NA	GO:0008152 GO:0008168	AT3G60910	S-adenosyl-L-methionine-dependent methyltransferases superfamily protein
Potri.009G057800	Chr09:6051333-6055256	7.34529	55.1797	2.90925	5e-05	0.000675441	up-regulated	PF01370	EC:1.1.1.195	NA	GO:0003824 GO:0050662	NA	NA
Potri.009G058500	Chr09:6118371-6118955	45.4972	311.022	2.77317	5e-05	0.000675441	up-regulated	NA	NA	NA	NA	NA	NA
Potri.009G061100	Chr09:6314127-6323682	28.62	68.3677	1.25629	0.00025	0.00255849	up-regulated	PF01554	NA	NA	GO:0006855 GO:0015238 GO:0015297 GO:0016020 GO:0055085	AT3G08040	MATE efflux family protein
Potri.009G063400	Chr09:6461696-6464106	4.5777	26.0717	2.50979	5e-05	0.000675441	up-regulated	PF00107 PF08240	EC:1.1.1.195	K00083	GO:0008270 GO:0016491 GO:0055114	AT4G37990	elicitor-activated gene 3-2
Potri.009G064100	Chr09:6515390-6516608	74.1396	244.111	1.71922	5e-05	0.000675441	up-regulated	PF01198	NA	K02910	GO:0003735 GO:0005622 GO:0005840 GO:0006412	NA	NA
Potri.009G069100	Chr09:6840311-6843396	0.815745	22.8873	4.81028	5e-05	0.000675441	up-regulated	PF00067	EC:1.14.13.88	K13083	GO:0004497 GO:0005506 GO:0016705 GO:0020037 GO:0055114	NA	NA
Potri.009G071400	Chr09:7030527-7035652	5.44464	12.9958	1.25513	0.00635	0.0293889	up-regulated	PF00410	NA	K02957	GO:0003735 GO:0005840 GO:0006355 GO:0006412	AT2G19720	ribosomal protein S15A B
Potri.009G072400	Chr09:7093605-7095355	2.30898	46.9061	4.34445	5e-05	0.000675441	up-regulated	PF03660	NA	K12834	NA	NA	NA
Potri.009G073500	Chr09:7197715-7203158	0.783839	10.2786	3.71295	5e-05	0.000675441	up-regulated	PF02705	NA	K03549	GO:0015079 GO:0016020 GO:0071805	AT2G30070	potassium transporter 1
Potri.009G078200	Chr09:7529124-7532342	7.98589	21.255	1.41227	0.00025	0.00255849	up-regulated	PF00117	NA	NA	NA	NA	NA
Potri.009G079500	Chr09:7624056-7629811	5.64027	27.9707	2.31008	5e-05	0.000675441	up-regulated	PF03169	NA	NA	GO:0055085	AT5G64410	oligopeptide transporter 4
Potri.009G079900	Chr09:7653121-7660268	6.40902	15.3519	1.26025	0.00045	0.00407181	up-regulated	PF04931	EC:2.7.7.7	NA	GO:0003677 GO:0003887 GO:0005488 GO:0006351	AT5G64420	DNA polymerase V family
Potri.009G080800	Chr09:7711098-7720900	4.04481	8.60088	1.08841	0.00485	0.0240199	up-regulated	PF00999 PF02254	NA	NA	GO:0006812 GO:0006813 GO:0015299 GO:0016021 GO:0055085	AT4G04850	K+ efflux antiporter 3
Potri.009G081800	Chr09:7776251-7779922	3.25437	7.52486	1.20929	0.0019	0.0120735	up-regulated	PF00069 PF00560 PF08263	EC:2.7.11.1	NA	GO:0004672 GO:0004713 GO:0005515 GO:0005524 GO:0006468	NA	NA
Potri.009G083600	Chr09:7881683-7882455	6.87226	19.8393	1.5295	0.00185	0.0118442	up-regulated	PF00188	NA	K13449	NA	AT1G50060	CAP (Cysteine-rich secretory proteins, Antigen 5, and Pathogenesis-related 1 protein) superfamily protein
Potri.009G084700	Chr09:7978966-7984065	5.83487	14.537	1.31696	0.0005	0.00440956	up-regulated	PF00224 PF02887	EC:2.7.1.40	K00873	GO:0000287 GO:0003824 GO:0004743 GO:0006096 GO:0030955	NA	NA
Potri.009G087700	Chr09:8156208-8159629	10.3869	38.4157	1.88693	5e-05	0.000675441	up-regulated	PF00331	EC:3.2.1.8	NA	GO:0004553 GO:0005975	NA	NA
Potri.009G090100	Chr09:8312046-8313242	15.0592	38.2979	1.34662	0.0015	0.0101257	up-regulated	PF02148	EC:3.5.1.98	NA	GO:0008270	NA	NA
Potri.009G091200	Chr09:8363533-8366375	10.0591	21.2317	1.07772	0.0026	0.015143	up-regulated	PF13639	NA	NA	GO:0005515 GO:0008270	AT1G49850	RING/U-box superfamily protein
Potri.009G092700	Chr09:8443152-8444958	13.1699	27.524	1.06344	0.0043	0.0220768	up-regulated	PF02114	NA	NA	NA	AT3G25580	Thioredoxin superfamily protein
Potri.009G093400	Chr09:8496584-8498962	18.5751	65.134	1.81004	5e-05	0.000675441	up-regulated	NA	NA	NA	NA	AT4G34265	NA
Potri.009G096400	Chr09:8695595-8697002	2.41714	11.8017	2.28763	0.00015	0.0017104	up-regulated	PF03629	EC:3.1.1.53	NA	NA	AT4G34215	Domain of unknown function (DUF303)
Potri.009G096600	Chr09:8703470-8706748	12.7888	27.2148	1.08951	0.0016	0.0106135	up-regulated	PF00389 PF01842 PF07991	EC:1.1.1.95	K00058	GO:0004617 GO:0006564 GO:0008152 GO:0016597 GO:0016616 GO:0051287 GO:0055114	AT4G34200	D-3-phosphoglycerate dehydrogenase
Potri.009G096700	Chr09:8706975-8712436	6.34473	14.9922	1.24058	0.0015	0.0101257	up-regulated	PF03600	NA	NA	GO:0016021 GO:0055085	AT3G19490	sodium:hydrogen antiporter 1
Potri.009G097000	Chr09:8717287-8721443	10.7303	29.3315	1.45076	0.0009	0.00684614	up-regulated	PF15341	NA	NA	NA	AT2G01640	(1 of 1) PF15341 - Ribosome biogenesis protein SLX9 (SLX9)
Potri.009G097900	Chr09:8775118-8778818	2.16066	10.8559	2.32894	5e-05	0.000675441	up-regulated	PF00168	NA	NA	GO:0005515	AT4G34150	Calcium-dependent lipid-binding (CaLB domain) family protein
Potri.009G103700	Chr09:9128923-9137858	2.54185	5.09222	1.00241	0.00955	0.0393391	up-regulated	PF00675 PF05193 PF08367	NA	K06972	GO:0003824 GO:0006508 GO:0046872	AT1G49630	presequence protease 2
Potri.009G104300	Chr09:9158755-9159904	3.45511	22.9273	2.73026	5e-05	0.000675441	up-regulated	PF00135	EC:3.1.1.1	NA	NA	AT1G49650	alpha/beta-Hydrolases superfamily protein
Potri.009G104900	Chr09:9178644-9179884	2.31978	9.76323	2.07337	0.0007	0.00567437	up-regulated	PF00135	EC:3.1.1.1	NA	NA	AT1G49650	alpha/beta-Hydrolases superfamily protein
Potri.009G105300	Chr09:9197956-9203003	151.423	350.859	1.21231	0.00405	0.0211382	up-regulated	PF00076	NA	NA	GO:0000166 GO:0003676	AT1G49600	RNA-binding protein 47A
Potri.009G105700	Chr09:9231173-9237570	2.84755	6.69852	1.23412	0.00565	0.0268749	up-regulated	PF06293	EC:2.7.11.1	NA	GO:0004672 GO:0004713 GO:0005524 GO:0006468 GO:0016020 GO:0016773	NA	NA
Potri.009G108600	Chr09:9394867-9397109	0.539577	3.1601	2.55007	0.00795	0.03448	up-regulated	PF00067	NA	NA	GO:0004497 GO:0005506 GO:0016705 GO:0020037 GO:0055114	NA	NA
Potri.009G110800	Chr09:9498083-9499310	216.775	615.924	1.50655	5e-05	0.000675441	up-regulated	PF00042	NA	NA	GO:0019825 GO:0020037	AT2G16060	hemoglobin 1
Potri.009G112553	Chr09:9593227-9593917	8.5129	127.831	3.90844	5e-05	0.000675441	up-regulated	PF14368	NA	NA	NA	NA	NA
Potri.009G113300	Chr09:9627403-9629774	6.77533	16.8865	1.31751	0.00065	0.0053618	up-regulated	PF03407	EC:2.4.1.37	NA	NA	AT1G75110	Nucleotide-diphospho-sugar transferase family protein
Potri.009G117800	Chr09:9919374-9920309	4.58837	19.1934	2.06456	0.00095	0.00710875	up-regulated	PF10914	NA	NA	NA	AT1G05210	Transmembrane protein 97, predicted
Potri.009G119400	Chr09:10019384-10024624	1.3788	6.70343	2.28149	0.00065	0.0053618	up-regulated	PF00650 PF03765	NA	NA	GO:0005215 GO:0005622 GO:0006810	AT4G39180	Sec14p-like phosphatidylinositol transfer family protein
Potri.009G121200	Chr09:10150473-10154610	13.6034	28.8833	1.08627	0.0016	0.0106135	up-regulated	PF00149 PF14008 PF16656	EC:3.1.3.2 EC:3.1.3.41 EC:3.1.3.60	NA	GO:0003993 GO:0016787 GO:0046872	AT2G16430	purple acid phosphatase 10
Potri.009G121500	Chr09:10171691-10177220	2.90448	6.30001	1.11708	0.00585	0.0276203	up-regulated	PF00493 PF14551	EC:3.6.4.12	K02212	GO:0003677 GO:0003678 GO:0005524 GO:0006260 GO:0006270 GO:0042555	AT2G16440	Minichromosome maintenance (MCM2/3/5) family protein
Potri.009G121800	Chr09:10192290-10198731	3.47006	7.95097	1.19617	0.00415	0.0215086	up-regulated	NA	NA	NA	GO:0016021 GO:0051205	AT1G65080	Membrane insertion protein, OxaA/YidC with tetratricopeptide repeat domain
Potri.009G125100	Chr09:10404004-10406546	43.3196	90.454	1.06216	0.0014	0.00960879	up-regulated	PF00248	EC:1.1.1.224	NA	GO:0016491 GO:0055114	AT2G21260	NAD(P)-linked oxidoreductase superfamily protein
Potri.009G128700	Chr09:10563638-10568578	17.492	64.1643	1.87507	5e-05	0.000675441	up-regulated	PF01048	EC:2.4.2.28 EC:3.2.2.9	NA	GO:0003824 GO:0009116	AT4G38800	methylthioadenosine nucleosidase 1
Potri.009G129500	Chr09:10594231-10597731	9.44792	50.7728	2.42599	5e-05	0.000675441	up-regulated	PF00121	EC:5.3.1.1	K01803	GO:0003824 GO:0004807 GO:0008152	AT2G21170	triosephosphate isomerase
Potri.009G131300	Chr09:10690344-10694792	0.844561	3.64547	2.10983	0.00055	0.00473949	up-regulated	PF04548 PF11886	EC:3.6.5.2	NA	GO:0005525 GO:0016817	AT2G16640	multimeric translocon complex in the outer envelope membrane 132
Potri.009G132000	Chr09:10729215-10731728	11.9148	26.4522	1.15064	0.00065	0.0053618	up-regulated	PF00098 PF00313	NA	NA	GO:0003676 GO:0003677 GO:0006355 GO:0008270	AT2G21060	glycine-rich protein 2B
Potri.009G133100	Chr09:10797666-10799111	22.6306	57.019	1.33317	0.0017	0.0110974	up-regulated	PF00241	NA	NA	GO:0003779 GO:0005622 GO:0015629 GO:0030042	AT2G16700	actin depolymerizing factor 5
Potri.009G138200	Chr09:11104899-11120138	13.2165	27.0226	1.03182	0.00205	0.0127756	up-regulated	PF02985 PF03810 PF13513	NA	K18752	GO:0005488 GO:0005515 GO:0006886 GO:0008536	AT2G16950	transportin 1
Potri.009G140100	Chr09:11217818-11221304	5.3269	13.027	1.29014	0.0006	0.00503803	up-regulated	PF03759	NA	NA	GO:0005089	AT4G38430	rho guanyl-nucleotide exchange factor 1
Potri.009G140800	Chr09:11262282-11265477	12.1815	45.2594	1.89352	5e-05	0.000675441	up-regulated	PF01490	NA	NA	NA	NA	NA
Potri.009G141800	Chr09:11319719-11321489	4.3742	12.1292	1.47139	0.00205	0.0127756	up-regulated	PF00182 PF00187	EC:3.2.1.14	K01183	GO:0004568 GO:0005975 GO:0006032 GO:0008061 GO:0016998	NA	NA
Potri.009G143300	Chr09:11414985-11419733	2.02936	18.9427	3.22255	5e-05	0.000675441	up-regulated	PF01476	NA	NA	NA	AT2G17120	lysm domain GPI-anchored protein 2 precursor
Potri.009G143800	Chr09:11451903-11453157	2.89444	15.8557	2.45364	0.0019	0.0120735	up-regulated	PF03386	NA	NA	NA	NA	NA
Potri.009G145000	Chr09:11525259-11528005	6.67672	26.4251	1.9847	5e-05	0.000675441	up-regulated	PF03015 PF07993	EC:1.2.1.84	K13356	GO:0080019	NA	NA
Potri.009G145200	Chr09:11533342-11537743	1.11238	6.37486	2.51875	0.0006	0.00503803	up-regulated	PF11977	EC:3.1.26.5	K18213	NA	AT2G16650	proteinaceous RNase P 2
Potri.009G145700	Chr09:11565125-11567087	5.02003	40.3788	3.00783	5e-05	0.000675441	up-regulated	PF06830	NA	NA	NA	NA	NA
Potri.009G147800	Chr09:11678708-11684596	11.0394	27.767	1.33072	0.0001	0.00121895	up-regulated	PF01966	NA	NA	NA	AT5G40290	HD domain-containing metal-dependent phosphohydrolase family protein
Potri.009G148800	Chr09:11747016-11748691	28.9204	76.9998	1.41277	5e-05	0.000675441	up-regulated	PF00800	EC:4.2.1.91	K05359	GO:0004664 GO:0008152 GO:0009094 GO:0016597	AT1G08250	arogenate dehydratase 6
Potri.009G149900	Chr09:11845576-11850002	5.48501	16.2818	1.5697	5e-05	0.000675441	up-regulated	PF01490	NA	NA	NA	AT1G08230	Transmembrane amino acid transporter family protein
Potri.009G150600	Chr09:11899295-11902542	52.83	154.77	1.5507	5e-05	0.000675441	up-regulated	PF01073	EC:4.1.1.35	K12449	GO:0003854 GO:0006694 GO:0016616 GO:0055114	AT2G27860	UDP-D-apiose/UDP-D-xylose synthase 1
Potri.009G151300	Chr09:11926097-11929170	2.96787	7.47625	1.33289	0.0096	0.0394814	up-regulated	PF01432	EC:3.4.24.70	NA	GO:0004222 GO:0006508	NA	NA
Potri.009G154100	Chr09:12077587-12080744	0.626724	3.13506	2.32259	0.0037	0.0197239	up-regulated	PF00069 PF08488 PF13947	EC:2.7.11.1	NA	GO:0004672 GO:0004674 GO:0004713 GO:0005509 GO:0005515 GO:0005524 GO:0006468 GO:0016021 GO:0030247	NA	NA
Potri.009G155800	Chr09:12160150-12161492	4.80478	11.2592	1.22856	0.00735	0.0326296	up-regulated	PF12695	EC:3.1.1.1	NA	NA	NA	NA
Potri.009G157900	Chr09:12277220-12279762	18.43	38.2414	1.05308	0.00105	0.00769899	up-regulated	PF00400 PF12937	NA	NA	GO:0005515	AT5G21040	F-box protein 2
Potri.009G160200	Chr09:12399178-12404715	5.98287	18.5204	1.63021	5e-05	0.000675441	up-regulated	PF06058	NA	K12611	NA	AT1G08370	decapping 1
Potri.009G161700	Chr09:12477996-12480196	1.25768	8.29083	2.72075	0.00685	0.030991	up-regulated	PF04844	NA	NA	NA	NA	NA
Potri.009G163800	Chr09:12576320-12578693	172.417	687.388	1.99522	5e-05	0.000675441	up-regulated	PF00111	NA	K02639	GO:0009055 GO:0022900 GO:0051536 GO:0051537	AT2G27510	ferredoxin 3
Potri.009G164600	Chr09:12635070-12637481	5.42214	15.4124	1.50716	0.0018	0.0116083	up-regulated	PF12697	EC:3.1.1.3	NA	NA	AT3G44510	alpha/beta-Hydrolases superfamily protein
Potri.009G165000	Chr09:12646245-12650723	30.1245	69.0708	1.19714	0.00045	0.00407181	up-regulated	PF02167	NA	K00413	GO:0009055 GO:0020037	AT3G27240	Cytochrome C1 family
Potri.009G165900	Chr09:12691043-12695743	1.60626	6.78441	2.07852	0.0006	0.00503803	up-regulated	PF00514 PF04564	EC:6.3.2.19	NA	GO:0004842 GO:0005488 GO:0005515 GO:0016567	NA	NA
Potri.009G167400	Chr09:12774899-12781531	2.52534	6.59767	1.38548	0.0024	0.0142603	up-regulated	PF07714	EC:2.7.10.2 EC:2.7.11.1	NA	GO:0004672 GO:0004713 GO:0005524 GO:0006468	AT2G17220	Protein kinase superfamily protein
Potri.009G168200	Chr09:12816695-12819803	6.78045	17.2862	1.35017	0.0001	0.00121895	up-regulated	PF07690	NA	NA	GO:0016021 GO:0055085	AT5G44370	phosphate transporter 4;6
Potri.009G168500	Chr09:12831053-12839056	25.6766	72.7333	1.50216	0.0001	0.00121895	up-regulated	PF07690	NA	NA	GO:0016020 GO:0016021 GO:0022891 GO:0055085	AT4G35300	tonoplast monosaccharide transporter2
Potri.010G001100	Chr10:120146-123684	14.0344	33.1788	1.24129	0.0002	0.00214126	up-regulated	PF04833	NA	NA	GO:0004553 GO:0010215 GO:0016049 GO:0030246 GO:0030247 GO:0031225	AT3G16860	COBRA-like protein 8 precursor
Potri.010G001500	Chr10:177984-181363	8.86281	26.0134	1.55342	5e-05	0.000675441	up-regulated	PF07714	EC:2.7.11.1	K13436	GO:0004672 GO:0004713 GO:0005524 GO:0006468	NA	NA
Potri.010G001600	Chr10:182320-187873	6.06416	18.1648	1.58277	5e-05	0.000675441	up-regulated	PF00069	EC:2.7.11.1	NA	GO:0004672 GO:0004713 GO:0005524 GO:0006468	AT5G18500	Protein kinase superfamily protein
Potri.010G001700	Chr10:197843-203786	17.5327	42.6851	1.28368	0.00025	0.00255849	up-regulated	PF03151	NA	NA	NA	AT1G48230	nodulin MtN21 /EamA-like transporter family protein
Potri.010G003500	Chr10:325920-327999	58.798	124.367	1.08077	0.00145	0.00986937	up-regulated	PF00383	EC:3.5.4.3	NA	GO:0003824 GO:0008270	NA	NA
Potri.010G010500	Chr10:1912590-1914089	5.06851	11.5191	1.1844	0.00405	0.0211382	up-regulated	PF13639	NA	NA	GO:0005515 GO:0008270	AT3G16720	TOXICOS EN LEVADURA 2
Potri.010G010700	Chr10:1953319-1955278	25.921	79.2606	1.61248	5e-05	0.000675441	up-regulated	PF12697	EC:3.3.2.10	NA	GO:0003824	AT4G15960	alpha/beta-Hydrolases superfamily protein
Potri.010G013300	Chr10:2292283-2299214	1.22694	3.64437	1.5706	0.0011	0.00797396	up-regulated	PF12717	NA	K11491	GO:0005488 GO:0007076	AT4G15890	binding
Potri.010G019000	Chr10:3023432-3027935	45.1806	105.684	1.22598	0.00065	0.0053618	up-regulated	PF01487 PF01488 PF08501	EC:1.1.1.25 EC:4.2.1.10	K13832	GO:0003824 GO:0003855 GO:0004764 GO:0019632 GO:0050661 GO:0055114	AT3G06350	dehydroquinate dehydratase, putative / shikimate dehydrogenase, putative
Potri.010G022800	Chr10:3336300-3338983	8.55159	18.8127	1.13744	0.0048	0.0238649	up-regulated	PF00238	NA	K02874	GO:0003735 GO:0005840 GO:0006412 GO:0015934	AT5G46160	Ribosomal protein L14p/L23e family protein
Potri.010G028900	Chr10:4159396-4161226	71.2094	207.583	1.54355	5e-05	0.000675441	up-regulated	PF01027	NA	K06890	NA	AT4G15470	Bax inhibitor-1 family protein
Potri.010G029100	Chr10:4177568-4182431	48.5841	97.3056	1.00204	0.0033	0.0181043	up-regulated	PF00120 PF03951	EC:6.3.1.2	K01915	GO:0003824 GO:0004356 GO:0006542 GO:0006807	AT5G35630	glutamine synthetase 2
Potri.010G030500	Chr10:4515468-4517384	1.47438	4.49056	1.60679	0.0069	0.0311619	up-regulated	PF01715	EC:2.5.1.112 EC:2.5.1.27	K10760	GO:0008033	AT5G19040	isopentenyltransferase 5
Potri.010G031000	Chr10:4653033-4657059	13.8136	28.1832	1.02874	0.00225	0.0136408	up-regulated	PF00646 PF01167	NA	NA	GO:0005515	AT2G47900	tubby like protein 3
Potri.010G037500	Chr10:6670094-6671258	23.4871	85.8277	1.86958	5e-05	0.000675441	up-regulated	PF07876	NA	NA	NA	AT3G17210	heat stable protein 1
Potri.010G038300	Chr10:6789159-6790864	8.45282	23.11	1.45102	0.0002	0.00214126	up-regulated	PF01501	EC:2.4.1.43	NA	GO:0016757	AT1G24170	Nucleotide-diphospho-sugar transferases superfamily protein
Potri.010G038400	Chr10:6815241-6821328	20.6821	56.3621	1.44635	5e-05	0.000675441	up-regulated	PF00676	EC:1.2.4.1	K00161	GO:0004739 GO:0006086 GO:0008152 GO:0016624 GO:0043231	AT1G59900	pyruvate dehydrogenase complex E1 alpha subunit
Potri.010G040100	Chr10:7038011-7047047	9.62395	19.9166	1.04927	0.00485	0.0240199	up-regulated	PF07059	NA	NA	NA	AT1G59650	Protein of unknown function (DUF1336)
Potri.010G042100	Chr10:7344970-7349173	24.6144	53.2149	1.11233	0.00075	0.0059701	up-regulated	PF00295	EC:3.2.1.15	NA	GO:0004650 GO:0005975	AT1G60590	Pectin lyase-like superfamily protein
Potri.010G042500	Chr10:7424825-7431814	2.07892	5.90716	1.50663	0.00285	0.0162448	up-regulated	PF01985	NA	NA	GO:0003723	AT1G23400	RNA-binding CRS1 / YhbY (CRM) domain-containing protein
Potri.010G044601	Chr10:7649561-7651625	5.9934	12.9665	1.11335	0.0051	0.0249513	up-regulated	NA	NA	NA	NA	NA	NA
Potri.010G045800	Chr10:7761198-7761943	77.2902	154.602	1.0002	0.0026	0.015143	up-regulated	PF00828	NA	K02900	NA	AT1G23290	Ribosomal protein L18e/L15 superfamily protein
Potri.010G051900	Chr10:8353595-8359290	7.02377	14.0644	1.00173	0.0049	0.0241893	up-regulated	PF02096	NA	NA	GO:0016021 GO:0051205	AT1G24490	OxaA/YidC-like membrane insertion protein
Potri.010G055400	Chr10:8648181-8651220	345.706	1019.79	1.56065	0.004	0.0209582	up-regulated	PF00044 PF02800	EC:1.2.1.12	K00134	GO:0006006 GO:0016620 GO:0050661 GO:0051287 GO:0055114	AT1G13440	glyceraldehyde-3-phosphate dehydrogenase C2
Potri.010G056000,Potri.010G056100	Chr10:8673108-8677925	7.39889	19.2812	1.38181	0.0011	0.00797396	up-regulated	NA	NA	NA	NA	NA	NA
Potri.010G056400	Chr10:8710480-8712100	3.23929	10.8097	1.73857	0.0004	0.00372808	up-regulated	PF02458	EC:2.3.1.160	NA	GO:0016747	NA	NA
Potri.010G056450	Chr10:8734123-8735737	7.16643	41.5879	2.53684	5e-05	0.000675441	up-regulated	PF02458	EC:2.3.1.160	NA	GO:0016747	NA	NA
Potri.010G056800	Chr10:8762053-8765457	1.72499	4.50629	1.38535	0.0087	0.0368015	up-regulated	PF03763	NA	NA	NA	AT1G67590	Remorin family protein
Potri.010G057400	Chr10:8818560-8823599	51.8818	107.921	1.05667	0.00265	0.015337	up-regulated	PF01512 PF10531 PF10589	EC:1.6.5.3 EC:1.6.99.3	K03942	GO:0010181 GO:0016651 GO:0051287 GO:0051539 GO:0055114	AT5G08530	51 kDa subunit of complex I
Potri.010G057600	Chr10:8827035-8829692	4.81364	25.5522	2.40825	5e-05	0.000675441	up-regulated	PF03151	NA	NA	NA	AT1G76340	golgi nucleotide sugar transporter 3
Potri.010G062300	Chr10:9157278-9162981	1.63976	6.44122	1.97385	0.0019	0.0120735	up-regulated	PF04422 PF04432	EC:1.17.7.2	K18010	GO:0003824 GO:0016491 GO:0055114	AT1G04620	coenzyme F420 hydrogenase family / dehydrogenase, beta subunit family
Potri.010G066500	Chr10:9484885-9486233	2.27589	33.2122	3.86721	5e-05	0.000675441	up-regulated	PF03767	EC:3.1.3.2	NA	GO:0003993	AT5G44020	HAD superfamily, subfamily IIIB acid phosphatase
Potri.010G069800	Chr10:9801715-9805906	0.655599	5.80916	3.14744	0.00145	0.00986937	up-regulated	PF01657 PF07714	EC:2.7.11.1	NA	GO:0004672 GO:0004713 GO:0005524 GO:0006468	NA	NA
Potri.010G071000	Chr10:9919984-9923564	37.982	121.147	1.67337	5e-05	0.000675441	up-regulated	PF00056 PF02866	EC:1.1.1.37	K00025	GO:0003824 GO:0005975 GO:0006108 GO:0016491 GO:0016615 GO:0016616 GO:0019752 GO:0030060 GO:0055114	AT1G04410	Lactate/malate dehydrogenase family protein
Potri.010G073400	Chr10:10134488-10136627	12.3654	47.2714	1.93466	5e-05	0.000675441	up-regulated	PF05514	NA	NA	NA	AT4G14420	HR-like lesion-inducing protein-related
Potri.010G073900	Chr10:10172382-10172832	4.72443	31.7528	2.74867	0.0035	0.0189436	up-regulated	NA	NA	NA	NA	AT3G23170	NA
Potri.010G074700	Chr10:10269254-10273189	7.65898	16.3896	1.09756	0.00255	0.0149161	up-regulated	PF03552	EC:2.4.1.12	NA	GO:0016020 GO:0016760 GO:0030244	NA	NA
Potri.010G078300	Chr10:10469675-10472280	7.47727	25.857	1.78997	0.0001	0.00121895	up-regulated	PF02309	NA	K14484	GO:0005634 GO:0006355	AT3G23050	indole-3-acetic acid 7
Potri.010G082300	Chr10:10982510-10985092	5.95725	16.4915	1.469	0.00105	0.00769899	up-regulated	PF12695	EC:3.1.1.14	K08099	GO:0015996 GO:0047746	AT5G43860	chlorophyllase 2
Potri.010G083900	Chr10:11119528-11121928	0.941154	3.02062	1.68234	0.0063	0.0292223	up-regulated	PF13041	NA	NA	GO:0005515	AT3G22670	Pentatricopeptide repeat (PPR) superfamily protein
Potri.010G085900	Chr10:11215308-11219897	3.69729	7.44789	1.01036	0.00915	0.0380808	up-regulated	PF03092	NA	NA	GO:0006810 GO:0016021	AT2G32040	Major facilitator superfamily protein
Potri.010G088000	Chr10:11337303-11341898	13.2587	32.5503	1.29573	0.0001	0.00121895	up-regulated	PF01975	EC:3.1.3.5	K03787	GO:0016787	AT4G14930	Survival protein SurE-like phosphatase/nucleotidase
Potri.010G091400	Chr10:11622768-11628089	0.519409	3.62947	2.80482	0.0067	0.0305168	up-regulated	PF02598	NA	NA	NA	AT5G19300	(1 of 1) PTHR12150:SF13 - DUF171 FAMILY PROTEIN
Potri.010G092900	Chr10:11725390-11736741	5.7292	13.0638	1.18917	0.00095	0.00710875	up-regulated	PF00128 PF07821	EC:3.2.1.1 EC:3.2.1.141	NA	GO:0003824 GO:0004556 GO:0005509 GO:0005975 GO:0043169	AT1G69830	alpha-amylase-like 3
Potri.010G094100	Chr10:11819691-11824859	16.0476	51.321	1.67719	5e-05	0.000675441	up-regulated	PF03141	NA	NA	GO:0008168	AT1G26850	S-adenosyl-L-methionine-dependent methyltransferases superfamily protein
Potri.010G094600	Chr10:11856780-11860210	10.8846	37.0598	1.76757	0.0001	0.00121895	up-regulated	PF01564	EC:2.5.1.16	K00797	GO:0003824 GO:0006595	AT1G23820	spermidine synthase 1
Potri.010G094900	Chr10:11885784-11888111	5.07634	13.8269	1.44561	0.00465	0.0233466	up-regulated	NA	NA	NA	NA	AT1G10522	NA
Potri.010G095601	Chr10:11952560-11957435	2.44682	5.23407	1.09703	0.0081	0.034913	up-regulated	PF09793	NA	NA	NA	AT1G24050	RNA-processing, Lsm domain
Potri.010G096500	Chr10:12010356-12018325	1.36733	30.1904	4.46466	5e-05	0.000675441	up-regulated	PF00587 PF03129 PF07973	EC:6.1.1.3	NA	GO:0000166 GO:0004812 GO:0004829 GO:0005524 GO:0005737 GO:0006418 GO:0006435 GO:0016876 GO:0043039	NA	NA
Potri.010G097100	Chr10:12062700-12067419	3.97781	21.6767	2.4461	0.0002	0.00214126	up-regulated	NA	NA	NA	NA	NA	NA
Potri.010G098600	Chr10:12168698-12170754	2.97345	7.78988	1.38946	0.0041	0.0213555	up-regulated	PF13041	NA	NA	GO:0005515	AT1G73400	Pentatricopeptide repeat (PPR) superfamily protein
Potri.010G102100	Chr10:12454865-12460947	4.87919	10.5088	1.10689	0.0023	0.0138561	up-regulated	NA	NA	NA	NA	AT1G14710	hydroxyproline-rich glycoprotein family protein
Potri.010G107300	Chr10:12847630-12849392	17.9731	37.9498	1.07825	0.0029	0.0164603	up-regulated	PF00293	EC:3.6.1.13 EC:3.6.1.22	K07766	GO:0016787	AT1G14860	nudix hydrolase homolog 18
Potri.010G110850	Chr10:13094901-13095045	402.008	1877	2.22314	0.00065	0.0053618	up-regulated	NA	NA	NA	NA	AT1G23149	conserved peptide upstream open reading frame 29
Potri.010G111600	Chr10:13156919-13157443	104.332	216.479	1.05304	0.0095	0.0391894	up-regulated	PF00166	NA	K04078	GO:0005737 GO:0006457	NA	NA
Potri.010G113000	Chr10:13285738-13291165	11.7102	28.191	1.26747	0.0003	0.00296833	up-regulated	PF06886	NA	NA	NA	AT1G70950	TPX2 (targeting protein for Xklp2) protein family
Potri.010G114000	Chr10:13365716-13372264	3.585	11.2344	1.64789	0.0036	0.019348	up-regulated	PF00249	NA	K09422	GO:0003677	NA	NA
Potri.010G116400	Chr10:13568774-13574862	8.79352	19.3915	1.14091	0.0005	0.00440956	up-regulated	PF03097 PF13949	NA	K12200	GO:0005515	AT1G15130	Endosomal targeting BRO1-like domain-containing protein
Potri.010G116500	Chr10:13576825-13581479	13.4277	30.1597	1.16741	0.00225	0.0136408	up-regulated	PF00175	EC:1.14.13.7	NA	GO:0016491 GO:0055114	AT1G15140	FAD/NAD(P)-binding oxidoreductase
Potri.010G116600	Chr10:13583675-13587911	102.539	238.69	1.21896	0.00415	0.0215086	up-regulated	PF00006 PF00306 PF02874 PF11421	EC:3.6.3.14	K02133	GO:0000275 GO:0005524 GO:0006754 GO:0015986 GO:0015991 GO:0015992 GO:0016820 GO:0016887 GO:0033178 GO:0046034 GO:0046933	AT5G08680	ATP synthase alpha/beta family protein
Potri.010G122000	Chr10:13970252-13977669	9.18936	24.0273	1.38664	0.0001	0.00121895	up-regulated	NA	EC:3.1.2.6	NA	NA	AT1G25375	Metallo-hydrolase/oxidoreductase superfamily protein
Potri.010G122866,Potri.010G122932	Chr10:14077873-14087940	3.98872	9.70501	1.2828	0.0036	0.019348	up-regulated	NA	NA	NA	NA	NA	NA
Potri.010G123400	Chr10:14114754-14119140	28.2681	58.1943	1.0417	0.0031	0.0172963	up-regulated	PF00582	NA	NA	GO:0006950	NA	NA
Potri.010G123700	Chr10:14133663-14134845	7.93594	33.8744	2.09372	5e-05	0.000675441	up-regulated	PF05678	NA	NA	NA	NA	NA
Potri.010G124700	Chr10:14213836-14214728	14.4876	36.9483	1.35069	0.00085	0.00656143	up-regulated	NA	NA	NA	NA	AT1G68500	NA
Potri.010G125200	Chr10:14252469-14255687	6.59084	14.5951	1.14695	0.00555	0.0265422	up-regulated	PF02574	EC:2.1.1.10	K00547	NA	AT3G25900	Homocysteine S-methyltransferase family protein
Potri.010G127000	Chr10:14422078-14425001	3.63609	11.9423	1.71562	0.00045	0.00407181	up-regulated	PF03398	NA	NA	NA	AT1G13340	Regulator of Vps4 activity in the MVB pathway protein
Potri.010G127800	Chr10:14462563-14465623	7.60785	66.329	3.12408	5e-05	0.000675441	up-regulated	PF04749	NA	NA	NA	AT1G68630	PLAC8 family protein
Potri.010G128100	Chr10:14472289-14479629	1.59878	4.43723	1.47269	0.0048	0.0238649	up-regulated	PF04515	NA	NA	NA	AT1G25500	Plasma-membrane choline transporter family protein
Potri.010G129400	Chr10:14598794-14600584	3.41839	19.1708	2.48752	5e-05	0.000675441	up-regulated	PF01501	EC:2.4.1.43	NA	GO:0016757	AT1G13250	galacturonosyltransferase-like 3
Potri.010G129800	Chr10:14638422-14641180	31.5274	103.627	1.71672	5e-05	0.000675441	up-regulated	PF01370	EC:1.17.1.3	K13081	GO:0003824 GO:0050662	NA	NA
Potri.010G131800	Chr10:14790447-14802105	0.833565	2.78956	1.74267	0.0027	0.0155558	up-regulated	PF00311	EC:4.1.1.31	K01595	GO:0003824 GO:0006099 GO:0008964 GO:0015977	AT1G68750	phosphoenolpyruvate carboxylase 4
Potri.010G132101	Chr10:14827126-14827393	159.414	487.752	1.61337	0.00215	0.0131947	up-regulated	NA	NA	NA	NA	NA	NA
Potri.010G133800	Chr10:14969191-14976369	21.7811	52.7744	1.27676	0.00015	0.0017104	up-regulated	PF01066	EC:2.7.8.1 EC:2.7.8.2	K00993	GO:0008654 GO:0016020 GO:0016780	AT3G25585	aminoalcoholphosphotransferase
Potri.010G137900	Chr10:15223977-15226913	9.52222	23.4223	1.29851	0.0003	0.00296833	up-regulated	PF03909	NA	NA	NA	AT1G26300	BSD domain-containing protein
Potri.010G139300	Chr10:15336550-15338875	5.85859	35.2327	2.58829	5e-05	0.000675441	up-regulated	PF00067	NA	K15639	GO:0004497 GO:0005506 GO:0016705 GO:0020037 GO:0055114	NA	NA
Potri.010G139600	Chr10:15357021-15360666	13.7526	38.9864	1.50327	5e-05	0.000675441	up-regulated	PF00067	NA	NA	GO:0004497 GO:0005506 GO:0016705 GO:0020037 GO:0055114	NA	NA
Potri.010G141201	Chr10:15434519-15436702	0.505927	4.41803	3.1264	0.00345	0.0187347	up-regulated	PF12854	NA	NA	NA	NA	NA
Potri.010G141300	Chr10:15437766-15442030	36.0916	76.4926	1.08366	0.00365	0.0195344	up-regulated	PF04667	NA	NA	NA	AT4G16146	cAMP-regulated phosphoprotein 19-related protein
Potri.010G141900	Chr10:15485172-15487440	33.8635	89.9673	1.40967	5e-05	0.000675441	up-regulated	PF08477	NA	K07953	GO:0005525 GO:0005622 GO:0006886 GO:0007264	AT4G02080	secretion-associated RAS super family 2
Potri.010G142100	Chr10:15491771-15499548	9.19691	24.0196	1.38499	5e-05	0.000675441	up-regulated	PF00070 PF01134 PF02852	EC:1.8.1.4	K00382	GO:0008033 GO:0016491 GO:0045454 GO:0050660 GO:0055114	AT3G16950	lipoamide dehydrogenase 1
Potri.010G143000	Chr10:15581868-15585873	4.02395	11.4558	1.50939	0.0063	0.0292223	up-regulated	PF13419	EC:3.3.2.10	NA	GO:0008152 GO:0016787	AT1G79790	Haloacid dehalogenase-like hydrolase (HAD) superfamily protein
Potri.010G143166	Chr10:15600417-15602225	86.9199	198.998	1.195	0.00125	0.00878404	up-regulated	PF00332	EC:3.2.1.39	NA	GO:0004553 GO:0005975	AT4G16260	Glycosyl hydrolase superfamily protein
Potri.010G145400	Chr10:15700934-15702468	19.3239	54.7769	1.50318	0.0003	0.00296833	up-regulated	PF14380	NA	NA	NA	NA	NA
Potri.010G145700,Potri.010G145766,Potri.010G145832	Chr10:15709249-15721797	3.74116	10.6093	1.50377	0.0002	0.00214126	up-regulated	NA	NA	NA	NA	NA	NA
Potri.010G146100	Chr10:15743216-15745017	4.26628	15.5105	1.8622	0.00135	0.00932133	up-regulated	NA	NA	NA	NA	AT3G06610	DNA-binding enhancer protein-related
Potri.010G146400	Chr10:15754579-15757873	17.9884	79.8021	2.14936	5e-05	0.000675441	up-regulated	PF16113	NA	NA	NA	AT4G16210	enoyl-CoA hydratase/isomerase A
Potri.010G148600	Chr10:15931858-15937941	20.7244	44.7476	1.11048	0.00845	0.0359626	up-regulated	PF07019	NA	NA	GO:0005783 GO:0008519 GO:0015696 GO:0016020 GO:0016021 GO:0072546	AT5G49540	Rab5-interacting family protein
Potri.010G150700	Chr10:16086479-16087402	18.7513	220.348	3.55472	5e-05	0.000675441	up-regulated	PF07876	NA	NA	NA	NA	NA
Potri.010G150800	Chr10:16101970-16103354	4.36368	171.773	5.29882	5e-05	0.000675441	up-regulated	PF07876	NA	NA	NA	NA	NA
Potri.010G150900	Chr10:16105198-16106209	27.7507	66.598	1.26295	0.00025	0.00255849	up-regulated	PF07876	NA	NA	NA	NA	NA
Potri.010G151400	Chr10:16130189-16132499	1.41591	5.59703	1.98293	0.00415	0.0215086	up-regulated	PF00070 PF01134 PF02852	EC:1.8.1.4	K00382	GO:0004148 GO:0008033 GO:0016491 GO:0045454 GO:0050660 GO:0055114	AT1G48030	mitochondrial lipoamide dehydrogenase 1
Potri.010G152000	Chr10:16162509-16165290	10.5858	34.3303	1.69736	5e-05	0.000675441	up-regulated	PF12708	EC:3.2.1.15	NA	NA	AT1G48100	Pectin lyase-like superfamily protein
Potri.010G152600	Chr10:16205705-16208147	27.3671	58.7596	1.10238	0.00215	0.0131947	up-regulated	PF08477	NA	K07937 K07977	GO:0005525 GO:0005622 GO:0006886 GO:0007264 GO:0015031	NA	NA
Potri.010G153500	Chr10:16276790-16279018	68.7991	206.901	1.58848	5e-05	0.000675441	up-regulated	PF00438 PF02772 PF02773	EC:2.5.1.6	K00789	GO:0004478 GO:0005524 GO:0006556	NA	NA
Potri.010G155300	Chr10:22714867-22718645	1.46555	4.65857	1.66844	0.00785	0.0342078	up-regulated	PF08569	NA	K08272	GO:0005488	NA	NA
Potri.010G161300	Chr10:16680787-16683373	9.3966	32.6009	1.7947	5e-05	0.000675441	up-regulated	PF12796 PF13637	NA	K06694	GO:0005515	AT2G03430	Ankyrin repeat family protein
Potri.010G161400	Chr10:16683774-16686039	2.38929	10.119	2.08241	0.00655	0.0300601	up-regulated	NA	NA	NA	NA	AT2G03420	NA
Potri.010G162800	Chr10:16768094-16770210	90.8206	182.656	1.00804	0.0019	0.0120735	up-regulated	PF01287	NA	K03263	GO:0003723 GO:0003746 GO:0006452 GO:0043022 GO:0045901 GO:0045905	AT1G13950	eukaryotic elongation factor 5A-1
Potri.010G164600	Chr10:16882827-16885555	10.3266	31.5715	1.61225	0.0001	0.00121895	up-regulated	PF01105	NA	NA	GO:0006810 GO:0016021	AT1G69460	emp24/gp25L/p24 family/GOLD family protein
Potri.010G166500	Chr10:16983409-16986166	31.0424	84.6333	1.44698	5e-05	0.000675441	up-regulated	PF06127	NA	NA	NA	AT1G74440	Protein of unknown function (DUF962)
Potri.010G167200	Chr10:17020561-17023093	28.0829	77.6928	1.46809	5e-05	0.000675441	up-regulated	PF01357 PF03330	NA	NA	GO:0005576 GO:0009664	AT2G03090	expansin A15
Potri.010G167600	Chr10:17063137-17066203	3.94303	9.31386	1.24007	0.00255	0.0149161	up-regulated	PF02701	NA	NA	GO:0003677 GO:0006355	AT3G47500	cycling DOF factor 3
Potri.010G169800	Chr10:17169634-17177413	5.19724	13.8339	1.41239	5e-05	0.000675441	up-regulated	PF02985 PF03810	NA	NA	GO:0005488 GO:0005515 GO:0006886 GO:0008536	AT4G27640	ARM repeat superfamily protein
Potri.010G170900	Chr10:17248498-17252335	2.23576	9.30483	2.05721	0.00015	0.0017104	up-regulated	PF03000	NA	NA	GO:0005515	AT1G50280	Phototropic-responsive NPH3 family protein
Potri.010G171500	Chr10:17299581-17303662	6.2591	12.6065	1.01014	0.00565	0.0268749	up-regulated	PF00162	EC:2.7.2.3	K00927	GO:0004618 GO:0006096	AT1G56190	Phosphoglycerate kinase family protein
Potri.010G171600	Chr10:17305844-17309959	108.547	280.798	1.37122	0.00025	0.00255849	up-regulated	PF00162	EC:2.7.2.3	K00927	GO:0004618 GO:0006096	AT1G79550	phosphoglycerate kinase
Potri.010G172900	Chr10:17390149-17398329	0.925473	4.06301	2.13429	0.0082	0.0352119	up-regulated	PF01545 PF16916	NA	NA	GO:0006812 GO:0008324 GO:0016021 GO:0055085	AT1G79520	Cation efflux family protein
Potri.010G175300	Chr10:17587289-17590015	2.77806	14.3568	2.36958	5e-05	0.000675441	up-regulated	PF03352	EC:3.2.2.20	K01246	GO:0003824 GO:0006281 GO:0006284 GO:0008725	AT5G44680	DNA glycosylase superfamily protein
Potri.010G175700	Chr10:17612604-17614924	6.14162	17.3784	1.50061	0.00145	0.00986937	up-regulated	PF02567	EC:5.3.3.17	NA	GO:0003824 GO:0009058	AT1G03210	Phenazine biosynthesis PhzC/PhzF protein
Potri.010G177700	Chr10:17739275-17743837	4.24661	10.0569	1.2438	0.0058	0.0274407	up-regulated	PF00107 PF16884	EC:1.1.1.54 EC:1.3.1.102 EC:1.3.1.74	NA	GO:0008270 GO:0016491 GO:0055114	AT1G65560	Zinc-binding dehydrogenase family protein
Potri.010G180300	Chr10:17925692-17928624	7.16815	19.5727	1.44917	0.00045	0.00407181	up-regulated	PF02902	EC:3.4.22.68	NA	GO:0006508 GO:0008234	AT3G48480	Cysteine proteinases superfamily protein
Potri.010G181200	Chr10:17998158-17999655	38.4696	129.846	1.75502	0.00895	0.0374999	up-regulated	PF01781	NA	K02923	GO:0003735 GO:0005622 GO:0005840 GO:0006412	AT2G43460	Ribosomal L38e protein family
Potri.010G182100	Chr10:18037990-18041414	19.2014	40.5593	1.07882	0.0006	0.00503803	up-regulated	PF04749 PF11204	NA	NA	NA	AT5G05350	PLAC8 family protein
Potri.010G182800	Chr10:18081873-18082688	10.2297	32.7774	1.67994	0.00115	0.00824274	up-regulated	PF07145	NA	NA	NA	NA	NA
Potri.010G183400	Chr10:18111400-18114779	1.44726	4.77996	1.72368	0.00105	0.00769899	up-regulated	PF00560 PF07714 PF08263 PF13855	EC:2.7.11.1	NA	GO:0004672 GO:0004713 GO:0005515 GO:0005524 GO:0006468	AT3G51740	inflorescence meristem receptor-like kinase 2
Potri.010G184200	Chr10:18173200-18178644	0.776851	16.0191	4.36601	5e-05	0.000675441	up-regulated	PF03644	EC:3.2.1.96	K01227	GO:0005737 GO:0005975 GO:0006629 GO:0008081 GO:0016810 GO:0033925	AT3G11040	Glycosyl hydrolase family 85
Potri.010G185600	Chr10:18270895-18275152	5.93459	12.316	1.05332	0.0037	0.0197239	up-regulated	PF01103 PF07244	NA	K07277	GO:0019867	AT3G11070	Outer membrane OMP85 family protein
Potri.010G191100	Chr10:18667227-18670974	9.37918	22.3285	1.25135	0.00125	0.00878404	up-regulated	PF05739 PF11416	NA	K08490	GO:0005515 GO:0016020 GO:0016192	AT5G05760	syntaxin of plants 31
Potri.010G191600	Chr10:18694138-18697190	0.40753	2.9154	2.83872	0.00785	0.0342078	up-regulated	NA	NA	NA	GO:0005515	NA	NA
Potri.010G191700	Chr10:18698781-18703770	14.3633	39.6656	1.4655	0.00025	0.00255849	up-regulated	PF09258	EC:2.4.1.223	NA	GO:0006024 GO:0015012 GO:0016021	AT3G55830	Nucleotide-diphospho-sugar transferases superfamily protein
Potri.010G196300	Chr10:19015310-19015803	27.6161	91.6194	1.73014	0.00045	0.00407181	up-regulated	PF14368	NA	NA	NA	AT5G05960	Bifunctional inhibitor/lipid-transfer protein/seed storage 2S albumin superfamily protein
Potri.010G197500	Chr10:19078817-19084708	2.45472	5.06407	1.04474	0.00935	0.0387027	up-regulated	PF00412 PF12315	NA	NA	GO:0008270	AT2G39830	DA1-related protein 2
Potri.010G197700	Chr10:19094982-19101640	0.775407	3.95176	2.34947	0.0011	0.00797396	up-regulated	PF00400	NA	NA	GO:0005515	AT5G05970	Transducin/WD40 repeat-like superfamily protein
Potri.010G198100	Chr10:19121319-19122467	53.9013	186.591	1.79148	5e-05	0.000675441	up-regulated	NA	NA	NA	NA	NA	NA
Potri.010G200500	Chr10:19289623-19292919	2.62381	9.87204	1.91169	5e-05	0.000675441	up-regulated	PF00004	NA	NA	GO:0005524	AT2G39730	rubisco activase
Potri.010G203000	Chr10:19507026-19510214	3.5101	19.2626	2.45622	0.0023	0.0138561	up-regulated	PF00168	NA	NA	GO:0005515	AT3G55470	Calcium-dependent lipid-binding (CaLB domain) family protein
Potri.010G203500	Chr10:19539855-19543396	255.092	591.869	1.21426	0.0065	0.0299143	up-regulated	PF00121	EC:5.3.1.1	K01803	GO:0003824 GO:0004807 GO:0008152	AT3G55440	triosephosphate isomerase
Potri.010G203600	Chr10:19550963-19554071	1.08935	4.96642	2.18873	0.00425	0.0218935	up-regulated	PF05916	NA	NA	GO:0005634 GO:0006260	AT3G12530	PSF2
Potri.010G205700	Chr10:19651690-19654715	76.3255	169.648	1.15231	0.003	0.0168985	up-regulated	PF00012	NA	K03283	NA	AT5G02490	Heat shock protein 70 (Hsp 70) family protein
Potri.010G207800	Chr10:19776419-19777502	29.5569	77.4123	1.38907	5e-05	0.000675441	up-regulated	PF00378	NA	NA	GO:0003824 GO:0008152	AT1G65520	delta(3), delta(2)-enoyl CoA isomerase 1
Potri.010G208700	Chr10:19838775-19840449	224.084	554.694	1.30765	0.0002	0.00214126	up-regulated	PF00410	NA	K02957	GO:0003735 GO:0005840 GO:0006412	AT3G46040	ribosomal protein S15A D
Potri.010G210300	Chr10:19938179-19939931	68.4521	141.5	1.04764	0.00155	0.0103717	up-regulated	PF00276 PF03939	NA	K02893	GO:0000166 GO:0003735 GO:0005622 GO:0005840 GO:0006412	AT3G55280	ribosomal protein L23AB
Potri.010G210800	Chr10:19951222-19952588	1.98864	11.7953	2.56835	0.0017	0.0110974	up-regulated	PF05056	NA	NA	NA	NA	NA
Potri.010G211400	Chr10:19999220-20008245	3.23428	15.1642	2.22915	5e-05	0.000675441	up-regulated	PF00916 PF01740	NA	K18059	GO:0008271 GO:0008272 GO:0015116 GO:0016020 GO:0016021 GO:0055085	AT3G12520	sulfate transporter 4;2
Potri.010G211800	Chr10:20035291-20036459	65.5075	164.237	1.32605	5e-05	0.000675441	up-regulated	PF03018	NA	NA	NA	AT2G28670	Disease resistance-responsive (dirigent-like protein) family protein
Potri.010G216800	Chr10:20379016-20382199	5.53351	32.0608	2.53455	5e-05	0.000675441	up-regulated	PF00076	NA	NA	GO:0000166 GO:0003676	AT3G54770	RNA-binding (RRM/RBD/RNP motifs) family protein
Potri.010G217500	Chr10:20411848-20413812	1.34116	15.475	3.52839	0.00175	0.0113528	up-regulated	NA	NA	NA	GO:0004848	AT2G35820	ureidoglycolate hydrolases
Potri.010G218700	Chr10:20489880-20492668	103.523	283.36	1.45268	0.00055	0.00473949	up-regulated	PF00009 PF03143 PF03144	EC:3.6.5.3	K03231	GO:0003746 GO:0003924 GO:0005525 GO:0005737 GO:0006414	AT1G07920	GTP binding Elongation factor Tu family protein
Potri.010G219000	Chr10:20509910-20511089	42.9243	89.5289	1.06056	0.0012	0.00852925	up-regulated	PF06979	NA	K17966	NA	AT2G35790	(1 of 1) PTHR13281:SF0 - TRANSMEMBRANE PROTEIN 70, MITOCHONDRIAL
Potri.010G219900	Chr10:20540545-20543314	31.004	99.8238	1.68693	5e-05	0.000675441	up-regulated	NA	NA	NA	NA	AT4G25030	NA
Potri.010G220100	Chr10:20567038-20573757	7.62359	16.4051	1.1056	0.0021	0.0129886	up-regulated	PF00450	EC:3.4.16.6	K16297	GO:0004185 GO:0006508	AT3G07990	serine carboxypeptidase-like 27
Potri.010G222700	Chr10:20710851-20714125	207.856	514.065	1.30636	0.00195	0.0123196	up-regulated	PF00230	NA	K09872	GO:0005215 GO:0006810 GO:0016020	AT3G54820	plasma membrane intrinsic protein 2;5
Potri.010G223733	Chr10:20801824-20802102	377.797	1151.46	1.60778	0.0019	0.0120735	up-regulated	NA	NA	NA	NA	NA	NA
Potri.010G223900	Chr10:20815967-20821061	1.31092	9.23111	2.81592	0.0001	0.00121895	up-regulated	PF00168 PF17047	NA	NA	GO:0005515	AT5G04220	Calcium-dependent lipid-binding (CaLB domain) family protein
Potri.010G224300	Chr10:20848443-20852921	53.8052	150.78	1.48663	5e-05	0.000675441	up-regulated	PF00294	EC:2.7.1.20	K00856	GO:0004001 GO:0006166	AT3G09820	adenosine kinase 1
Potri.010G226100	Chr10:20957449-20961172	12.8344	31.1065	1.2772	0.0005	0.00440956	up-regulated	PF01529	EC:2.3.1.225	K18932	GO:0008270	AT5G04270	DHHC-type zinc finger family protein
Potri.010G229900	Chr10:21249021-21255327	36.8411	81.0829	1.13808	0.00065	0.0053618	up-regulated	PF02365	NA	NA	GO:0003677 GO:0006355	AT3G10500	NAC domain containing protein 53
Potri.010G233200	Chr10:21456438-21462711	11.837	40.1573	1.76236	5e-05	0.000675441	up-regulated	PF00224 PF02887	EC:2.7.1.40	K00873	GO:0000287 GO:0003824 GO:0004743 GO:0006096 GO:0030955	NA	NA
Potri.010G234100	Chr10:21508675-21512249	4.83641	12.5421	1.37476	0.0006	0.00503803	up-regulated	PF13632	EC:2.4.1.32	K13680	NA	NA	NA
Potri.010G234200	Chr10:21512627-21513334	9.81225	24.5985	1.32591	0.0066	0.0302111	up-regulated	NA	NA	NA	NA	AT3G29034	NA
Potri.010G234300	Chr10:21519454-21522830	4.30382	10.9481	1.34699	0.0022	0.013412	up-regulated	PF02338	NA	NA	NA	NA	NA
Potri.010G236500	Chr10:21661457-21663084	368.725	1045.39	1.50342	0.00015	0.0017104	up-regulated	PF00403	NA	K07213	GO:0030001 GO:0046872	AT1G66240	homolog of anti-oxidant 1
Potri.010G236800	Chr10:21677843-21680014	1.39162	27.1586	4.28657	0.00055	0.00473949	up-regulated	PF00657	NA	NA	GO:0016788	NA	NA
Potri.010G237400	Chr10:21725458-21728921	8.47794	19.8065	1.22419	0.00205	0.0127756	up-regulated	PF01106 PF08712	NA	NA	GO:0005506 GO:0016226 GO:0051536	AT1G51390	NFU domain protein 5
Potri.010G237700	Chr10:21740103-21743103	7.45092	15.8757	1.09133	0.0039	0.0205751	up-regulated	PF12697	EC:3.7.1.17 EC:3.7.1.8	NA	NA	AT1G74290	alpha/beta-Hydrolases superfamily protein
Potri.010G239100	Chr10:21819773-21821533	98.4404	220.622	1.16426	0.0004	0.00372808	up-regulated	PF00111	NA	NA	GO:0009055 GO:0022900 GO:0051536 GO:0051537	AT2G27510	ferredoxin 3
Potri.010G241700	Chr10:21920592-21922912	24.49	72.1765	1.55934	5e-05	0.000675441	up-regulated	NA	NA	NA	NA	AT5G04830	Nuclear transport factor 2 (NTF2) family protein
Potri.010G243200	Chr10:21986030-21987137	3.99566	13.0669	1.70941	0.00535	0.0258061	up-regulated	PF13639	NA	NA	GO:0005515 GO:0008270	NA	NA
Potri.010G246400	Chr10:22127531-22131608	9.71751	19.6592	1.01655	0.00405	0.0211382	up-regulated	PF04157 PF11605	NA	K12190	GO:0032266 GO:0043130	AT5G04920	EAP30/Vps36 family protein
Potri.010G247000	Chr10:22146171-22157383	5.61467	17.3141	1.62467	5e-05	0.000675441	up-regulated	PF00521 PF03989	EC:5.99.1.3	K02469	GO:0003677 GO:0003916 GO:0003918 GO:0005524 GO:0005694 GO:0006259 GO:0006265	AT3G10690	DNA GYRASE A
Potri.010G247700	Chr10:22193982-22200310	5.04797	14.4962	1.5219	0.0008	0.00625963	up-regulated	PF01095 PF04043	EC:3.1.1.11	K01051	GO:0004857 GO:0005618 GO:0030599 GO:0042545	AT5G04970	Plant invertase/pectin methylesterase inhibitor superfamily
Potri.010G247800	Chr10:22203589-22208052	3.53042	7.69334	1.12377	0.00955	0.0393391	up-regulated	PF03372	NA	NA	GO:0046856	AT5G04980	DNAse I-like superfamily protein
Potri.010G250000	Chr10:22329458-22331453	137.132	423.797	1.62781	0.0064	0.0295548	up-regulated	PF04627	EC:3.6.3.14	K02135	GO:0000275 GO:0015986 GO:0046933 GO:0046961	AT1G51650	ATP synthase epsilon chain, mitochondrial
Potri.010G252300	Chr10:22441916-22447889	4.92495	10.8243	1.13609	0.00645	0.0297259	up-regulated	PF13883	NA	NA	GO:0010181 GO:0016491 GO:0055114	AT3G21140	Pyridoxamine 5'-phosphate oxidase family protein
Potri.010G252500	Chr10:22454389-22459168	11.1552	27.2551	1.28882	0.0001	0.00121895	up-regulated	NA	NA	NA	NA	AT1G78880	Ubiquitin-specific protease family C19-related protein
Potri.011G000100	Chr11:4657-7679	9.50188	35.9864	1.92117	5e-05	0.000675441	up-regulated	PF00962	EC:3.5.4.4	K01488	GO:0019239	AT4G04880	adenosine/AMP deaminase family protein
Potri.011G003700	Chr11:275853-278674	1.2235	4.42689	1.85528	0.00435	0.0222936	up-regulated	PF12854 PF13041	NA	NA	GO:0005515	AT1G11710	Pentatricopeptide repeat (PPR) superfamily protein
Potri.011G004700	Chr11:383278-389878	2.88968	8.56606	1.56772	0.0001	0.00121895	up-regulated	PF00800	EC:4.2.1.51 EC:4.2.1.91	K05359	GO:0004664 GO:0008152 GO:0009094 GO:0016597	AT1G11790	arogenate dehydratase 1
Potri.011G004800	Chr11:390375-392745	2.7205	11.871	2.12549	5e-05	0.000675441	up-regulated	PF00646	NA	NA	GO:0005515	NA	NA
Potri.011G006800	Chr11:545381-548382	11.033	23.6995	1.10304	0.00235	0.0140285	up-regulated	PF01571 PF08669	EC:2.1.2.10	K00605	GO:0004047 GO:0005515 GO:0006546	AT1G11860	Glycine cleavage T-protein family
Potri.011G007100	Chr11:558335-561769	111.626	238.424	1.09486	0.00275	0.0157963	up-regulated	PF04117	NA	K13347	GO:0016021	AT4G04470	Peroxisomal membrane 22 kDa (Mpv17/PMP22) family protein
Potri.011G020900	Chr11:1595732-1598089	18.6707	179.129	3.26215	5e-05	0.000675441	up-regulated	PF03171 PF14226	EC:1.14.17.4	K05933	GO:0016491 GO:0055114	AT1G05010	ethylene-forming enzyme
Potri.011G023401	Chr11:1740183-1742780	0.957966	4.52309	2.23926	0.00815	0.0350627	up-regulated	PF05875	EC:3.5.1.23	K04711	GO:0006672 GO:0016021 GO:0016811	AT4G22330	Alkaline phytoceramidase (aPHC)
Potri.011G024100	Chr11:1806084-1808505	16.353	33.6164	1.03961	0.0013	0.00905505	up-regulated	PF03171 PF14226	EC:1.14.11.19	NA	GO:0005506 GO:0016491 GO:0055114	AT4G16330	2-oxoglutarate (2OG) and Fe(II)-dependent oxygenase superfamily protein
Potri.011G026032	Chr11:1923406-1924373	16.1887	37.6436	1.21742	0.00245	0.0144899	up-regulated	PF00407	NA	NA	GO:0006952 GO:0009607	NA	NA
Potri.011G027300	Chr11:2012520-2014055	89.1194	636.513	2.83638	5e-05	0.000675441	up-regulated	PF00141	EC:1.11.1.7	K00430	GO:0004601 GO:0006979 GO:0020037 GO:0055114	AT3G01190	Peroxidase superfamily protein
Potri.011G028100	Chr11:2099214-2102486	3.29239	8.03095	1.28644	0.0037	0.0197239	up-regulated	PF01657 PF07714	EC:2.7.11.1	NA	GO:0004672 GO:0004713 GO:0005524 GO:0006468	NA	NA
Potri.011G030900	Chr11:2528964-2531972	25.7621	76.47	1.56964	5e-05	0.000675441	up-regulated	PF01925	NA	NA	GO:0016021	AT1G61740	Sulfite exporter TauE/SafE family protein
Potri.011G031200	Chr11:2538546-2544362	1.14473	5.22974	2.19173	5e-05	0.000675441	up-regulated	PF00225	EC:3.6.4.5	K10405	GO:0003777 GO:0005524 GO:0005871 GO:0007018 GO:0008017	AT4G05190	kinesin 5
Potri.011G040000	Chr11:3108134-3110686	8.69893	17.7525	1.02912	0.0094	0.0388747	up-regulated	PF04641 PF15906	NA	K13125	GO:0005515 GO:0008270 GO:0050999	AT1G61620	phosphoinositide binding
Potri.011G040800	Chr11:3161203-3162713	7.64845	22.9542	1.58552	0.0002	0.00214126	up-regulated	PF00931	NA	NA	GO:0003677 GO:0043531	AT4G19060	P-loop containing nucleoside triphosphate hydrolases superfamily protein
Potri.011G042400	Chr11:3287821-3294614	6.14513	16.999	1.46794	5e-05	0.000675441	up-regulated	PF12937	NA	K14485	GO:0005515	NA	NA
Potri.011G044300	Chr11:3456045-3465359	1.03731	4.20032	2.01765	0.0007	0.00567437	up-regulated	PF01301 PF02140 PF02837	EC:3.2.1.23	NA	GO:0004553 GO:0005975 GO:0030246	NA	NA
Potri.011G045300	Chr11:3529864-3536945	11.4968	25.7034	1.16072	0.0015	0.0101257	up-regulated	PF05212	NA	NA	GO:0000166	AT1G11170	Protein of unknown function (DUF707)
Potri.011G051500	Chr11:4104111-4106519	4.01385	11.2542	1.48741	0.00145	0.00986937	up-regulated	PF01535 PF13041	NA	NA	GO:0005515	AT4G21705	Tetratricopeptide repeat (TPR)-like superfamily protein
Potri.011G052400	Chr11:4177925-4185572	5.38429	13.2326	1.29727	0.0003	0.00296833	up-regulated	PF02364 PF14288	EC:2.4.1.34	K11000	GO:0000148 GO:0003843 GO:0006075 GO:0016020	AT4G04970	glucan synthase-like 1
Potri.011G053500	Chr11:4323007-4325416	0.668597	18.9748	4.82681	0.00025	0.00255849	up-regulated	PF05091	NA	K03251	GO:0003743 GO:0005737 GO:0005852	AT5G44320	Eukaryotic translation initiation factor 3 subunit 7 (eIF-3)
Potri.011G055224	Chr11:2364440-2368774	0.824203	4.61209	2.48435	0.0003	0.00296833	up-regulated	PF03169	NA	NA	GO:0055085	AT5G53550	YELLOW STRIPE like 3
Potri.011G056800	Chr11:4597739-4603497	11.1565	27.0482	1.27764	5e-05	0.000675441	up-regulated	PF00560 PF11721	EC:2.7.10.1 EC:2.7.11.1	NA	GO:0005515	AT1G28340	receptor like protein 4
Potri.011G057200	Chr11:4663061-4666948	8.56383	23.9562	1.48407	0.00025	0.00255849	up-regulated	PF05605 PF14571	NA	NA	NA	NA	NA
Potri.011G065600	Chr11:5613864-5615509	3.58808	55.1297	3.94155	5e-05	0.000675441	up-regulated	PF00403	NA	NA	GO:0030001 GO:0046872	NA	NA
Potri.011G066800	Chr11:5832118-5834952	4.45128	10.8139	1.2806	0.00145	0.00986937	up-regulated	PF00112 PF00396 PF08246	EC:3.4.22.14	NA	GO:0006355 GO:0006508 GO:0008234 GO:0043401	NA	NA
Potri.011G068200	Chr11:5965047-5969160	5.74055	13.2904	1.21112	0.0016	0.0106135	up-regulated	PF00860	NA	K14611	GO:0005215 GO:0006810 GO:0016020 GO:0055085	AT2G34190	Xanthine/uracil permease family protein
Potri.011G068700	Chr11:6027935-6034410	2.26446	5.37618	1.24741	0.0071	0.0317963	up-regulated	PF00069 PF00560 PF08263	EC:2.7.11.1	NA	GO:0004672 GO:0004713 GO:0005515 GO:0005524 GO:0006468	AT5G45780	Leucine-rich repeat protein kinase family protein
Potri.011G068800	Chr11:6039443-6042319	2.37836	6.21815	1.38652	0.0068	0.0308073	up-regulated	PF12906	NA	NA	GO:0008270	AT2G34200	RING/FYVE/PHD zinc finger superfamily protein
Potri.011G075600	Chr11:7952492-7955020	13.6306	38.6145	1.50229	5e-05	0.000675441	up-regulated	PF07823	NA	NA	GO:0004112	AT4G18930	RNA ligase/cyclic nucleotide phosphodiesterase family protein
Potri.011G077500	Chr11:8341751-8348925	13.2139	36.4258	1.46291	0.0001	0.00121895	up-regulated	PF14604	NA	NA	GO:0005515	AT4G18060	SH3 domain-containing protein
Potri.011G079700	Chr11:8576001-8581628	12.3259	32.1927	1.38505	5e-05	0.000675441	up-regulated	PF00109 PF02801	EC:2.3.1.41	K09458	GO:0003824 GO:0006633 GO:0008152 GO:0016747	AT5G46290	3-ketoacyl-acyl carrier protein synthase I
Potri.011G081600	Chr11:8834113-8841043	10.4472	54.5091	2.38339	5e-05	0.000675441	up-regulated	PF12706	NA	NA	NA	AT1G30300	Metallo-hydrolase/oxidoreductase superfamily protein
Potri.011G082100	Chr11:8933245-8937365	6.99157	17.1973	1.29849	0.00085	0.00656143	up-regulated	PF03381	NA	NA	GO:0003677 GO:0005634 GO:0016020	AT5G46150	LEM3 (ligand-effect modulator 3) family protein / CDC50 family protein
Potri.011G084000	Chr11:9268336-9271639	3.601	21.1423	2.55366	5e-05	0.000675441	up-regulated	PF07103	NA	NA	NA	AT1G30130	(1 of 1) PF07103 - Protein of unknown function (DUF1365) (DUF1365)
Potri.011G085200	Chr11:9769087-9776395	8.56723	17.5797	1.03701	0.0051	0.0249513	up-regulated	PF05496	EC:3.6.4.3	K07767	GO:0006281 GO:0006310 GO:0009378	AT2G34560	P-loop containing nucleoside triphosphate hydrolases superfamily protein
Potri.011G088500	Chr11:11385253-11392124	11.2621	39.1367	1.79705	0.0002	0.00214126	up-regulated	PF02466	NA	NA	NA	AT4G26670	Mitochondrial import inner membrane translocase subunit Tim17/Tim22/Tim23 family protein
Potri.011G091100	Chr11:11711593-11719222	3.45475	12.2566	1.8269	5e-05	0.000675441	up-regulated	PF00651 PF03000	NA	NA	GO:0005515	AT1G30440	Phototropic-responsive NPH3 family protein
Potri.011G091200	Chr11:11735819-11770082	63.6822	146.85	1.20538	0.0042	0.0216846	up-regulated	PF00005 PF00664	EC:3.6.3.44	NA	GO:0005524 GO:0006810 GO:0016021 GO:0016887 GO:0042626 GO:0055085	AT1G30400	multidrug resistance-associated protein 1
Potri.011G094500	Chr11:12191439-12194102	1.56201	19.3889	3.63376	0.0004	0.00372808	up-regulated	PF00163 PF01479	NA	K02997	GO:0003723 GO:0003735 GO:0005622 GO:0006412 GO:0015935 GO:0019843	AT5G39850	Ribosomal protein S4
Potri.011G101800	Chr11:12968242-12973662	2.42638	11.6583	2.26448	0.00145	0.00986937	up-regulated	PF02431	EC:5.5.1.6	NA	GO:0009813 GO:0016872 GO:0045430	AT1G53520	Chalcone-flavanone isomerase family protein
Potri.011G103700	Chr11:13164812-13168447	19.0078	46.6279	1.29461	0.0001	0.00121895	up-regulated	PF01073 PF04321	NA	K12450	GO:0003854 GO:0006694 GO:0008460 GO:0009225 GO:0016616 GO:0055114	AT1G78570	rhamnose biosynthesis 1
Potri.011G104400	Chr11:13272484-13278998	1.92192	6.34505	1.72308	0.0062	0.0288751	up-regulated	PF01513	EC:2.7.1.23 EC:2.7.1.86	K00858	GO:0003951 GO:0006741 GO:0008152 GO:0019674	AT1G78590	NAD(H) kinase 3
Potri.011G107400	Chr11:13564974-13576394	4.72459	10.4402	1.14388	0.00385	0.0203675	up-regulated	PF02037 PF02735 PF03730 PF03731	EC:3.6.4.12	K10884	GO:0000723 GO:0003677 GO:0003684 GO:0004003 GO:0005634 GO:0006303 GO:0042162 GO:0043564	AT1G16970	KU70 homolog
Potri.011G109700	Chr11:13920888-13923035	16.2474	32.7333	1.01055	0.00275	0.0157963	up-regulated	PF12222	EC:3.5.1.52	NA	NA	AT3G14920	Peptide-N4-(N-acetyl-beta-glucosaminyl)asparagine amidase A protein
Potri.011G110700	Chr11:14093776-14100566	27.8748	129.543	2.2164	5e-05	0.000675441	up-regulated	PF00311	EC:4.1.1.31	K01595	GO:0003824 GO:0006099 GO:0008964 GO:0015977	AT1G53310	phosphoenolpyruvate carboxylase 1
Potri.011G111700	Chr11:14171902-14177543	3.48622	8.88024	1.34894	0.00705	0.0316403	up-regulated	PF01762	EC:2.4.1.134	NA	GO:0006486 GO:0008378 GO:0016020	AT3G14960	Galactosyltransferase family protein
Potri.011G114600	Chr11:14489917-14491048	17.2188	78.2948	2.18494	5e-05	0.000675441	up-regulated	NA	NA	NA	NA	AT2G20562	NA
Potri.011G116400	Chr11:14741823-14744871	1.06607	3.92881	1.88179	0.0033	0.0181043	up-regulated	PF14215	NA	NA	NA	AT5G53900	Serine/threonine-protein kinase WNK (With No Lysine)-related
Potri.011G117600	Chr11:14874994-14877759	1.86581	5.42488	1.53978	0.0067	0.0305168	up-regulated	PF00067	EC:1.3.3.9	NA	GO:0004497 GO:0005506 GO:0016705 GO:0020037 GO:0055114	NA	NA
Potri.011G118600	Chr11:14976330-14976786	7.05232	34.8045	2.3031	0.00155	0.0103717	up-regulated	PF04885	NA	NA	NA	AT1G53130	Stigma-specific Stig1 family protein
Potri.011G119600	Chr11:15051731-15055490	7.88938	18.899	1.26033	0.0006	0.00503803	up-regulated	PF02485	NA	NA	GO:0008375 GO:0016020	AT3G15350	Core-2/I-branching beta-1,6-N-acetylglucosaminyltransferase family protein
Potri.011G126000	Chr11:15701321-15701888	4.9175	32.3253	2.71666	0.0011	0.00797396	up-regulated	PF12609	NA	NA	NA	NA	NA
Potri.011G127900	Chr11:15565956-15567508	11.2062	111.887	3.31967	5e-05	0.000675441	up-regulated	PF06830	NA	NA	NA	AT4G27400	Late embryogenesis abundant (LEA) protein-related
Potri.011G129000	Chr11:16208110-16219187	0.427912	4.57359	3.41794	0.00095	0.00710875	up-regulated	PF00954 PF01453 PF07714 PF08276 PF11883	EC:2.7.11.1	NA	GO:0004672 GO:0004674 GO:0004713 GO:0005524 GO:0006468 GO:0048544	NA	NA
Potri.011G129400	Chr11:16281750-16285527	90.9247	203.289	1.16079	0.002	0.0125492	up-regulated	PF03358	EC:1.6.5.2	K03809	GO:0010181 GO:0016491 GO:0045892	AT4G27270	Quinone reductase family protein
Potri.011G130100	Chr11:16395737-16400542	9.41623	19.2133	1.02888	0.00545	0.0261511	up-regulated	PF08241	EC:2.1.1.56	K00565	GO:0004482 GO:0005634 GO:0006370 GO:0008152 GO:0008168	AT3G20650	mRNA capping enzyme family protein
Potri.011G133900	Chr11:16699539-16700417	4.10867	13.1828	1.68191	0.00515	0.0251317	up-regulated	NA	NA	NA	NA	AT3G20610	non-race specific disease resistance protein, putative
Potri.011G135900	Chr11:16841168-16845719	19.7485	83.6801	2.08314	5e-05	0.000675441	up-regulated	PF03151	NA	K15283	GO:0005215 GO:0006810 GO:0016021	AT5G54800	glucose 6-phosphate/phosphate translocator 1
Potri.011G137200	Chr11:16918841-16922337	3.60532	8.34678	1.21109	0.0019	0.0120735	up-regulated	PF00646 PF07734	NA	NA	GO:0005515	NA	NA
Potri.011G145000	Chr11:17378854-17382295	2.74278	20.503	2.90212	5e-05	0.000675441	up-regulated	PF00368	EC:1.1.1.34	K00021	GO:0004420 GO:0008299 GO:0015936 GO:0016021 GO:0016616 GO:0050661 GO:0050662 GO:0055114	NA	NA
Potri.011G145300	Chr11:17399016-17403698	10.8908	26.3712	1.27585	0.00045	0.00407181	up-regulated	PF00149	EC:3.1.3.16	NA	GO:0016787	AT5G63870	serine/threonine phosphatase 7
Potri.011G145800	Chr11:17439673-17443332	3.847	8.67164	1.17257	0.0023	0.0138561	up-regulated	PF03101 PF04434 PF10551	NA	NA	GO:0006355 GO:0008270	NA	NA
Potri.011G147100	Chr11:17521170-17523225	2.57061	6.93019	1.43079	0.00365	0.0195344	up-regulated	PF00069	EC:2.7.10.1 EC:2.7.11.1	K04733	GO:0004672 GO:0004713 GO:0005524 GO:0006468	AT1G33260	Protein kinase superfamily protein
Potri.011G147600	Chr11:17557660-17562500	6.75859	60.2137	3.1553	5e-05	0.000675441	up-regulated	PF03141	NA	NA	GO:0008168	AT4G10440	S-adenosyl-L-methionine-dependent methyltransferases superfamily protein
Potri.011G147700	Chr11:17569488-17571237	111.179	295.93	1.41237	0.0002	0.00214126	up-regulated	PF00347	NA	K02940	GO:0003735 GO:0005840 GO:0006412 GO:0019843	AT4G10450	Ribosomal protein L6 family
Potri.011G148100	Chr11:17589171-17592081	6.98171	17.4584	1.32227	0.0009	0.00684614	up-regulated	PF00107 PF08240	EC:1.1.1.183	K00083	GO:0008270 GO:0016491 GO:0055114	AT1G72680	cinnamyl-alcohol dehydrogenase
Potri.011G148200	Chr11:17593296-17596324	4.6469	16.3902	1.81849	0.0002	0.00214126	up-regulated	PF00107 PF08240	EC:1.1.1.183	K00083	GO:0008270 GO:0016491 GO:0055114	AT1G72680	cinnamyl-alcohol dehydrogenase
Potri.011G148600	Chr11:17607786-17610658	0.481319	19.5497	5.344	0.0032	0.0176824	up-regulated	PF00892	NA	NA	GO:0016020 GO:0016021 GO:0022857	NA	NA
Potri.011G149200	Chr11:17636394-17639354	19.1437	46.9102	1.29303	0.00025	0.00255849	up-regulated	PF12906	NA	NA	GO:0008270	AT2G45530	RING/U-box superfamily protein
Potri.011G149700	Chr11:17681175-17683207	2.67604	8.1623	1.60888	0.00145	0.00986937	up-regulated	PF02362	NA	NA	GO:0003677	NA	NA
Potri.011G151200	Chr11:17821029-17825823	5.53991	24.3572	2.13642	5e-05	0.000675441	up-regulated	PF00082 PF02225 PF05922	EC:3.4.14.10	NA	GO:0004252 GO:0006508	AT4G10520	Subtilase family protein
Potri.011G151400	Chr11:17846452-17851846	6.89262	18.4621	1.42144	0.0001	0.00121895	up-regulated	PF01762 PF13334	EC:2.4.1.134	NA	GO:0006486 GO:0008378 GO:0016020	AT1G32930	Galactosyltransferase family protein
Potri.011G153400	Chr11:18047169-18049685	1.84169	6.49424	1.81813	0.002	0.0125492	up-regulated	PF00612 PF13178	NA	NA	GO:0005515	NA	NA
Potri.011G155200	Chr11:18202286-18205897	11.6689	24.857	1.09099	0.00395	0.0207721	up-regulated	PF14938	NA	NA	GO:0005515 GO:0006886	AT4G20410	gamma-soluble NSF attachment protein
Potri.011G157300	Chr11:18339850-18344004	2.14188	7.05571	1.71992	0.00805	0.0347366	up-regulated	PF00106	EC:1.1.1.320	NA	GO:0008152 GO:0016491	AT4G20760	NAD(P)-binding Rossmann-fold superfamily protein
Potri.011G158901	Chr11:18447759-18449780	0.666869	4.0721	2.6103	0.00625	0.0290432	up-regulated	PF01565 PF08031	EC:1.3.3.8	NA	GO:0003824 GO:0016491 GO:0016614 GO:0050660 GO:0055114	AT1G30760	FAD-binding Berberine family protein
Potri.011G162732	Chr11:18718696-18720570	8.26262	40.4634	2.29195	5e-05	0.000675441	up-regulated	PF01565 PF08031	EC:1.3.3.8	NA	GO:0003824 GO:0016491 GO:0016614 GO:0050660 GO:0055114	AT5G44410	FAD-binding Berberine family protein
Potri.011G163700	Chr11:18866880-18872037	2.34784	5.61224	1.25724	0.00125	0.00878404	up-regulated	PF00069 PF08263 PF13855	EC:2.7.11.1	NA	GO:0004672 GO:0004713 GO:0005515 GO:0005524 GO:0006468	AT4G20940	Leucine-rich receptor-like protein kinase family protein
Potri.011G164000	Chr11:18885406-18891176	26.7337	73.0809	1.45083	5e-05	0.000675441	up-regulated	PF01926 PF06071	NA	K06942	GO:0005525	AT1G30580	GTP binding
Potri.011G164100	Chr11:18891487-18897315	4.22341	9.578	1.18132	0.0068	0.0308073	up-regulated	PF00501 PF13193	EC:6.2.1.26	K14760	GO:0003824 GO:0008152	AT1G30520	acyl-activating enzyme 14
Potri.011G164200	Chr11:18908266-18910216	0.686337	13.342	4.28092	0.00755	0.0332284	up-regulated	PF03171 PF14226	EC:1.14.11.9	NA	GO:0016491 GO:0055114	NA	NA
Potri.011G167650,Potri.011G167700	Chr11:19109239-19123439	9.10732	18.757	1.04233	0.00315	0.0174818	up-regulated	NA	NA	NA	NA	NA	NA
Potri.012G001600	Chr12:1133639-1136268	22.9811	53.0425	1.2067	0.00025	0.00255849	up-regulated	PF01786	EC:1.10.3.11	K17893	GO:0009916 GO:0055114	AT3G22370	alternative oxidase 1A
Potri.012G004900	Chr12:53820-54264	19.3703	128.303	2.72763	5e-05	0.000675441	up-regulated	NA	NA	NA	NA	AT3G49550	NA
Potri.012G006300	Chr12:243483-254056	31.004	94.3892	1.60617	5e-05	0.000675441	up-regulated	PF03171 PF14226	EC:1.14.11.9	NA	GO:0016491 GO:0055114	AT5G24530	2-oxoglutarate (2OG) and Fe(II)-dependent oxygenase superfamily protein
Potri.012G006800	Chr12:271391-272970	1.89177	115.919	5.93723	5e-05	0.000675441	up-regulated	PF00141	EC:1.11.1.7	K00430	GO:0004601 GO:0006979 GO:0020037 GO:0055114	NA	NA
Potri.012G007600	Chr12:318998-323319	2.38774	23.9624	3.32705	5e-05	0.000675441	up-regulated	PF03372	NA	NA	NA	AT5G54130	Calcium-binding endonuclease/exonuclease/phosphatase family
Potri.012G011700	Chr12:1310794-1321908	59.9209	157.29	1.3923	0.0024	0.0142603	up-regulated	PF01493 PF01645 PF04898 PF07992 PF14691	EC:1.4.1.14	NA	GO:0003824 GO:0006537 GO:0006807 GO:0008152 GO:0015930 GO:0016491 GO:0016638 GO:0016639 GO:0051536 GO:0055114	AT5G53460	NADH-dependent glutamate synthase 1
Potri.012G014300	Chr12:1702332-1703836	6.53124	13.8134	1.08064	0.00985	0.0402859	up-regulated	PF00646	NA	NA	GO:0005515	NA	NA
Potri.012G020700	Chr12:2184336-2185945	1.89636	7.6981	2.02127	0.0072	0.0321189	up-regulated	PF00581	NA	NA	NA	AT4G27700	Rhodanese/Cell cycle control phosphatase superfamily protein
Potri.012G023100	Chr12:2327602-2329936	23.4982	75.262	1.67937	5e-05	0.000675441	up-regulated	PF05030	NA	NA	NA	NA	NA
Potri.012G024400	Chr12:2405471-2408020	9.29259	21.2772	1.19515	0.0008	0.00625963	up-regulated	PF01182	EC:3.1.1.31	K01057	GO:0005975 GO:0006098 GO:0017057	AT5G24400	NagB/RpiA/CoA transferase-like superfamily protein
Potri.012G024600	Chr12:2413697-2420278	111.754	320.936	1.52196	0.002	0.0125492	up-regulated	PF00173	NA	NA	NA	NA	NA
Potri.012G032300	Chr12:854199-855590	3.05113	16.4801	2.43331	0.0001	0.00121895	up-regulated	PF04535	NA	NA	NA	AT5G15290	Uncharacterised protein family (UPF0497)
Potri.012G033200	Chr12:779045-782440	16.738	48.2588	1.52766	5e-05	0.000675441	up-regulated	PF00069 PF00560 PF08263	EC:2.7.11.1	NA	GO:0004672 GO:0004713 GO:0005515 GO:0005524 GO:0006468	NA	NA
Potri.012G034100	Chr12:3073726-3075771	3.40442	8.57862	1.33334	0.0037	0.0197239	up-regulated	PF00201	EC:2.4.1.273	NA	GO:0008152 GO:0016758	AT2G22590	UDP-Glycosyltransferase superfamily protein
Potri.012G042200	Chr12:3778257-3781101	0.793183	5.56954	2.81183	0.00705	0.0316403	up-regulated	PF00149	EC:1.11.1.7 EC:3.1.3.2	K14379	GO:0003993 GO:0016787	AT3G17790	purple acid phosphatase 17
Potri.012G045200	Chr12:4105850-4111257	5.65923	12.9383	1.19297	0.0044	0.0224897	up-regulated	PF02104	NA	K14998	GO:0016020	AT3G17910	Surfeit locus 1 cytochrome c oxidase biogenesis protein
Potri.012G047400	Chr12:4400318-4406544	13.5541	63.7113	2.23282	5e-05	0.000675441	up-regulated	PF08241 PF13489	EC:2.1.1.103	K05929	GO:0000234 GO:0006656 GO:0008152 GO:0008168	AT3G18000	S-adenosyl-L-methionine-dependent methyltransferases superfamily protein
Potri.012G049200	Chr12:4630928-4636084	22.8904	54.6109	1.25445	0.0003	0.00296833	up-regulated	PF00400	NA	NA	GO:0005515	AT3G18060	transducin family protein / WD-40 repeat family protein
Potri.012G052700	Chr12:4672296-4674744	90.3292	217.885	1.2703	0.0012	0.00852925	up-regulated	PF00400	NA	K14753	GO:0005515	AT3G18130	receptor for activated C kinase 1C
Potri.012G053500	Chr12:5089618-5092151	3.31794	10.9309	1.72005	0.00025	0.00255849	up-regulated	PF00564	NA	NA	GO:0005515	NA	NA
Potri.012G056800	Chr12:5588232-5589497	4.83745	11.9604	1.30594	0.0084	0.0357963	up-regulated	PF03195	NA	NA	NA	NA	NA
Potri.012G056900	Chr12:5596291-5601389	34.4994	114.041	1.72491	5e-05	0.000675441	up-regulated	PF10249	NA	K03966	NA	AT1G49140	Complex I subunit NDUFS6
Potri.012G057300	Chr12:5651402-5655717	15.9782	36.3791	1.187	0.00025	0.00255849	up-regulated	PF07714	EC:2.7.10.2 EC:2.7.11.1	K08856	GO:0004672 GO:0004713 GO:0005524 GO:0006468	AT5G08160	serine/threonine protein kinase 3
Potri.012G059600	Chr12:5956570-5958033	3.34132	12.0109	1.84586	0.00095	0.00710875	up-regulated	NA	NA	NA	NA	NA	NA
Potri.012G061000	Chr12:6239926-6250009	8.81588	19.088	1.11449	0.0015	0.0101257	up-regulated	PF08172	NA	K09313	GO:0006891 GO:0030173	AT3G18480	CCAAT-displacement protein alternatively spliced product
Potri.012G066700	Chr12:8552121-8555759	9.3327	25.5743	1.45433	0.00035	0.00337013	up-regulated	NA	NA	K18211	GO:0005515	AT5G61210	soluble N-ethylmaleimide-sensitive factor adaptor protein 33
Potri.012G072800	Chr12:9653298-9656859	19.0158	42.3752	1.15602	0.00095	0.00710875	up-regulated	PF01812	EC:6.3.3.2	K01934	NA	AT5G13050	5-formyltetrahydrofolate cycloligase
Potri.012G074700	Chr12:9810616-9813406	38.2497	78.2242	1.03217	0.00215	0.0131947	up-regulated	PF01764	EC:3.1.1.1	K18875	GO:0006629	AT3G48080	alpha/beta-Hydrolases superfamily protein
Potri.012G077000	Chr12:10056765-10062197	1.91784	5.11253	1.41455	0.007	0.0314835	up-regulated	PF07887	NA	NA	GO:0005516 GO:0006950	AT5G62570	Calmodulin binding protein-like
Potri.012G077101	Chr12:10071347-10074689	40.2587	124.563	1.6295	5e-05	0.000675441	up-regulated	NA	EC:1.3.5.1	NA	NA	AT5G62575	(1 of 13) 1.3.5.1 - Succinate dehydrogenase (quinone) / Succinic dehydrogenase
Potri.012G077300	Chr12:10091058-10092353	13.5566	36.4821	1.42819	0.0002	0.00214126	up-regulated	PF14009	NA	NA	NA	AT5G50090	(1 of 28) PF14009 - Domain of unknown function (DUF4228) (DUF4228)
Potri.012G080000	Chr12:10463150-10468847	7.23495	15.8803	1.13419	0.00365	0.0195344	up-regulated	PF14531	EC:2.7.11.1	NA	GO:0004672 GO:0004713 GO:0005524 GO:0006468	NA	NA
Potri.012G080300	Chr12:10488813-10493959	11.8199	27.6427	1.22568	0.00185	0.0118442	up-regulated	PF15985	NA	K03681	GO:0000178 GO:0003723	AT2G25355	PNAS-3 related
Potri.012G081000	Chr12:10563660-10564926	6.57077	19.0543	1.53598	0.00065	0.0053618	up-regulated	PF07816	NA	NA	NA	NA	NA
Potri.012G081800	Chr12:10694277-10700277	2.99951	7.43295	1.30921	0.0009	0.00684614	up-regulated	PF00955	NA	NA	GO:0005452 GO:0006820 GO:0016020 GO:0016021	NA	NA
Potri.012G082100	Chr12:10735434-10739678	9.21552	21.2529	1.20552	0.00105	0.00769899	up-regulated	PF03151	NA	K15283	GO:0005215 GO:0006810 GO:0016021	AT5G33320	Glucose-6-phosphate/phosphate translocator-related
Potri.012G082200	Chr12:10741746-10745069	8.59991	17.2404	1.0034	0.00705	0.0316403	up-regulated	PF13920	NA	K19042	GO:0004842 GO:0005515 GO:0005634 GO:0008270 GO:0016567 GO:0031347	NA	NA
Potri.012G083100	Chr12:10845913-10849846	1.28736	4.56246	1.82539	0.00465	0.0233466	up-regulated	PF01926	NA	NA	GO:0005525	AT4G10650	P-loop containing nucleoside triphosphate hydrolases superfamily protein
Potri.012G083300	Chr12:10871426-10875820	0.820262	4.73676	2.52974	0.00185	0.0118442	up-regulated	PF04864	EC:2.6.1.27 EC:2.6.1.99	K16903	GO:0003824 GO:0016846	AT4G24670	tryptophan aminotransferase related 2
Potri.012G085100	Chr12:11088510-11090509	6.76518	20.0769	1.56934	0.00655	0.0300601	up-regulated	PF15243	NA	NA	NA	AT5G63135	(1 of 1) PF15243 - Anaphase-promoting complex subunit 15 (ANAPC15)
Potri.012G086800	Chr12:11216206-11219476	6.79685	16.6734	1.29461	0.002	0.0125492	up-regulated	PF01245	NA	NA	GO:0003735 GO:0005622 GO:0005840 GO:0006412	AT5G11750	Ribosomal protein L19 family protein
Potri.012G088100	Chr12:11355419-11360160	4.00622	8.35899	1.06109	0.00355	0.0191285	up-regulated	PF00069 PF08263 PF13855	EC:2.7.11.1	NA	GO:0004672 GO:0004713 GO:0005515 GO:0005524 GO:0006468	NA	NA
Potri.012G088900	Chr12:11416547-11420360	9.28619	21.5675	1.2157	0.00025	0.00255849	up-regulated	PF00560 PF08263	EC:2.7.11.1	NA	GO:0005515	NA	NA
Potri.012G091100	Chr12:11603869-11605078	62.995	144.829	1.20104	0.0004	0.00372808	up-regulated	PF01625	EC:1.8.4.11	K07304	GO:0006979 GO:0008113 GO:0016671 GO:0030091 GO:0055114	NA	NA
Potri.012G094900	Chr12:11922992-11928241	13.2977	38.2084	1.52271	5e-05	0.000675441	up-regulated	PF00501 PF13193	NA	NA	GO:0003824 GO:0008152	AT5G63380	AMP-dependent synthetase and ligase family protein
Potri.012G095000	Chr12:11933995-11938538	12.2024	35.6888	1.54831	5e-05	0.000675441	up-regulated	PF00501 PF13193	NA	NA	GO:0003824 GO:0008152	AT5G63380	AMP-dependent synthetase and ligase family protein
Potri.012G095133	Chr12:11949854-11951773	68.474	179.443	1.3899	5e-05	0.000675441	up-regulated	PF03650	NA	NA	GO:0005743 GO:0006850	AT5G20090	Uncharacterised protein family (UPF0041)
Potri.012G095200	Chr12:11959180-11964307	8.21635	24.1581	1.55594	0.00035	0.00337013	up-regulated	PF02127	EC:3.4.11.21	K01267	GO:0004177 GO:0006508 GO:0008270	AT5G60160	Zn-dependent exopeptidases superfamily protein
Potri.012G095300	Chr12:11964684-11968728	28.688	57.7931	1.01045	0.00265	0.015337	up-regulated	PF00406 PF05191	EC:2.7.4.3	K00939	GO:0004017 GO:0005524 GO:0006139 GO:0016776 GO:0019205	AT5G50370	Adenylate kinase family protein
Potri.012G096400	Chr12:12052795-12055095	57.2386	134.321	1.23062	0.00015	0.0017104	up-regulated	PF00736	NA	K03232	GO:0003746 GO:0005853 GO:0006414	AT1G30230	Glutathione S-transferase, C-terminal-like;Translation elongation factor EF1B/ribosomal protein S6
Potri.012G098400	Chr12:12210705-12212073	22.1588	66.2707	1.58049	0.00115	0.00824274	up-regulated	PF00584	NA	K07342	GO:0006605 GO:0006886 GO:0015031 GO:0015450 GO:0016020	AT5G50460	secE/sec61-gamma protein transport protein
Potri.012G098500	Chr12:12216217-12220971	3.18249	9.495	1.57701	0.00375	0.0199487	up-regulated	PF00808	NA	NA	GO:0046982	AT3G48590	nuclear factor Y, subunit C1
Potri.012G098900	Chr12:12237059-12241349	16.654	34.6443	1.05675	0.00145	0.00986937	up-regulated	PF06813	NA	NA	NA	NA	NA
Potri.012G100400	Chr12:12341134-12345389	13.4244	30.1869	1.16907	0.0015	0.0101257	up-regulated	NA	EC:1.6.5.3	NA	NA	AT5G63510	gamma carbonic anhydrase like 1
Potri.012G108900	Chr12:12990166-12994514	0.855224	3.7653	2.13839	0.00855	0.0363209	up-regulated	NA	NA	NA	NA	AT5G61865	NA
Potri.012G109300	Chr12:13006959-13010014	1.02274	3.29321	1.68706	0.00545	0.0261511	up-regulated	PF01535 PF13041 PF14432	NA	NA	GO:0005515	AT5G50990	Tetratricopeptide repeat (TPR)-like superfamily protein
Potri.012G109400	Chr12:13010277-13012326	4.13922	9.96813	1.26796	0.00905	0.0378154	up-regulated	PF13238	EC:2.7.4.3	K18532	NA	AT5G60340	P-loop containing nucleoside triphosphate hydrolases superfamily protein
Potri.012G110500	Chr12:13070696-13071746	7.48345	39.6731	2.40639	0.0001	0.00121895	up-regulated	NA	NA	NA	NA	NA	NA
Potri.012G113500	Chr12:13298818-13302887	12.9973	43.4095	1.7398	5e-05	0.000675441	up-regulated	PF00208 PF02812	EC:1.4.1.3	K00261	GO:0006520 GO:0016491 GO:0016639 GO:0055114	AT5G07440	glutamate dehydrogenase 2
Potri.012G114000	Chr12:13317871-13318512	135.779	275.524	1.02092	0.0024	0.0142603	up-regulated	PF01599 PF11976	NA	K02977 K08770	GO:0003735 GO:0005515 GO:0005840 GO:0006412	AT3G62250	ubiquitin 5
Potri.012G118500	Chr12:13680737-13685228	7.83213	19.8756	1.34352	0.00045	0.00407181	up-regulated	PF00651 PF11900 PF12313	NA	K14508	GO:0005515	AT4G19660	NPR1-like protein 4
Potri.012G118600	Chr12:13693273-13697584	0.383155	2.79434	2.86651	0.00585	0.0276203	up-regulated	NA	NA	NA	GO:0005488	NA	NA
Potri.012G121228	Chr12:13868132-13874038	3.54886	11.1325	1.64935	0.0016	0.0106135	up-regulated	PF01281 PF03948	NA	K02939	GO:0003735 GO:0005622 GO:0005840 GO:0006412	AT5G53070	Ribosomal protein L9/RNase H1
Potri.012G123700	Chr12:14072998-14075928	41.7487	155.469	1.89683	5e-05	0.000675441	up-regulated	PF01597	NA	K02437	GO:0005960 GO:0019464	AT2G35120	Single hybrid motif superfamily protein
Potri.012G124300	Chr12:14114673-14128133	0.606423	7.84739	3.69382	0.00025	0.00255849	up-regulated	PF00069 PF00560 PF08263	EC:2.7.11.1	NA	GO:0004672 GO:0004713 GO:0005515 GO:0005524 GO:0006468	NA	NA
Potri.012G126400	Chr12:14277900-14282710	8.29216	23.4651	1.50069	5e-05	0.000675441	up-regulated	PF00394 PF07731 PF07732	EC:1.10.3.3	NA	GO:0005507 GO:0016491 GO:0055114	AT5G51480	SKU5 similar 2
Potri.012G126900	Chr12:14314729-14317147	0.769039	3.3422	2.11967	0.0078	0.0340416	up-regulated	PF01095 PF04043	EC:3.1.1.11	K01051	GO:0004857 GO:0005618 GO:0030599 GO:0042545	AT3G47400	Plant invertase/pectin methylesterase inhibitor superfamily
Potri.012G129000	Chr12:14446955-14449798	14.6066	31.9192	1.1278	0.00145	0.00986937	up-regulated	PF01145	NA	NA	GO:0016020 GO:0016491 GO:0055114	AT5G51570	SPFH/Band 7/PHB domain-containing membrane-associated protein family
Potri.012G129200	Chr12:14465527-14472853	4.60898	12.429	1.43119	0.00765	0.0335144	up-regulated	PF00254	EC:5.2.1.8	K14826	GO:0006457	AT4G25340	FK506 BINDING PROTEIN 53
Potri.012G129800	Chr12:14504888-14507265	4.56658	11.0329	1.27262	0.0088	0.0370675	up-regulated	PF02861	NA	NA	GO:0019538	AT4G25370	Double Clp-N motif protein
Potri.012G132200	Chr12:14686596-14688375	12.5675	148.26	3.56036	5e-05	0.000675441	up-regulated	PF00069	EC:2.7.10.2	K04733	GO:0004672 GO:0004713 GO:0005524 GO:0006468	NA	NA
Potri.012G137300	Chr12:15085818-15090058	4.25347	11.1792	1.3941	0.00085	0.00656143	up-regulated	PF03141	NA	NA	GO:0008168	NA	NA
Potri.012G138600	Chr12:15153276-15156026	15.7	42.0118	1.42003	0.00045	0.00407181	up-regulated	PF04979	NA	K16833	GO:0004864 GO:0009966 GO:0043666	AT5G52200	phosphoprotein phosphatase inhibitors
Potri.012G141500	Chr12:15325212-15326915	2.98094	11.8217	1.9876	0.0009	0.00684614	up-regulated	NA	NA	NA	GO:0003677 GO:0003917 GO:0005694 GO:0006265 GO:0030001 GO:0046872	NA	NA
Potri.012G145500	Chr12:15567170-15568397	18.3947	46.5725	1.34019	5e-05	0.000675441	up-regulated	PF03168	NA	NA	NA	AT5G36970	NDR1/HIN1-like 25
Potri.013G000500	Chr13:38840-40147	298.59	642.953	1.10655	0.00785	0.0342078	up-regulated	PF07883	NA	NA	GO:0030145 GO:0045735	AT1G09560	germin-like protein 5
Potri.013G000900	Chr13:71445-75611	7.84574	18.2596	1.21867	0.001	0.00739852	up-regulated	PF03283	NA	NA	GO:0016787	AT3G05910	Pectinacetylesterase family protein
Potri.013G001600	Chr13:115878-117119	84.8871	217.126	1.35492	0.0001	0.00121895	up-regulated	PF01679	NA	NA	GO:0016021	AT3G05880	Low temperature and salt responsive protein family
Potri.013G002400	Chr13:189756-193667	65.2703	133.361	1.03084	0.003	0.0168985	up-regulated	PF00266	EC:5.1.1.17	NA	GO:0003824	AT5G26600	Pyridoxal phosphate (PLP)-dependent transferases superfamily protein
Potri.013G004801	Chr13:327973-329028	14.6658	87.0784	2.56986	5e-05	0.000675441	up-regulated	PF00642 PF06220	NA	K13152	GO:0003676 GO:0008270 GO:0046872	AT5G26749	C2H2 and C2HC zinc fingers superfamily protein
Potri.013G007800	Chr13:501183-511810	1.78252	4.60265	1.36854	0.0035	0.0189436	up-regulated	PF01436 PF13419 PF13905	NA	NA	GO:0005515 GO:0008152 GO:0016787	AT1G56500	haloacid dehalogenase-like hydrolase family protein
Potri.013G008900	Chr13:582371-592309	3.12129	7.01962	1.16925	0.0027	0.0155558	up-regulated	PF00004 PF02190 PF05362	EC:3.4.21.53	K08675	GO:0004176 GO:0004252 GO:0005524 GO:0006508 GO:0030163	AT5G26860	lon protease 1
Potri.013G009400	Chr13:617353-622006	16.3168	89.5192	2.45584	5e-05	0.000675441	up-regulated	PF03030	EC:3.6.1.1	K01507	GO:0004427 GO:0009678 GO:0015992 GO:0016020	NA	NA
Potri.013G010800	Chr13:688262-690948	26.7257	56.7171	1.08556	0.0014	0.00960879	up-regulated	PF00226	NA	NA	NA	AT1G56300	Chaperone DnaJ-domain superfamily protein
Potri.013G011800	Chr13:759781-763360	2.75678	13.5112	2.2931	5e-05	0.000675441	up-regulated	PF00436	NA	NA	GO:0003697 GO:0006260	AT4G11060	mitochondrially targeted single-stranded DNA binding protein
Potri.013G013700	Chr13:890815-893632	10.2913	24.6415	1.25966	0.00205	0.0127756	up-regulated	PF01472	NA	K07575	GO:0003723	AT1G09150	pseudouridine synthase and archaeosine transglycosylase (PUA) domain-containing protein
Potri.013G014800	Chr13:945864-949156	7.332	16.6606	1.18416	0.00365	0.0195344	up-regulated	PF03024	NA	NA	GO:0005515	AT5G27830	(1 of 1) PTHR10517 - FOLATE RECEPTOR
Potri.013G015300	Chr13:976446-978331	18.9119	64.875	1.77837	0.0001	0.00121895	up-regulated	PF01776	NA	K02891	GO:0003735 GO:0005622 GO:0005840 GO:0006412	AT5G27770	Ribosomal L22e protein family
Potri.013G015700	Chr13:1003621-1015138	1.01997	2.57586	1.33652	0.00375	0.0199487	up-regulated	PF00931 PF13855	NA	K13459	GO:0005515 GO:0043531	NA	NA
Potri.013G017100	Chr13:1062408-1066142	4.05705	17.7348	2.12808	5e-05	0.000675441	up-regulated	NA	NA	NA	NA	AT5G27710	NA
Potri.013G017600	Chr13:1104620-1107068	234.727	491.654	1.06666	0.0029	0.0164603	up-regulated	PF01249	NA	K02971	GO:0003735 GO:0005622 GO:0005840 GO:0006412	AT3G53890	Ribosomal protein S21e
Potri.013G019400	Chr13:1226049-1228431	1.01919	3.63734	1.83546	0.009	0.0376681	up-regulated	PF03141	NA	NA	GO:0008168	AT3G05390	(1 of 2) PTHR10108:SF882 - METHYLTRANSFERASE-RELATED
Potri.013G019800	Chr13:1251514-1258532	16.8633	36.5551	1.11619	0.00115	0.00824274	up-regulated	PF00535 PF13632	EC:2.4.1.12	NA	NA	NA	NA
Potri.013G022100	Chr13:1426347-1432101	7.8237	35.2049	2.16985	5e-05	0.000675441	up-regulated	PF00305 PF01477	EC:1.13.11.58	K15718	GO:0005515 GO:0016491 GO:0016702 GO:0046872 GO:0055114	AT1G55020	lipoxygenase 1
Potri.013G024000	Chr13:1526805-1530621	28.8399	61.5204	1.093	0.00095	0.00710875	up-regulated	PF00288 PF08544	EC:2.7.1.36	K00869	GO:0004496 GO:0005524 GO:0005737 GO:0008152 GO:0008299 GO:0016301 GO:0016773	AT5G27450	mevalonate kinase
Potri.013G027000	Chr13:1751774-1753987	2.15066	17.2044	2.99993	5e-05	0.000675441	up-regulated	PF00067	NA	NA	GO:0004497 GO:0005506 GO:0016705 GO:0020037 GO:0055114	NA	NA
Potri.013G027200	Chr13:1774485-1775575	3.74821	18.1854	2.27851	0.0005	0.00440956	up-regulated	PF05078	NA	NA	NA	AT5G27370	Protein of unknown function (DUF679)
Potri.013G027800	Chr13:1804610-1812556	3.62357	18.1262	2.32259	5e-05	0.000675441	up-regulated	PF07690	NA	NA	GO:0016020 GO:0016021 GO:0022891 GO:0055085	AT3G05160	Major facilitator superfamily protein
Potri.013G028800	Chr13:1878260-1879030	5.4024	20.736	1.94046	0.0022	0.013412	up-regulated	PF00125 PF16211	NA	K11251	GO:0000786 GO:0003677 GO:0005634 GO:0046982	NA	NA
Potri.013G028900	Chr13:1879305-1880254	5.63934	30.1391	2.41804	0.0001	0.00121895	up-regulated	PF00125 PF16211	NA	K11251	GO:0000786 GO:0003677 GO:0005634 GO:0046982	AT1G08880	Histone superfamily protein
Potri.013G029500	Chr13:1910329-1915326	5.35976	12.8347	1.25981	0.0011	0.00797396	up-regulated	PF11926	NA	NA	GO:0004435 GO:0006629 GO:0007165 GO:0035556	AT3G04980	DNAJ heat shock N-terminal domain-containing protein
Potri.013G030800	Chr13:1972021-1975119	5.06174	14.0487	1.47274	0.0006	0.00503803	up-regulated	PF12819	NA	NA	NA	AT3G46260	protein kinase-related
Potri.013G039200	Chr13:2656501-2657610	6.74058	16.3212	1.27581	0.0019	0.0120735	up-regulated	PF02466	NA	K17794	NA	AT3G04800	translocase inner membrane subunit 23-3
Potri.013G039400	Chr13:2664365-2667284	8.17064	17.1039	1.06581	0.0021	0.0129886	up-regulated	PF06026	EC:5.3.1.6	K01807	GO:0004751 GO:0009052	AT3G04790	Ribose 5-phosphate isomerase, type A protein
Potri.013G039500	Chr13:2670606-2673769	27.9999	65.8687	1.23417	0.0007	0.00567437	up-regulated	PF06201	NA	NA	NA	AT3G04780	Protein of unknown function (DUF1000)
Potri.013G040500	Chr13:2757741-2761763	8.50644	17.7948	1.06483	0.0098	0.0401601	up-regulated	NA	NA	NA	GO:0005509	AT5G28830	calcium-binding EF hand family protein
Potri.013G040600	Chr13:2763181-2766654	30.8955	81.6604	1.40224	0.0001	0.00121895	up-regulated	PF16363	EC:5.1.3.18	K10046	NA	AT5G28840	GDP-D-mannose 3',5'-epimerase
Potri.013G040800	Chr13:2788142-2791246	1.90847	5.93401	1.63659	0.00405	0.0211382	up-regulated	NA	NA	NA	NA	AT4G12540	NA
Potri.013G044500	Chr13:3098202-3099856	59.1449	121.304	1.0363	0.00275	0.0157963	up-regulated	PF03479	NA	NA	NA	AT3G04570	AT-hook motif nuclear-localized protein 19
Potri.013G044900	Chr13:3115626-3117249	1.59286	5.75652	1.85358	0.00325	0.0178812	up-regulated	NA	NA	NA	NA	AT5G28500	(1 of 2) PTHR35299:SF2 - RUBISCO ACCUMULATION FACTOR 1, CHLOROPLASTIC-RELATED
Potri.013G045900	Chr13:3227592-3234648	23.9305	55.8472	1.22264	0.0003	0.00296833	up-regulated	PF00149 PF16891	EC:3.1.3.16	K06269	GO:0016787	NA	NA
Potri.013G046100	Chr13:3243441-3245455	1.88468	9.58054	2.34579	0.00025	0.00255849	up-regulated	PF14531	EC:2.7.11.1 EC:4.1.1.49	NA	GO:0004672 GO:0004713 GO:0005524 GO:0006468	AT3G04530	phosphoenolpyruvate carboxylase kinase 2
Potri.013G046200	Chr13:3257803-3262805	5.0077	13.0467	1.38146	0.00465	0.0233466	up-regulated	PF11833	NA	NA	NA	AT1G08640	Chloroplast J-like domain 1
Potri.013G048800	Chr13:3501196-3504947	0.334961	3.36603	3.32898	0.00235	0.0140285	up-regulated	PF00069 PF08263 PF13855	EC:2.7.11.1	NA	GO:0004672 GO:0004713 GO:0005515 GO:0005524 GO:0006468	AT1G08590	Leucine-rich receptor-like protein kinase family protein
Potri.013G048900	Chr13:3510342-3512695	2.33866	7.15809	1.61389	0.00155	0.0103717	up-regulated	PF00400	NA	K03363	GO:0005515	AT4G33260	Transducin family protein / WD-40 repeat family protein
Potri.013G051500	Chr13:3683668-3687678	122.47	278.481	1.18515	0.00085	0.00656143	up-regulated	PF01991	NA	K02150	GO:0004871 GO:0005834 GO:0007186 GO:0015991 GO:0016747 GO:0033178 GO:0046961	AT4G11150	vacuolar ATP synthase subunit E1
Potri.013G053500	Chr13:3886786-3892078	12.8786	29.8514	1.21282	0.00065	0.0053618	up-regulated	PF01150	EC:3.6.1.5	K14641	GO:0016787	AT5G18280	apyrase 2
Potri.013G058400	Chr13:4266973-4269481	4.50318	14.1394	1.65071	0.0009	0.00684614	up-regulated	PF04410	NA	K11128	GO:0001522 GO:0031429 GO:0042254	AT3G03920	H/ACA ribonucleoprotein complex, subunit Gar1/Naf1 protein
Potri.013G058500	Chr13:4273650-4278446	24.1326	51.0838	1.08188	0.0013	0.00905505	up-regulated	PF00118	NA	K09500	GO:0005524 GO:0006457 GO:0051082	AT3G03960	TCP-1/cpn60 chaperonin family protein
Potri.013G059000	Chr13:4305065-4306170	7.76611	42.3876	2.44838	5e-05	0.000675441	up-regulated	PF08659	NA	K00059	GO:0008152 GO:0008667 GO:0016491 GO:0019290 GO:0055114	AT4G13180	NAD(P)-binding Rossmann-fold superfamily protein
Potri.013G059100	Chr13:4316770-4318656	12.3714	62.828	2.3444	5e-05	0.000675441	up-regulated	PF08659	NA	K00059	GO:0008152 GO:0008667 GO:0016491 GO:0019290 GO:0055114	AT3G03980	NAD(P)-binding Rossmann-fold superfamily protein
Potri.013G065100	Chr13:4836853-4838477	5.03848	26.7157	2.40663	5e-05	0.000675441	up-regulated	PF00657	NA	NA	GO:0016788	AT3G14225	GDSL-motif lipase 4
Potri.013G065200	Chr13:4838973-4841924	18.8854	55.2828	1.54956	5e-05	0.000675441	up-regulated	NA	NA	NA	NA	AT5G37480	NA
Potri.013G066600	Chr13:4990226-4991543	29.7589	116.735	1.97184	5e-05	0.000675441	up-regulated	NA	NA	NA	NA	NA	NA
Potri.013G067700	Chr13:5312527-5315008	7.91973	15.9888	1.01354	0.00545	0.0261511	up-regulated	PF01080	NA	K04505	GO:0004190 GO:0016021	AT1G08700	Presenilin-1
Potri.013G069250	Chr13:5473849-5485984	0.586553	4.67906	2.99588	0.00395	0.0207721	up-regulated	PF01554	NA	K03327	GO:0006855 GO:0015238 GO:0015297 GO:0016020 GO:0055085	AT5G17700	MATE efflux family protein
Potri.013G069400	Chr13:5512910-5531522	0.845756	7.06105	3.06157	0.00115	0.00824274	up-regulated	PF01554	NA	NA	GO:0006855 GO:0015238 GO:0015297 GO:0016020 GO:0055085	AT5G17700	MATE efflux family protein
Potri.013G069600,Potri.013G069675	Chr13:5594582-5602278	1.56621	10.8047	2.7863	0.0002	0.00214126	up-regulated	NA	NA	NA	NA	NA	NA
Potri.013G069700	Chr13:5611792-5617037	4.09334	34.0689	3.0571	5e-05	0.000675441	up-regulated	PF01554	NA	NA	GO:0006855 GO:0015238 GO:0015297 GO:0016020 GO:0055085	AT1G33080	MATE efflux family protein
Potri.013G072300	Chr13:5926869-5933851	7.99382	39.0088	2.28684	5e-05	0.000675441	up-regulated	PF06694	NA	NA	NA	AT5G17620	(1 of 1) PTHR14352:SF2 - HAUS AUGMIN-LIKE COMPLEX SUBUNIT 7
Potri.013G073300	Chr13:6046049-6048900	79.0276	335.465	2.08574	5e-05	0.000675441	up-regulated	PF00067	EC:1.14.13.21	K05280	GO:0004497 GO:0005506 GO:0016705 GO:0020037 GO:0055114	AT5G07990	Cytochrome P450 superfamily protein
Potri.013G073800	Chr13:6152755-6156338	11.9318	24.3698	1.03029	0.0048	0.0238649	up-regulated	PF01026	NA	K03424	GO:0016888	AT5G17570	TatD related DNase
Potri.013G076400	Chr13:6430847-6431954	7.03415	26.9735	1.93909	0.00015	0.0017104	up-regulated	PF04081	NA	K03505	GO:0005634 GO:0006260	AT1G09815	polymerase delta 4
Potri.013G077000	Chr13:6514603-6525878	13.6819	36.1322	1.40102	5e-05	0.000675441	up-regulated	PF08241	EC:2.1.1.95	NA	GO:0008152 GO:0008168 GO:0010189 GO:0032259 GO:0051741	AT1G64970	gamma-tocopherol methyltransferase
Potri.013G079500	Chr13:6821197-6824433	1.36833	8.76475	2.67929	0.00185	0.0118442	up-regulated	PF01073	EC:1.2.1.44	NA	GO:0003854 GO:0006694 GO:0016616 GO:0055114	NA	NA
Potri.013G082100	Chr13:7241196-7245558	28.2818	67.0637	1.24566	0.00075	0.0059701	up-regulated	PF10276	NA	K03939	NA	AT3G03070	NADH-ubiquinone oxidoreductase-related
Potri.013G082500	Chr13:7208155-7216155	5.83247	25.2477	2.11397	5e-05	0.000675441	up-regulated	PF00790 PF03127	NA	NA	GO:0005622 GO:0006886	AT5G16880	Target of Myb protein 1
Potri.013G083500	Chr13:7498819-7499813	5.3271	13.5211	1.34379	0.005	0.0245878	up-regulated	NA	NA	NA	NA	NA	NA
Potri.013G083800	Chr13:7535990-7537444	5.54652	15.186	1.45309	0.0045	0.0228988	up-regulated	PF00651	NA	K10523	GO:0005515	AT3G56230	BTB/POZ domain-containing protein
Potri.013G090500	Chr13:9166978-9177209	12.6623	27.0518	1.09519	0.0012	0.00852925	up-regulated	PF00069	NA	K08876	GO:0004672 GO:0005488 GO:0005524 GO:0006468	AT2G40730	Protein kinase family protein with ARM repeat domain
Potri.013G098900	Chr13:10376431-10378188	1.20641	4.11598	1.77051	0.0073	0.0324641	up-regulated	PF00560 PF08263 PF13855	EC:3.2.1.15	NA	GO:0005515	AT1G33610	Leucine-rich repeat (LRR) family protein
Potri.013G099500	Chr13:10471346-10481171	5.55092	12.8615	1.21226	0.00095	0.00710875	up-regulated	PF00696 PF00742 PF01842 PF03447 PF13840	EC:1.1.1.3 EC:2.7.2.4	K12524	GO:0004072 GO:0006520 GO:0008152 GO:0008652 GO:0016491 GO:0016597 GO:0050661 GO:0055114	AT4G19710	aspartate kinase-homoserine dehydrogenase ii
Potri.013G101000	Chr13:10855022-10857205	3.99008	15.2286	1.9323	0.0008	0.00625963	up-regulated	PF01048	EC:3.2.2.9	NA	GO:0003824 GO:0009116	NA	NA
Potri.013G101601	Chr13:10999144-11001085	79.0928	185.215	1.22758	0.0002	0.00214126	up-regulated	PF00034	NA	K08738	GO:0009055 GO:0020037	AT1G22840	CYTOCHROME C-1
Potri.013G104300,Potri.013G104350	Chr13:11328127-11332083	27.2076	62.1684	1.19217	0.0022	0.013412	up-regulated	NA	NA	NA	NA	NA	NA
Potri.013G104700	Chr13:11372115-11376235	3.75577	12.6225	1.74882	0.00135	0.00932133	up-regulated	PF12697	EC:3.1.1.82	NA	NA	AT4G09900	methyl esterase 12
Potri.013G108400	Chr13:11696672-11704183	4.50608	16.0021	1.82831	5e-05	0.000675441	up-regulated	PF00622 PF10607	NA	NA	GO:0005515	AT1G35470	SPla/RYanodine receptor (SPRY) domain-containing protein
Potri.013G110600	Chr13:11880005-11882542	247.628	495.675	1.00122	0.00285	0.0162448	up-regulated	NA	NA	NA	NA	AT1G72020	NA
Potri.013G114600	Chr13:12297409-12300328	32.4067	69.1779	1.09402	0.00125	0.00878404	up-regulated	NA	NA	NA	GO:0003676 GO:0046872	AT1G34370	C2H2 and C2HC zinc fingers superfamily protein
Potri.013G115600	Chr13:12425903-12429684	0.315706	7.61251	4.59172	0.0011	0.00797396	up-regulated	PF01554	NA	K03327	GO:0006855 GO:0015238 GO:0015297 GO:0016020 GO:0055085	AT1G71870	MATE efflux family protein
Potri.013G116800	Chr13:12529056-12531265	73.7887	172.836	1.22793	0.00035	0.00337013	up-regulated	PF01248	NA	K12845	GO:0003723 GO:0003735 GO:0005622 GO:0005730 GO:0005840 GO:0006412	AT4G22380	Ribosomal protein L7Ae/L30e/S12e/Gadd45 family protein
Potri.013G116900	Chr13:12533199-12537461	9.43033	21.1053	1.16223	0.00235	0.0140285	up-regulated	PF00400	NA	NA	GO:0005515	AT1G71840	transducin family protein / WD-40 repeat family protein
Potri.013G117900	Chr13:12629506-12634354	15.7798	34.4417	1.12608	0.001	0.00739852	up-regulated	PF07933	NA	NA	GO:0006897 GO:0016020	AT3G58600	Adaptin ear-binding coat-associated protein 1 NECAP-1
Potri.013G119500	Chr13:12797204-12798745	2.92244	9.55666	1.70933	0.00675	0.0306836	up-regulated	PF07983	NA	NA	NA	AT3G58100	plasmodesmata callose-binding protein 5
Potri.013G120600	Chr13:12931337-12932205	31.2104	76.9341	1.3016	0.0005	0.00440956	up-regulated	PF02469	NA	NA	NA	AT1G03870	FASCICLIN-like arabinoogalactan 9
Potri.013G123700	Chr13:13229528-13239933	5.98252	12.1704	1.02455	0.00525	0.0254789	up-regulated	PF00679 PF01926 PF03144	EC:3.6.5.3	K06207	GO:0003924 GO:0005525	AT2G31060	elongation factor family protein
Potri.013G124400	Chr13:13271043-13274942	1.18611	3.57078	1.59	0.00795	0.03448	up-regulated	PF07716	NA	NA	GO:0003700 GO:0006355 GO:0043565	AT2G42380	Basic-leucine zipper (bZIP) transcription factor family protein
Potri.013G126600	Chr13:13400501-13404289	1.27458	19.419	3.92938	0.0019	0.0120735	up-regulated	PF12428 PF12906	EC:6.3.2.19	NA	GO:0008270	NA	NA
Potri.013G127100	Chr13:13458592-13463851	2.73776	7.7694	1.50481	0.0021	0.0129886	up-regulated	NA	NA	NA	NA	AT3G59670	NA
Potri.013G127500	Chr13:13502158-13505121	6.0805	15.7436	1.3725	0.00045	0.00407181	up-regulated	PF00149	EC:3.1.3.48	NA	GO:0016787	AT1G18480	Calcineurin-like metallo-phosphoesterase superfamily protein
Potri.013G128800	Chr13:13583684-13585157	37.7924	262.869	2.79818	5e-05	0.000675441	up-regulated	PF14547	NA	NA	NA	NA	NA
Potri.013G131000	Chr13:13730996-13731880	27.3285	57.73	1.07892	0.00265	0.015337	up-regulated	PF00407	NA	NA	GO:0006952 GO:0009607	NA	NA
Potri.013G133800	Chr13:13959686-13963042	1.00025	8.00299	3.00017	0.0003	0.00296833	up-regulated	PF12796 PF13962	NA	NA	GO:0005515	NA	NA
Potri.013G134800	Chr13:14027418-14029469	1.36967	21	3.93848	0.0019	0.0120735	up-regulated	PF00561	EC:3.3.2.10	NA	GO:0003824	NA	NA
Potri.013G135200	Chr13:14042749-14047923	3.34117	10.961	1.71395	0.0001	0.00121895	up-regulated	PF00083	NA	NA	GO:0016020 GO:0016021 GO:0022857 GO:0022891 GO:0055085	AT2G20780	Major facilitator superfamily protein
Potri.013G146000	Chr13:14358323-14361389	32.5181	72.3738	1.15422	0.0008	0.00625963	up-regulated	NA	NA	NA	NA	AT2G20820	(1 of 1) PTHR35292:SF2 - EXPRESSED PROTEIN
Potri.013G147200	Chr13:14417744-14423472	7.37211	15.8743	1.10654	0.00195	0.0123196	up-regulated	PF00070	EC:1.6.5.9	K17871	GO:0005509 GO:0016491 GO:0055114	AT4G28220	NAD(P)H dehydrogenase B1
Potri.013G148700	Chr13:14529114-14531698	9.15614	37.3605	2.0287	5e-05	0.000675441	up-regulated	NA	NA	NA	NA	AT4G28100	NA
Potri.013G148900	Chr13:14538153-14540456	1.46503	9.25638	2.65952	0.00305	0.0170837	up-regulated	PF00355 PF08802	EC:1.10.9.1	K02636	GO:0008121 GO:0009496 GO:0016020 GO:0016491 GO:0016679 GO:0042651 GO:0051537 GO:0055114	AT4G03280	photosynthetic electron transfer C
Potri.013G151100	Chr13:14747954-14750297	2.20395	14.4491	2.71282	5e-05	0.000675441	up-regulated	PF03321	NA	K14487	NA	NA	NA
Potri.013G153100	Chr13:14887564-14888542	3.91778	12.0367	1.61933	0.00485	0.0240199	up-regulated	PF14009	NA	NA	NA	AT1G06980	(1 of 28) PF14009 - Domain of unknown function (DUF4228) (DUF4228)
Potri.013G153900	Chr13:14927339-14930872	6.1716	12.3965	1.00621	0.00925	0.0383649	up-regulated	PF10236	NA	K17408	NA	AT1G16870	mitochondrial 28S ribosomal protein S29-related
Potri.013G154100	Chr13:14957625-14959118	4.18728	18.9633	2.17913	0.00595	0.0279717	up-regulated	NA	NA	NA	GO:0046983	NA	NA
Potri.013G154200	Chr13:14963469-14968245	1.65917	5.02172	1.59772	0.00235	0.0140285	up-regulated	NA	EC:5.4.99.44	NA	GO:0001522 GO:0003723 GO:0009451 GO:0009982	AT2G30320	Pseudouridine synthase family protein
Potri.013G154700	Chr13:15006117-15007978	17.7661	39.9493	1.16904	0.00095	0.00710875	up-regulated	PF01357 PF03330	NA	NA	GO:0005576 GO:0009664	AT2G40610	expansin A8
Potri.013G158100	Chr13:15290266-15295055	7.72428	15.965	1.04744	0.00355	0.0191285	up-regulated	PF07765	NA	NA	NA	AT5G58320	Kinase interacting (KIP1-like) family protein
Potri.013G159000	Chr13:15343728-15346904	21.3967	46.9923	1.13504	0.0009	0.00684614	up-regulated	PF00651 PF03000	NA	NA	GO:0004871 GO:0005515 GO:0009638	AT2G30520	Phototropic-responsive NPH3 family protein
Potri.013G161300	Chr13:15503753-15506789	1.32509	4.09995	1.62951	0.0096	0.0394814	up-regulated	PF04678	NA	NA	NA	AT1G57610	Protein of unknown function (DUF607)
Potri.014G002400	Chr14:146601-152015	0.875517	7.26095	3.05195	5e-05	0.000675441	up-regulated	PF00432	EC:5.4.99.34 EC:5.4.99.39	K15813	GO:0003824 GO:0016866	AT1G78955	camelliol C synthase 1
Potri.014G004100	Chr14:334722-339163	26.5952	53.4736	1.00766	0.0028	0.0159915	up-regulated	PF01459	NA	K11518	GO:0005741 GO:0055085	AT3G20000	translocase of the outer mitochondrial membrane 40
Potri.014G006900	Chr14:571460-571836	257.688	612.644	1.24942	0.00085	0.00656143	up-regulated	PF06404	NA	NA	GO:0005576 GO:0008083 GO:0008283	AT3G49780	phytosulfokine 4 precursor
Potri.014G012300	Chr14:677258-678065	20.9019	49.4855	1.24337	0.0011	0.00797396	up-regulated	PF12799	EC:2.7.11.1	NA	GO:0005515	AT5G65830	receptor like protein 57
Potri.014G012800	Chr14:731094-735054	5.85562	14.7215	1.33003	0.00045	0.00407181	up-regulated	PF08879 PF08880	NA	NA	GO:0005524 GO:0005634 GO:0006351 GO:0006355 GO:0032502	AT4G37740	growth-regulating factor 2
Potri.014G014100	Chr14:812336-813932	4.55724	11.9819	1.39463	0.00265	0.015337	up-regulated	NA	NA	NA	NA	AT1G59510	Carbohydrate-binding protein
Potri.014G016300	Chr14:964893-967781	5.03136	15.1828	1.59342	0.0012	0.00852925	up-regulated	PF01459	NA	K15040	GO:0005741 GO:0055085	NA	NA
Potri.014G017200	Chr14:1056207-1060243	99.0164	324.342	1.71178	5e-05	0.000675441	up-regulated	PF00156	EC:2.4.2.7	NA	GO:0003999 GO:0005737 GO:0006168 GO:0009116	AT1G27450	adenine phosphoribosyl transferase 1
Potri.014G020432	Chr14:1242250-1244752	1.77798	11.1098	2.64353	0.0002	0.00214126	up-regulated	PF00067	NA	NA	GO:0004497 GO:0005506 GO:0016705 GO:0020037 GO:0055114	NA	NA
Potri.014G020500	Chr14:1249946-1252131	1.74651	13.06	2.9026	5e-05	0.000675441	up-regulated	PF00067	EC:1.14.13.89	NA	GO:0004497 GO:0005506 GO:0016705 GO:0020037 GO:0055114	NA	NA
Potri.014G020900	Chr14:1272060-1274625	5.00973	15.8821	1.6646	0.00095	0.00710875	up-regulated	PF13920 PF16040 PF16041	NA	NA	GO:0005515 GO:0008270	NA	NA
Potri.014G025550	Chr14:1580302-1581980	2.18535	7.90055	1.85409	0.00065	0.0053618	up-regulated	PF02458	EC:2.3.1.133	NA	GO:0016747	AT5G07870	HXXXD-type acyl-transferase family protein
Potri.014G027200	Chr14:1691015-1694573	12.4761	37.4008	1.5839	0.0001	0.00121895	up-regulated	PF00400	NA	K14829	GO:0005515	AT3G49180	Transducin/WD40 repeat-like superfamily protein
Potri.014G028500	Chr14:1787012-1795724	7.62558	20.7443	1.4438	0.0001	0.00121895	up-regulated	PF00060 PF00497 PF01094	NA	K05208	GO:0004970 GO:0016020	NA	NA
Potri.014G031700	Chr14:1972312-1975191	0.755491	3.89787	2.3672	0.0078	0.0340416	up-regulated	PF02362	NA	NA	GO:0003677	NA	NA
Potri.014G032400	Chr14:2001379-2003573	42.3078	132.169	1.64339	5e-05	0.000675441	up-regulated	PF14290	NA	NA	NA	AT1G47420	succinate dehydrogenase 5
Potri.014G034000	Chr14:2112739-2114921	2.75795	8.74042	1.66411	0.0046	0.0231715	up-regulated	PF01734	NA	NA	GO:0006629 GO:0008152	AT2G26560	phospholipase A 2A
Potri.014G034200	Chr14:2128832-2131537	4.04588	10.87	1.42582	0.0026	0.015143	up-regulated	PF01126	EC:1.14.99.3	K00510	GO:0004392 GO:0006788 GO:0055114	AT2G26550	heme oxygenase 2
Potri.014G035500	Chr14:2233451-2238721	5.07764	10.9777	1.11235	0.003	0.0168985	up-regulated	PF14531	EC:2.7.11.25	NA	GO:0004672 GO:0004713 GO:0005524 GO:0006468	NA	NA
Potri.014G037500	Chr14:2373903-2376242	2.38218	8.78812	1.88327	0.0002	0.00214126	up-regulated	PF00067	NA	K00517	GO:0004497 GO:0005506 GO:0016705 GO:0020037 GO:0055114	AT4G31950	cytochrome P450, family 82, subfamily C, polypeptide 3
Potri.014G042000	Chr14:2741817-2742765	6.56995	16.8328	1.35732	0.00685	0.030991	up-regulated	PF05648	NA	NA	GO:0005779 GO:0016559	AT1G47750	peroxin 11A
Potri.014G043100	Chr14:2786866-2789738	30.066	67.7237	1.17153	0.0005	0.00440956	up-regulated	PF00067	NA	NA	GO:0004497 GO:0005506 GO:0016705 GO:0020037 GO:0055114	AT1G75130	cytochrome P450, family 721, subfamily A, polypeptide 1
Potri.014G048100	Chr14:3113583-3123921	2.66482	19.843	2.89652	5e-05	0.000675441	up-regulated	NA	NA	NA	NA	NA	NA
Potri.014G049900	Chr14:3218145-3219761	33.0343	85.8156	1.37727	0.0001	0.00121895	up-regulated	PF00334	EC:2.7.4.6	K00940	GO:0004550 GO:0006165 GO:0006183 GO:0006228 GO:0006241	AT4G09320	Nucleoside diphosphate kinase family protein
Potri.014G053200	Chr14:3416650-3420407	4.05697	12.6311	1.63851	0.00025	0.00255849	up-regulated	PF03155	EC:2.4.1.265	K03849	GO:0005789 GO:0016758	AT2G44660	ALG6, ALG8 glycosyltransferase family
Potri.014G054800	Chr14:3488150-3492577	18.8556	51.2967	1.44387	5e-05	0.000675441	up-regulated	PF00300	NA	NA	NA	AT3G60440	Phosphoglycerate mutase family protein
Potri.014G060800	Chr14:3918008-3923451	5.66364	12.1282	1.09856	0.0051	0.0249513	up-regulated	PF07690	NA	NA	GO:0016020 GO:0016021 GO:0022891 GO:0055085	AT1G05030	Major facilitator superfamily protein
Potri.014G066300	Chr14:4127560-4129170	24.2853	71.2123	1.55204	5e-05	0.000675441	up-regulated	PF01357 PF03330	NA	NA	GO:0005576 GO:0019953	AT1G65680	expansin B2
Potri.014G066400	Chr14:4140652-4141859	10.0371	23.8893	1.25102	0.0053	0.0256295	up-regulated	PF00134	NA	NA	NA	AT2G45080	cyclin p3;1
Potri.014G067000	Chr14:4215389-4218223	8.36941	21.6176	1.36901	0.0012	0.00852925	up-regulated	PF01657	NA	NA	NA	AT3G60720	plasmodesmata-located protein 8
Potri.014G067300	Chr14:4235161-4240025	34.3034	74.0965	1.11106	0.0006	0.00503803	up-regulated	PF00557 PF15801	EC:3.4.11.18	K01265	GO:0004177 GO:0006508 GO:0008235	AT2G45240	methionine aminopeptidase 1A
Potri.014G068200	Chr14:4309680-4314048	68.0725	159.035	1.2242	0.0018	0.0116083	up-regulated	PF00456 PF02779 PF02780	EC:2.2.1.1 EC:2.2.1.2	K00615	GO:0003824 GO:0004802 GO:0008152	AT3G60750	Transketolase
Potri.014G068300	Chr14:4314754-4320062	1.06295	3.93776	1.8893	0.0012	0.00852925	up-regulated	PF00275	EC:2.5.1.19	NA	GO:0003824 GO:0003866 GO:0016765	NA	NA
Potri.014G068900	Chr14:4359400-4360136	10.2897	44.9378	2.12672	0.00015	0.0017104	up-regulated	PF07279	NA	NA	NA	AT3G60780	Protein of unknown function (DUF1442)
Potri.014G069000	Chr14:4364549-4365754	1.90765	15.277	3.0015	0.00085	0.00656143	up-regulated	PF07279	NA	NA	NA	NA	NA
Potri.014G069700	Chr14:4411254-4416953	2.33939	5.4611	1.22306	0.0096	0.0394814	up-regulated	PF02735 PF03730 PF03731 PF08785	EC:3.6.4.12	NA	GO:0000723 GO:0003677 GO:0003684 GO:0004003 GO:0005634 GO:0006303 GO:0006310 GO:0016817 GO:0042162 GO:0043564	AT1G48050	Ku80 family protein
Potri.014G069900	Chr14:4428007-4429061	1.69663	6.61042	1.96207	0.00905	0.0378154	up-regulated	NA	NA	NA	NA	NA	NA
Potri.014G073000	Chr14:4662267-4663552	4.65434	13.5707	1.54384	0.0004	0.00372808	up-regulated	PF10340	EC:3.1.1.1	NA	NA	AT2G45600	alpha/beta-Hydrolases superfamily protein
Potri.014G079900	Chr14:5155904-5162901	23.7725	55.1288	1.21351	0.0003	0.00296833	up-regulated	PF00390 PF03949	EC:1.1.1.39	NA	GO:0004470 GO:0004471 GO:0006108 GO:0051287 GO:0055114	AT4G00570	NAD-dependent malic enzyme 2
Potri.014G083700	Chr14:5361943-5369135	1.15402	3.13801	1.44318	0.006	0.0281606	up-regulated	PF01373 PF05687	EC:3.2.1.2	K01177	GO:0000272 GO:0005975 GO:0016161	AT2G45880	beta-amylase 7
Potri.014G083800	Chr14:5369421-5374381	1.32145	6.16399	2.22174	0.0003	0.00296833	up-regulated	PF01373	EC:3.2.1.2	K01177	GO:0000272 GO:0005975 GO:0016161	AT4G00490	beta-amylase 2
Potri.014G086300	Chr14:5564385-5568037	10.8141	93.5201	3.11236	5e-05	0.000675441	up-regulated	PF00291	EC:4.4.1.9	K13034	GO:0004124 GO:0005739 GO:0006535 GO:0019499 GO:0050017	AT3G61440	cysteine synthase C1
Potri.014G087600	Chr14:5682972-5686183	34.2245	109.375	1.67618	5e-05	0.000675441	up-regulated	NA	NA	NA	NA	NA	NA
Potri.014G088400	Chr14:5739452-5744089	5.19866	19.5637	1.91196	5e-05	0.000675441	up-regulated	PF00201	EC:2.4.1.273	NA	GO:0008152 GO:0016758	NA	NA
Potri.014G089800	Chr14:5835152-5839230	0.570878	5.24598	3.19996	0.0009	0.00684614	up-regulated	NA	NA	NA	GO:0016491 GO:0055114	AT4G01270	RING/U-box superfamily protein
Potri.014G092600	Chr14:6007263-6009489	4.45311	14.8616	1.73871	0.0075	0.0330781	up-regulated	PF04900	NA	K14566	GO:0032040	AT2G46230	PIN domain-like family protein
Potri.014G092932	Chr14:6014271-6015559	2.23874	22.1181	3.30446	0.0001	0.00121895	up-regulated	PF00704	EC:3.2.1.14	NA	GO:0004553 GO:0005975	NA	NA
Potri.014G094900	Chr14:6156434-6161924	5.62465	12.5735	1.16056	0.00135	0.00932133	up-regulated	PF00091 PF03953	EC:2.4.2.1	K10389	GO:0000930 GO:0003924 GO:0005200 GO:0005525 GO:0005874 GO:0007017 GO:0007020 GO:0031122 GO:0043234 GO:0051258	AT5G05620	gamma-tubulin complex protein 2
Potri.014G095500	Chr14:6225410-6230473	57.3334	116.305	1.02047	0.0035	0.0189436	up-regulated	PF03321	NA	NA	GO:0009611 GO:0009694 GO:0009864 GO:0080123	AT2G46370	Auxin-responsive GH3 family protein
Potri.014G097200	Chr14:6367532-6373310	1.1704	5.15288	2.13838	0.00085	0.00656143	up-regulated	PF01764	NA	NA	GO:0006629	AT3G61680	alpha/beta-Hydrolases superfamily protein
Potri.014G100700	Chr14:6649468-6651942	13.9791	33.7966	1.27361	0.001	0.00739852	up-regulated	PF12766	EC:1.4.3.5	NA	GO:0004733 GO:0008615 GO:0010181 GO:0016491 GO:0055114	AT2G46580	Pyridoxamine 5'-phosphate oxidase family protein
Potri.014G102700	Chr14:6817295-6819565	5.51417	17.8793	1.69708	0.00015	0.0017104	up-regulated	PF00067	EC:1.14.13.21	NA	GO:0004497 GO:0005506 GO:0016705 GO:0020037 GO:0055114	AT2G46660	cytochrome P450, family 78, subfamily A, polypeptide 6
Potri.014G104100	Chr14:6969884-6970899	5.40748	16.2905	1.591	0.00205	0.0127756	up-regulated	PF16594	NA	NA	NA	NA	NA
Potri.014G104600	Chr14:6998082-7000836	0.887098	2.92659	1.72206	0.00545	0.0261511	up-regulated	PF00612 PF13178	NA	NA	GO:0005515	AT1G01110	IQ-domain 18
Potri.014G106800	Chr14:7178931-7186752	20.5898	41.6337	1.01582	0.00265	0.015337	up-regulated	NA	NA	NA	NA	AT1G01060	Homeodomain-like superfamily protein
Potri.014G107100	Chr14:7197833-7200534	88.4795	191.199	1.11166	0.0009	0.00684614	up-regulated	PF00719	EC:3.6.1.1	K01507	GO:0000287 GO:0004427 GO:0005737 GO:0006796	AT1G01050	pyrophosphorylase 1
Potri.014G108700	Chr14:7294412-7295176	3.97698	20.9826	2.39945	0.0003	0.00296833	up-regulated	NA	NA	NA	NA	NA	NA
Potri.014G109000	Chr14:7306132-7306908	28.8975	120.042	2.05453	5e-05	0.000675441	up-regulated	NA	NA	NA	GO:0005515	NA	NA
Potri.014G110900	Chr14:7421838-7427485	11.1243	27.7908	1.32089	0.00045	0.00407181	up-regulated	PF03283	NA	NA	GO:0016787	AT2G46930	Pectinacetylesterase family protein
Potri.014G113000	Chr14:7604220-7611418	5.09472	21.5692	2.08189	5e-05	0.000675441	up-regulated	PF00005 PF00664	EC:3.6.3.44	NA	GO:0005524 GO:0006810 GO:0016021 GO:0016887 GO:0042626 GO:0055085	NA	NA
Potri.014G117300	Chr14:7890209-7893926	1.02732	8.3186	3.01746	0.00125	0.00878404	up-regulated	PF03171 PF14226	EC:1.14.11.13	K04125	GO:0005506 GO:0016491 GO:0055114	AT1G02400	gibberellin 2-oxidase 6
Potri.014G121300	Chr14:8154964-8159196	7.8766	41.8865	2.41084	0.0093	0.0385166	up-regulated	NA	NA	NA	NA	AT1G47813	NA
Potri.014G122600	Chr14:8260108-8264528	14.3642	32.4198	1.17439	0.00075	0.0059701	up-regulated	PF00226 PF01556	NA	K09517	GO:0006457 GO:0051082	AT3G62600	DNAJ heat shock family protein
Potri.014G122800	Chr14:8276967-8280680	51.9434	132.083	1.34643	5e-05	0.000675441	up-regulated	PF00085 PF07749 PF13098	EC:5.3.4.1	K09584	GO:0005783 GO:0016853 GO:0045454	AT2G47470	thioredoxin family protein
Potri.014G123200	Chr14:8291207-8298250	9.69843	23.9661	1.30517	0.00015	0.0017104	up-regulated	PF06418 PF07722	EC:6.3.4.2	K01937	GO:0003883 GO:0006221 GO:0006541 GO:0016787	AT4G02120	CTP synthase family protein
Potri.014G124100	Chr14:8342193-8347029	2.38916	12.0641	2.33614	0.0001	0.00121895	up-regulated	PF00155	NA	NA	GO:0003824 GO:0009058 GO:0030170	NA	NA
Potri.014G124400	Chr14:8362156-8363221	3.9565	21.0126	2.40896	0.00115	0.00824274	up-regulated	PF00320	NA	NA	GO:0003700 GO:0006355 GO:0008270 GO:0043565	NA	NA
Potri.014G126100	Chr14:8467690-8469203	7.72106	49.1322	2.6698	5e-05	0.000675441	up-regulated	PF00847	NA	NA	GO:0003677 GO:0003700 GO:0006355	AT2G47520	Integrase-type DNA-binding superfamily protein
Potri.014G127400	Chr14:8555113-8558290	7.29927	16.9	1.2112	0.00015	0.0017104	up-regulated	PF04091	NA	NA	GO:0000145 GO:0006904	AT4G02350	exocyst complex component sec15B
Potri.014G127500	Chr14:8562684-8563284	5.41543	26.6724	2.3002	0.00245	0.0144899	up-regulated	PF04398	NA	NA	NA	NA	NA
Potri.014G127600	Chr14:8566103-8568925	2.08403	8.00048	1.94071	0.00025	0.00255849	up-regulated	PF04398	NA	NA	NA	AT4G02370	Protein of unknown function, DUF538
Potri.014G127700	Chr14:8570836-8571806	5.55869	109.158	4.29553	5e-05	0.000675441	up-regulated	PF03242	NA	NA	GO:0006950	AT1G02820	Late embryogenesis abundant 3 (LEA3) family protein
Potri.014G128500	Chr14:8628960-8631705	16.7212	47.5783	1.50863	5e-05	0.000675441	up-regulated	PF00875 PF03441	EC:4.1.99.13	NA	NA	AT2G47590	photolyase/blue-light receptor 2
Potri.014G130600	Chr14:8739136-8743559	2.92041	7.78078	1.41374	0.00405	0.0211382	up-regulated	PF00400	NA	NA	GO:0005515	AT2G47790	Transducin/WD40 repeat-like superfamily protein
Potri.014G131300	Chr14:8792205-8795509	46.5237	100.141	1.106	0.001	0.00739852	up-regulated	PF00581	NA	NA	NA	AT2G21045	Rhodanese/Cell cycle control phosphatase superfamily protein
Potri.014G131800	Chr14:8813287-8813884	37.7752	80.5624	1.09267	0.0049	0.0241893	up-regulated	PF05498	NA	NA	NA	AT1G02900	rapid alkalinization factor 1
Potri.014G132200	Chr14:8834989-8836760	8.06259	57.9363	2.84515	5e-05	0.000675441	up-regulated	PF00043 PF02798	EC:2.5.1.18	K00799	GO:0005515	AT3G62760	Glutathione S-transferase family protein
Potri.014G135400	Chr14:9086396-9087462	2.12462	10.9955	2.37164	0.00295	0.0166905	up-regulated	NA	NA	NA	NA	AT4G03150	NA
Potri.014G136200	Chr14:9245373-9247888	69.7922	171.783	1.29945	0.0003	0.00296833	up-regulated	PF01627	NA	NA	GO:0000160 GO:0004871	AT5G39340	histidine-containing phosphotransmitter 3
Potri.014G136700,Potri.014G136800	Chr14:9287990-9292366	4.2043	9.8638	1.23028	0.0021	0.0129886	up-regulated	NA	NA	NA	NA	NA	NA
Potri.014G137700	Chr14:9362778-9368682	8.86288	55.0086	2.63381	5e-05	0.000675441	up-regulated	NA	NA	NA	NA	AT4G02940	oxidoreductase, 2OG-Fe(II) oxygenase family protein
Potri.014G138100	Chr14:9397357-9402095	6.49412	26.2873	2.01716	5e-05	0.000675441	up-regulated	PF01926 PF03143 PF03144	EC:3.6.5.3	K02358	GO:0003746 GO:0003924 GO:0005525 GO:0005622 GO:0006414	AT4G02930	GTP binding Elongation factor Tu family protein
Potri.014G141200	Chr14:9599928-9603341	40.7567	101.962	1.32292	0.00015	0.0017104	up-regulated	PF00462	EC:1.8.1.9	K07390	GO:0009055 GO:0015035 GO:0045454	AT3G54900	CAX interacting protein 1
Potri.014G141900	Chr14:9644813-9651060	15.3052	40.4584	1.40242	5e-05	0.000675441	up-regulated	PF00285	EC:2.3.3.1 EC:2.3.3.16	K01647	GO:0046912	AT3G58750	citrate synthase 2
Potri.014G143300	Chr14:9774113-9783317	10.3688	32.9394	1.66756	5e-05	0.000675441	up-regulated	PF00155	EC:2.6.1.1	K14455	GO:0003824 GO:0006520 GO:0008483 GO:0009058 GO:0030170	AT2G30970	aspartate aminotransferase 1
Potri.014G145100	Chr14:9915305-9917554	85.7575	175.121	1.03002	0.00515	0.0251317	up-regulated	PF00195 PF08541	EC:2.3.1.74	K00660	GO:0003824 GO:0008152 GO:0008610 GO:0009058 GO:0016747	AT5G13930	Chalcone and stilbene synthase family protein
Potri.014G145700	Chr14:9954641-9961502	2.75896	9.06375	1.71599	0.0004	0.00372808	up-regulated	PF00696	EC:2.7.2.4	NA	GO:0004072 GO:0008152 GO:0008652 GO:0009089 GO:0016597	AT5G14060	Aspartate kinase family protein
Potri.014G150100	Chr14:10360113-10365382	3.79265	12.1641	1.68135	0.00225	0.0136408	up-regulated	PF14617	NA	NA	NA	AT2G43110	(1 of 1) KOG3089 - Predicted DEAD-box-containing helicase
Potri.014G150600	Chr14:10391048-10398787	12.8002	28.2895	1.1441	0.00065	0.0053618	up-regulated	PF00010	NA	NA	GO:0046983	AT1G05805	basic helix-loop-helix (bHLH) DNA-binding superfamily protein
Potri.014G152800	Chr14:10719836-10720822	2.18224	14.9443	2.77572	0.0016	0.0106135	up-regulated	PF00407	NA	NA	GO:0006952 GO:0009607	NA	NA
Potri.014G154200	Chr14:10834275-10837177	2.08235	12.7698	2.61645	5e-05	0.000675441	up-regulated	PF01507	EC:1.8.4.10	K05907	GO:0003824 GO:0008152	NA	NA
Potri.014G156000	Chr14:11005279-11008334	20.236	59.5405	1.55695	0.0002	0.00214126	up-regulated	PF02681	NA	K09775	NA	NA	NA
Potri.014G158700	Chr14:11220899-11225222	2.06585	7.35316	1.83163	0.00015	0.0017104	up-regulated	NA	NA	NA	GO:0005488 GO:0005515	AT2G05810	ARM repeat superfamily protein
Potri.014G159100	Chr14:11282034-11286246	3.17462	12.759	2.00686	0.0011	0.00797396	up-regulated	PF13350	EC:3.1.3.48	K18045	GO:0004725	AT2G32960	Phosphotyrosine protein phosphatases superfamily protein
Potri.014G161600	Chr14:11599648-11606140	11.9804	34.4973	1.52581	5e-05	0.000675441	up-regulated	PF00076	NA	K14411	GO:0000166 GO:0003676	AT3G07810	RNA-binding (RRM/RBD/RNP motifs) family protein
Potri.014G162900	Chr14:11728760-11730980	92.0412	212.644	1.20809	0.00045	0.00407181	up-regulated	PF02469	NA	NA	NA	AT2G04780	FASCICLIN-like arabinoogalactan 7
Potri.014G164100	Chr14:11852037-11853807	3.95399	11.2189	1.50455	0.0029	0.0164603	up-regulated	PF00069	EC:2.7.11.1	K08867	GO:0004672 GO:0004713 GO:0005524 GO:0006468	AT5G55560	Protein kinase superfamily protein
Potri.014G165100	Chr14:11957380-11959576	9.22851	42.5706	2.20569	5e-05	0.000675441	up-regulated	PF00504	NA	K08913	GO:0009765 GO:0016020	AT3G27690	photosystem II light harvesting complex gene 2.3
Potri.014G168100	Chr14:12258230-12259881	31.0621	218.474	2.81423	5e-05	0.000675441	up-regulated	PF02469	NA	NA	NA	AT4G12730	FASCICLIN-like arabinogalactan 2
Potri.014G168900	Chr14:12337211-12340819	42.6621	146.817	1.78299	5e-05	0.000675441	up-regulated	PF05627	NA	NA	NA	AT2G04410	RPM1-interacting protein 4 (RIN4) family protein
Potri.014G169500	Chr14:12387948-12390380	23.9219	54.8667	1.1976	0.0013	0.00905505	up-regulated	NA	NA	NA	NA	AT2G04340	NA
Potri.014G170200	Chr14:12433898-12436213	17.8674	40.4887	1.18019	0.00065	0.0053618	up-regulated	NA	NA	NA	NA	AT4G12700	NA
Potri.014G176150	Chr14:13231729-13236961	1.80263	5.64598	1.64712	0.001	0.00739852	up-regulated	PF05699	NA	NA	GO:0003676 GO:0008880 GO:0046983	AT3G29450	General transcription factor 2-related zinc finger protein
Potri.014G180100	Chr14:13778902-13787506	8.29466	31.1927	1.91096	5e-05	0.000675441	up-regulated	PF00005 PF00664	EC:3.6.3.44	NA	GO:0005524 GO:0006810 GO:0016021 GO:0016887 GO:0042626 GO:0055085	AT3G60160	multidrug resistance-associated protein 9
Potri.014G190800	Chr14:16573970-16578648	1.44208	11.7999	3.03255	0.0017	0.0110974	up-regulated	PF00536	NA	NA	GO:0005515	AT5G48680	Sterile alpha motif (SAM) domain-containing protein
Potri.014G195100	Chr14:17449785-17454369	7.95907	19.1613	1.26753	0.00015	0.0017104	up-regulated	PF00069 PF00560 PF08263 PF13855	EC:2.7.11.1	NA	GO:0004672 GO:0004713 GO:0005515 GO:0005524 GO:0006468	NA	NA
Potri.014G195700	Chr14:17561770-17567188	36.535	83.5934	1.19411	0.00055	0.00473949	up-regulated	PF00549 PF08442	EC:6.2.1.5	K01900	GO:0003824 GO:0005524 GO:0008152 GO:0046872	AT2G20420	ATP citrate lyase (ACL) family protein
Potri.014G196200	Chr14:17677328-17679057	7.24111	19.7567	1.44806	0.0004	0.00372808	up-regulated	PF08392 PF08541	EC:2.3.1.199	NA	GO:0003824 GO:0006633 GO:0008152 GO:0008610 GO:0016020 GO:0016747	AT1G19440	3-ketoacyl-CoA synthase 4
Potri.015G002600	Chr15:136586-137609	22.355	48.9259	1.13	0.002	0.0125492	up-regulated	PF00400	NA	K11805	GO:0005515 GO:0007275	AT5G24520	Transducin/WD40 repeat-like superfamily protein
Potri.015G003100	Chr15:211115-216547	130.108	794.623	2.61056	5e-05	0.000675441	up-regulated	PF00891 PF08100	EC:2.1.1.68	K13066	GO:0008168 GO:0008171 GO:0046983	AT5G54160	O-methyltransferase 1
Potri.015G003500	Chr15:221320-222988	20.0004	106.208	2.40879	5e-05	0.000675441	up-regulated	PF00141	EC:1.11.1.7	K00430	GO:0004601 GO:0006979 GO:0020037 GO:0055114	NA	NA
Potri.015G004200	Chr15:260023-263920	3.08224	28.5453	3.2112	5e-05	0.000675441	up-regulated	PF03372	NA	NA	NA	AT5G54130	Calcium-binding endonuclease/exonuclease/phosphatase family
Potri.015G005600	Chr15:333827-338025	1.4856	5.15785	1.79572	0.0094	0.0388747	up-regulated	NA	NA	NA	NA	AT5G64180	(1 of 1) PTHR36080:SF1 - DBJ
Potri.015G006000	Chr15:354272-364424	13.586	53.6703	1.98201	5e-05	0.000675441	up-regulated	PF00005 PF01061 PF08370 PF14510	NA	NA	GO:0005524 GO:0016020 GO:0016887	AT2G37280	pleiotropic drug resistance 5
Potri.015G007100	Chr15:427376-429656	130.469	324.373	1.31394	0.0002	0.00214126	up-regulated	PF01020 PF11976	NA	K02927	GO:0003735 GO:0005515 GO:0005840 GO:0006412	AT3G52590	ubiquitin extension protein 1
Potri.015G007300	Chr15:438073-440329	65.8197	134.547	1.03151	0.00235	0.0140285	up-regulated	PF01182	EC:3.1.1.31	K01057	GO:0005975 GO:0006098 GO:0017057	AT5G24400	NagB/RpiA/CoA transferase-like superfamily protein
Potri.015G007600	Chr15:453322-455650	38.6718	159.261	2.04204	5e-05	0.000675441	up-regulated	PF00173	NA	NA	NA	NA	NA
Potri.015G013400	Chr15:865369-871198	16.5596	33.8396	1.03104	0.00195	0.0123196	up-regulated	PF00930 PF12695	EC:3.4.14.5	K01278	GO:0006508	AT5G24260	prolyl oligopeptidase family protein
Potri.015G013800	Chr15:903670-905180	9.11716	20.5768	1.17436	0.00125	0.00878404	up-regulated	NA	NA	NA	GO:0005515	AT4G04690	F-box and associated interaction domains-containing protein
Potri.015G017500	Chr15:1238612-1250338	32.3823	71.5262	1.14327	0.0056	0.0266979	up-regulated	PF00310 PF01493 PF01645 PF04898 PF07992 PF14691	EC:1.4.1.14	K00264	GO:0003824 GO:0005506 GO:0006537 GO:0006807 GO:0008152 GO:0010181 GO:0015930 GO:0016040 GO:0016491 GO:0016638 GO:0016639 GO:0045181 GO:0050660 GO:0051536 GO:0055114	AT5G53460	NADH-dependent glutamate synthase 1
Potri.015G018050,Potri.015G018101	Chr15:1269168-1276795	1.11897	6.52061	2.54283	0.00245	0.0144899	up-regulated	NA	NA	NA	NA	NA	NA
Potri.015G019200	Chr15:1346886-1351958	16.78	33.6892	1.00555	0.0034	0.0185333	up-regulated	PF00481	EC:3.1.3.16	K17506	GO:0003824 GO:0004722 GO:0006470	AT5G53140	Protein phosphatase 2C family protein
Potri.015G023400	Chr15:1738685-1741744	6.74413	19.8277	1.55582	0.00205	0.0127756	up-regulated	PF06017	EC:1.1.1.1	NA	GO:0003774 GO:0016459	AT5G53310	myosin heavy chain-related
Potri.015G026700	Chr15:2016568-2017774	3.59349	26.4217	2.87826	5e-05	0.000675441	up-regulated	PF03595	NA	NA	GO:0006873 GO:0008308 GO:0016021 GO:0055085	NA	NA
Potri.015G026801	Chr15:2021416-2023044	7.70077	46.3879	2.59067	5e-05	0.000675441	up-regulated	PF03595	NA	NA	GO:0006873 GO:0008308 GO:0016021 GO:0055085	NA	NA
Potri.015G027300	Chr15:2048643-2051078	50.8006	128.791	1.34212	5e-05	0.000675441	up-regulated	PF02453	NA	NA	NA	AT5G41600	VIRB2-interacting protein 3
Potri.015G029600	Chr15:2280195-2285192	5.62656	11.9799	1.09029	0.00645	0.0297259	up-regulated	PF00581 PF12368	NA	NA	NA	AT1G17850	Rhodanese/Cell cycle control phosphatase superfamily protein
Potri.015G030801	Chr15:2366487-2368628	9.86143	47.3736	2.26421	5e-05	0.000675441	up-regulated	NA	NA	NA	GO:0005783 GO:0006886 GO:0016021	AT1G48440	B-cell receptor-associated 31-like
Potri.015G031400	Chr15:2393077-2395244	7.7177	17.5823	1.18788	0.00365	0.0195344	up-regulated	PF00149	EC:1.11.1.7 EC:3.1.3.2	K14379	GO:0003993 GO:0016787	AT3G17790	purple acid phosphatase 17
Potri.015G038300	Chr15:3309337-3317929	2.77308	9.34821	1.7532	0.00245	0.0144899	up-regulated	PF13417 PF14497	EC:5.3.99.3	NA	GO:0005515 GO:0009055 GO:0015035 GO:0045454	NA	NA
Potri.015G038600	Chr15:3334421-3343772	10.342	22.4584	1.11873	0.001	0.00739852	up-regulated	PF01425 PF13414	EC:3.5.1.4	NA	GO:0005515 GO:0016884	AT3G17970	translocon at the outer membrane of chloroplasts 64-III
Potri.015G039200	Chr15:3494516-3495905	21.1448	47.3545	1.1632	0.00045	0.00407181	up-regulated	PF00314	NA	NA	NA	AT1G18250	Pathogenesis-related thaumatin superfamily protein
Potri.015G039500	Chr15:3513415-3514192	10.4214	31.082	1.57653	0.0001	0.00121895	up-regulated	PF13499	NA	K13448	GO:0005509	AT1G73630	EF hand calcium-binding protein family
Potri.015G041300	Chr15:3805278-3814320	17.037	45.517	1.41773	0.00015	0.0017104	up-regulated	PF00232	EC:3.2.1.21	K05350	GO:0004553 GO:0005975	AT3G18070	beta glucosidase 43
Potri.015G055000	Chr15:7595309-7603282	5.07546	10.9249	1.10601	0.0075	0.0330781	up-regulated	PF03798	NA	NA	GO:0005783 GO:0016021	NA	NA
Potri.015G057300	Chr15:7969206-7972675	2.30146	9.0364	1.9732	0.0001	0.00121895	up-regulated	PF01336 PF04057 PF08646 PF16900	NA	K07466	GO:0003676 GO:0003677 GO:0005634 GO:0006260 GO:0006281 GO:0006310	AT5G61000	Replication factor-A protein 1-related
Potri.015G060200	Chr15:8390106-8393117	31.4263	79.2731	1.33486	0.0004	0.00372808	up-regulated	PF04833	NA	NA	GO:0004553 GO:0010215 GO:0016049 GO:0030247 GO:0031225	NA	NA
Potri.015G060900	Chr15:8500709-8502212	5.05894	20.5699	2.02363	5e-05	0.000675441	up-regulated	NA	NA	NA	NA	AT5G61340	NA
Potri.015G065500	Chr15:9111982-9114699	80.5024	254.592	1.66108	5e-05	0.000675441	up-regulated	PF04982	NA	NA	NA	AT3G47980	Integral membrane HPP family protein
Potri.015G065800	Chr15:9138930-9143251	10.106	23.2298	1.20077	0.00165	0.0108667	up-regulated	PF01025	NA	NA	GO:0000774 GO:0006457 GO:0042803 GO:0051087	AT5G55200	Co-chaperone GrpE family protein
Potri.015G070500	Chr15:9598988-9604712	35.9615	82.1924	1.19255	0.0005	0.00440956	up-regulated	PF00132 PF12804	EC:2.7.7.13	K00966	NA	AT1G74910	ADP-glucose pyrophosphorylase family protein
Potri.015G070900	Chr15:9648834-9650277	6.19975	16.3365	1.39782	0.0011	0.00797396	up-regulated	PF00400	EC:2.7.11.7	NA	GO:0005515	AT1G24130	Transducin/WD40 repeat-like superfamily protein
Potri.015G071700	Chr15:9727351-9729657	24.5291	54.23	1.1446	0.0029	0.0164603	up-regulated	PF00189 PF07650	NA	K02985	GO:0003723 GO:0003735 GO:0005840 GO:0006412 GO:0015935	AT3G53870	Ribosomal protein S3 family protein
Potri.015G072000	Chr15:9757054-9760346	10.9459	28.7341	1.39237	0.0004	0.00372808	up-regulated	PF04134	NA	NA	NA	AT5G50100	Putative thiol-disulphide oxidoreductase DCC
Potri.015G073400	Chr15:9912004-9916747	4.79058	22.2743	2.21711	0.0001	0.00121895	up-regulated	PF00179	EC:6.3.2.19	K10576	NA	NA	NA
Potri.015G077300	Chr15:10345854-10359305	16.3648	34.9363	1.09413	0.001	0.00739852	up-regulated	PF01937 PF03630	EC:2.7.1.33	K09680	GO:0004594 GO:0005524 GO:0015937	AT4G32180	pantothenate kinase 2
Potri.015G077900	Chr15:10423359-10426784	14.8688	49.9497	1.74819	5e-05	0.000675441	up-regulated	PF00892	NA	K15283	GO:0005215 GO:0006810 GO:0016020 GO:0016021	AT5G33320	Glucose-6-phosphate/phosphate translocator-related
Potri.015G080100	Chr15:10618836-10624584	1.50565	5.88474	1.96659	0.0086	0.0364861	up-regulated	PF00650	NA	NA	NA	AT5G63060	Sec14p-like phosphatidylinositol transfer family protein
Potri.015G080300	Chr15:10633759-10637079	10.7772	27.1213	1.33145	0.00025	0.00255849	up-regulated	PF03080 PF14365	NA	NA	NA	AT5G50150	Protein of Unknown Function (DUF239)
Potri.015G083200	Chr15:10838579-10842283	3.32923	9.34728	1.48936	0.0005	0.00440956	up-regulated	PF01794 PF08022 PF08030	EC:1.16.1.7	NA	GO:0016020 GO:0016491 GO:0055114	AT5G50160	ferric reduction oxidase 8
Potri.015G084700	Chr15:10936983-10937361	281.428	888.564	1.65871	0.0002	0.00214126	up-regulated	PF04758	NA	K02983	GO:0003735 GO:0005622 GO:0005840 GO:0006412	AT5G56670	Ribosomal protein S30 family protein
Potri.015G091400	Chr15:11435661-11439095	457.585	1251.65	1.45172	0.0082	0.0352119	up-regulated	PF00044 PF02800	EC:1.2.1.12	K00134	GO:0006006 GO:0016620 GO:0050661 GO:0051287 GO:0055114	NA	NA
Potri.015G092800	Chr15:11544155-11548006	34.8939	77.3021	1.14753	0.00115	0.00824274	up-regulated	PF00406 PF05191	EC:2.7.4.3	K00939	GO:0004017 GO:0005524 GO:0006139 GO:0016776 GO:0019205	AT5G50370	Adenylate kinase family protein
[truncated: 2,668 more rows]

## Sheet: PrS24h vs. PaS24h
Supplemental Data 2b. The differentially expressed genes identified between P. russkii and P. alba roots following salt treatment for 24 hours.
Gene ID	Chr_locus	PrS24h_RPKM	PaS24h_RPKM	log2(fold_change)	P-value	Q-value	DEGs type	Pfam	KOG	KO	GO	Arabidopsis homologous gene	Gene annotation
Potri.001G000400	Chr01:13696-17702	40.0747	82.3708	1.03944	0.00135	0.00700831	up-regulated	PF11779	NA	NA	NA	AT1G06515	Protein of unknown function (DUF3317)
Potri.001G001600	Chr01:118228-122612	51.9701	171.439	1.72194	5e-05	0.000448445	up-regulated	PF00224 PF02887	EC:2.7.1.40	K00873	GO:0000287 GO:0003824 GO:0004743 GO:0006096 GO:0030955	AT4G26390	Pyruvate kinase family protein
Potri.001G001700	Chr01:123501-129304	8.14181	17.1187	1.07215	0.0002	0.0014708	up-regulated	PF12999	NA	NA	GO:0000166 GO:0004812 GO:0005515 GO:0005524 GO:0006418 GO:0006491	AT5G56360	calmodulin-binding protein
Potri.001G002000,Potri.001G002200	Chr01:133157-142684	275.02	1156.1	2.07165	5e-05	0.000448445	up-regulated	NA	NA	NA	NA	NA	NA
Potri.001G002300	Chr01:147681-151271	2.84103	17.9986	2.6634	5e-05	0.000448445	up-regulated	PF07714	EC:2.7.11.1	NA	GO:0004672 GO:0004713 GO:0005524 GO:0006468	AT5G56460	Protein kinase superfamily protein
Potri.001G002600	Chr01:167593-173805	2.99372	6.55478	1.13061	0.00205	0.00974541	up-regulated	PF00806	NA	NA	GO:0003723 GO:0005488	AT5G56510	pumilio 12
Potri.001G003000	Chr01:180680-183424	0.87411	7.30977	3.06394	0.00035	0.00235782	up-regulated	PF00067	NA	NA	GO:0004497 GO:0005506 GO:0016705 GO:0020037 GO:0055114	NA	NA
Potri.001G003100	Chr01:187819-190435	16.7885	64.6967	1.94622	5e-05	0.000448445	up-regulated	PF00067	NA	NA	GO:0004497 GO:0005506 GO:0016705 GO:0020037 GO:0055114	NA	NA
Potri.001G003400	Chr01:205945-208793	6.80286	16.4846	1.27691	0.00625	0.023316	up-regulated	NA	NA	NA	NA	NA	NA
Potri.001G006200	Chr01:414191-417676	2.72003	6.26907	1.20463	0.0042	0.0170075	up-regulated	NA	NA	NA	NA	AT3G13600	calmodulin-binding family protein
Potri.001G007000	Chr01:508479-509517	35.6974	76.5861	1.10126	5e-05	0.000448445	up-regulated	PF00646 PF01344	NA	NA	GO:0005515	NA	NA
Potri.001G008240	Chr01:565285-567209	24.4517	167.977	2.78025	5e-05	0.000448445	up-regulated	PF04398	NA	NA	NA	AT1G55265	Protein of unknown function, DUF538
Potri.001G008320	Chr01:568679-571240	34.2577	121.331	1.82445	5e-05	0.000448445	up-regulated	PF04398	NA	NA	NA	AT1G55265	Protein of unknown function, DUF538
Potri.001G008400	Chr01:571781-573981	31.1054	74.3666	1.25749	0.0004	0.00263316	up-regulated	PF04398	NA	NA	NA	AT5G19860	Protein of unknown function, DUF538
Potri.001G008900	Chr01:611894-613461	6.65966	20.1825	1.59959	0.0002	0.0014708	up-regulated	PF04819	NA	NA	NA	AT1G55240	Family of unknown function (DUF716)
Potri.001G010200	Chr01:671353-673780	5.52667	12.4257	1.16884	0.0027	0.0120323	up-regulated	PF01545 PF16916	NA	NA	GO:0006812 GO:0008324 GO:0016021 GO:0055085	AT3G58060	Cation efflux family protein
Potri.001G010700	Chr01:688877-693953	1.90384	11.1393	2.54867	5e-05	0.000448445	up-regulated	PF07714	EC:2.7.11.1	K07359	GO:0004672 GO:0004713 GO:0005524 GO:0006468	NA	NA
Potri.001G013500	Chr01:940958-945719	20.1394	45.6252	1.17981	5e-05	0.000448445	up-regulated	PF00106	EC:1.3.1.9	K00208	GO:0008152 GO:0016491	AT2G05990	NAD(P)-binding Rossmann-fold superfamily protein
Potri.001G014200	Chr01:1000641-1001541	2.4083	16.9723	2.8171	0.00085	0.0048308	up-regulated	PF12776	NA	NA	GO:0003677	NA	NA
Potri.001G016900,Potri.001G017000	Chr01:1249092-1255206	19.7186	48.0271	1.28429	0.00015	0.00115607	up-regulated	NA	NA	NA	NA	NA	NA
Potri.001G017100	Chr01:1261436-1265495	0.742365	6.27922	3.08038	0.00055	0.00340611	up-regulated	NA	NA	NA	NA	AT5G12930	NA
Potri.001G019100	Chr01:1418705-1424475	27.1479	92.3284	1.76593	5e-05	0.000448445	up-regulated	PF00122 PF00403 PF12710	EC:3.6.3.4	K17686	GO:0000166 GO:0005507 GO:0006812 GO:0016021 GO:0019829 GO:0030001 GO:0046872	NA	NA
Potri.001G020200	Chr01:1548368-1551273	14.4948	31.2711	1.1093	0.00035	0.00235782	up-regulated	PF07716	NA	NA	GO:0003700 GO:0006351 GO:0006355 GO:0043401 GO:0043565	NA	NA
Potri.001G020700	Chr01:1603652-1605701	10.0173	23.5541	1.23348	0.00045	0.00289785	up-regulated	NA	NA	NA	NA	AT5G13470	NA
Potri.001G023900	Chr01:1822804-1826612	0.488604	8.91254	4.1891	0.0016	0.00801935	up-regulated	PF13839 PF14416	NA	NA	GO:0006520 GO:0016597 GO:0016743	NA	NA
Potri.001G024100	Chr01:1831327-1835073	37.5693	90.174	1.26316	5e-05	0.000448445	up-regulated	PF07839	EC:2.7.11.17	NA	GO:0005516	AT3G54570	Plant calmodulin-binding protein-related
Potri.001G024200	Chr01:1846158-1850419	5.79442	12.3348	1.09	0.0028	0.0123787	up-regulated	NA	NA	NA	GO:0005515	AT2G38780	NA
Potri.001G024900	Chr01:1876938-1879525	1.09884	8.49793	2.95113	0.0011	0.00597308	up-regulated	PF00191	NA	NA	GO:0005509 GO:0005544	AT2G38750	annexin 4
Potri.001G025400	Chr01:1909523-1912887	4.33992	10.632	1.29268	0.00015	0.00115607	up-regulated	PF00931	NA	NA	GO:0043531	NA	NA
Potri.001G028000	Chr01:2120752-2123045	43.3118	96.2223	1.15161	5e-05	0.000448445	up-regulated	PF02525	EC:1.6.5.2 EC:1.6.5.3	NA	NA	AT3G27890	NADPH:quinone oxidoreductase
Potri.001G028200	Chr01:2141028-2144085	30.7676	70.8533	1.20342	5e-05	0.000448445	up-regulated	PF00026	EC:3.4.23.12	NA	GO:0004190 GO:0006508	AT5G07030	Eukaryotic aspartyl protease family protein
Potri.001G028300	Chr01:2148402-2149876	17.7357	39.8734	1.16877	5e-05	0.000448445	up-regulated	PF00514	EC:6.3.2.19	NA	GO:0005488 GO:0005515	AT1G08315	ARM repeat superfamily protein
Potri.001G030000	Chr01:2246934-2250164	39.1903	79.5692	1.02171	0.0003	0.00207433	up-regulated	PF00160	EC:5.2.1.8	K09567	GO:0000413 GO:0003755 GO:0006457	AT2G38730	Cyclophilin-like peptidyl-prolyl cis-trans isomerase family protein
Potri.001G030600	Chr01:2291756-2294237	3.55586	9.6088	1.43416	0.00065	0.00389317	up-regulated	PF00201	EC:2.4.1.273	NA	GO:0008152 GO:0016758	AT2G22590	UDP-Glycosyltransferase superfamily protein
Potri.001G031500	Chr01:2356539-2359640	8.29886	16.8745	1.02386	0.00185	0.00898583	up-regulated	PF06728	NA	K05284	GO:0006506 GO:0016021 GO:0016758	AT5G22130	mannosyltransferase family protein
Potri.001G031800	Chr01:2376704-2381600	44.4005	153.051	1.78537	5e-05	0.000448445	up-regulated	NA	NA	NA	NA	AT3G12320	(1 of 2) PTHR33334:SF2 - GENOMIC DNA, CHROMOSOME 3, P1 CLONE: MQC3
Potri.001G032400	Chr01:2412536-2413829	13.5216	34.644	1.35734	5e-05	0.000448445	up-regulated	PF12695	EC:3.1.1.1	NA	NA	NA	NA
Potri.001G033800	Chr01:2506426-2509737	4.51475	17.0391	1.91613	5e-05	0.000448445	up-regulated	PF03254	EC:2.4.1.69	K13681	GO:0006629 GO:0008081 GO:0008107 GO:0016020 GO:0042546	NA	NA
Potri.001G035500	Chr01:2593028-2595854	5.36322	24.0664	2.16585	5e-05	0.000448445	up-regulated	PF00646 PF07734	NA	NA	GO:0005515	NA	NA
Potri.001G037000	Chr01:2691726-2695539	9.84662	26.5588	1.43149	0.00015	0.00115607	up-regulated	NA	NA	NA	NA	NA	NA
Potri.001G039900	Chr01:2866432-2869926	0.586576	4.45636	2.92548	0.0006	0.00364932	up-regulated	PF00069 PF08488 PF13947	EC:2.7.11.1	NA	GO:0004672 GO:0004674 GO:0004713 GO:0005524 GO:0006468 GO:0016021 GO:0030247	AT1G16260	Wall-associated kinase family protein
Potri.001G040200	Chr01:2883429-2884231	15.3175	246.126	4.00614	5e-05	0.000448445	up-regulated	PF01439	NA	NA	GO:0046872	AT5G02380	metallothionein 2B
Potri.001G041700	Chr01:3030529-3033221	4.06766	9.77966	1.26559	0.0005	0.00314953	up-regulated	PF00026	EC:3.4.23.12	NA	GO:0004190 GO:0006508	AT1G79720	Eukaryotic aspartyl protease family protein
Potri.001G042600	Chr01:3095685-3098098	3.05184	23.1705	2.92454	5e-05	0.000448445	up-regulated	PF00012	NA	K03283	NA	NA	NA
Potri.001G042700	Chr01:3099440-3101896	0.672611	6.42626	3.25614	5e-05	0.000448445	up-regulated	PF00012	NA	K03283	NA	NA	NA
Potri.001G042900	Chr01:3103779-3109480	34.1874	81.9129	1.26062	5e-05	0.000448445	up-regulated	PF02458	EC:2.3.1.133	K13065	GO:0016747	AT5G48930	hydroxycinnamoyl-CoA shikimate/quinate hydroxycinnamoyl transferase
Potri.001G043200	Chr01:3133295-3137823	6.72305	14.1916	1.07785	0.0014	0.00719414	up-regulated	PF01544	NA	K16075	GO:0016020 GO:0030001 GO:0046873 GO:0055085	AT1G80900	magnesium transporter 1
Potri.001G044000	Chr01:3173271-3179637	8.37027	18.7	1.15969	0.00055	0.00340611	up-regulated	PF09353	NA	NA	NA	AT1G73060	Low PSII Accumulation 3
Potri.001G044100	Chr01:3183876-3186419	1.56386	5.02224	1.68322	0.0033	0.0141075	up-regulated	PF00583	NA	NA	GO:0008080	NA	NA
Potri.001G049800	Chr01:3762215-3766736	16.0387	33.2982	1.05389	0.00045	0.00289785	up-regulated	NA	NA	NA	NA	AT3G24160	putative type 1 membrane protein
Potri.001G050100	Chr01:3791601-3794902	51.8918	180.808	1.80088	5e-05	0.000448445	up-regulated	PF00646 PF14299	NA	NA	GO:0005515	NA	NA
Potri.001G050600	Chr01:3831760-3834356	19.2659	41.5745	1.10965	0.0002	0.0014708	up-regulated	PF13414	NA	NA	GO:0005515	NA	NA
Potri.001G051500	Chr01:3880278-3882541	4.29069	11.1357	1.37591	0.0001	0.000822447	up-regulated	PF00195 PF08541	EC:2.3.1.74	K00660	GO:0003824 GO:0008152 GO:0008610 GO:0009058 GO:0016747	AT5G13930	Chalcone and stilbene synthase family protein
Potri.001G051600	Chr01:3888067-3890717	5.22004	15.3612	1.55716	5e-05	0.000448445	up-regulated	PF00195 PF08541	EC:2.3.1.74	K00660	GO:0003824 GO:0008152 GO:0008610 GO:0009058 GO:0016747	AT5G13930	Chalcone and stilbene synthase family protein
Potri.001G051800	Chr01:3901224-3906096	5.92403	14.0019	1.24097	0.0001	0.000822447	up-regulated	PF00108 PF02803	EC:2.3.1.16	K07513	GO:0003824 GO:0008152 GO:0016747	NA	NA
Potri.001G053500	Chr01:4065311-4066712	24.8389	61.5704	1.30964	5e-05	0.000448445	up-regulated	PF00320	NA	NA	GO:0003700 GO:0006355 GO:0008270 GO:0043565	AT3G24050	GATA transcription factor 1
Potri.001G053600	Chr01:4071358-4076969	7.95996	16.9593	1.09124	0.0011	0.00597308	up-regulated	PF01169	NA	NA	GO:0016020	AT4G13590	Uncharacterized protein family (UPF0016)
Potri.001G054000	Chr01:4086853-4087843	6.15295	30.9434	2.33028	5e-05	0.000448445	up-regulated	PF03018	NA	NA	NA	AT3G24020	Disease resistance-responsive (dirigent-like protein) family protein
Potri.001G054400	Chr01:4099810-4105317	43.776	103.289	1.23848	5e-05	0.000448445	up-regulated	PF00118	NA	K04077	GO:0005524 GO:0005737 GO:0042026	AT3G23990	heat shock protein 60
Potri.001G054500	Chr01:4108841-4111556	57.9576	135.71	1.22746	0.0001	0.000822447	up-regulated	PF06212	NA	K11353	NA	AT2G33220	GRIM-19 protein
Potri.001G054800	Chr01:4129854-4133210	10.7556	31.3268	1.54231	5e-05	0.000448445	up-regulated	PF00067	EC:1.14.13.21	NA	GO:0004497 GO:0005506 GO:0016705 GO:0020037 GO:0055114	NA	NA
Potri.001G055300	Chr01:4169117-4172861	175.409	421.727	1.26558	5e-05	0.000448445	up-regulated	PF05755	NA	NA	NA	AT1G67360	Rubber elongation factor protein (REF)
Potri.001G056700	Chr01:4260709-4262961	14.8463	33.3326	1.16683	0.0002	0.0014708	up-regulated	PF00504	NA	K08908	GO:0009765 GO:0016020	AT3G61470	photosystem I light harvesting complex gene 2
Potri.001G058800	Chr01:4483344-4489597	4.42995	13.8488	1.6444	0.0023	0.010615	up-regulated	PF03106	NA	NA	GO:0003700 GO:0006355 GO:0043565	AT5G13080	WRKY DNA-binding protein 75
Potri.001G059900	Chr01:4565786-4570259	62.9868	166.766	1.4047	5e-05	0.000448445	up-regulated	PF00479 PF02781	EC:1.1.1.49	K00036	GO:0004345 GO:0006006 GO:0050661 GO:0055114	AT1G24280	glucose-6-phosphate dehydrogenase 3
Potri.001G060200	Chr01:4598389-4602467	34.2366	80.7657	1.2382	5e-05	0.000448445	up-regulated	PF00160	EC:5.2.1.8	K03768	GO:0000413 GO:0003755 GO:0006457	AT5G13120	cyclophilin 20-2
Potri.001G060500	Chr01:4621772-4623491	3.07094	8.07806	1.39533	0.0011	0.00597308	up-regulated	PF01190	NA	NA	NA	AT5G13140	Pollen Ole e 1 allergen and extensin family protein
Potri.001G060800	Chr01:4649468-4654720	4.49645	12.5629	1.48232	0.0001	0.000822447	up-regulated	PF00069	EC:2.7.11.1	K13430	GO:0004672 GO:0004713 GO:0005524 GO:0006468	AT5G13160	Protein kinase superfamily protein
Potri.001G061100	Chr01:4676958-4679881	3.88923	20.6868	2.41116	5e-05	0.000448445	up-regulated	PF03009	EC:3.1.4.46	NA	GO:0006629 GO:0008081	NA	NA
Potri.001G061400	Chr01:4713312-4718135	52.8862	112.389	1.08754	5e-05	0.000448445	up-regulated	PF02779 PF02780	EC:1.2.4.1	K00162	GO:0003824 GO:0004739 GO:0006086 GO:0008152	AT5G50850	Transketolase family protein
Potri.001G067800	Chr01:5104019-5108835	22.4946	51.3493	1.19077	0.0001	0.000822447	up-regulated	PF00458 PF00587 PF03129	EC:6.1.1.14	K01880	GO:0000166 GO:0004812 GO:0004820 GO:0005524 GO:0005737 GO:0006418 GO:0006426	AT1G29880	glycyl-tRNA synthetase / glycine--tRNA ligase
Potri.001G068200	Chr01:5136192-5139728	66.7586	133.745	1.00246	0.00025	0.00177769	up-regulated	PF00923	EC:2.2.1.2	K00616	GO:0003824 GO:0004801 GO:0005737 GO:0005975 GO:0006098	AT5G13420	Aldolase-type TIM barrel family protein
Potri.001G068400	Chr01:5144400-5147198	2.77701	14.0152	2.33539	5e-05	0.000448445	up-regulated	PF00067	EC:1.14.13.70	K05917	GO:0004497 GO:0005506 GO:0016705 GO:0020037 GO:0055114	AT1G11680	CYTOCHROME P450 51G1
Potri.001G068700	Chr01:5162815-5166802	7.19682	15.2223	1.08076	0.00215	0.0101028	up-regulated	PF13639	NA	NA	GO:0005515 GO:0008270	NA	NA
Potri.001G068800	Chr01:5169530-5170602	21.7523	59.3588	1.4483	5e-05	0.000448445	up-regulated	NA	NA	NA	NA	AT4G14100	transferases, transferring glycosyl groups
Potri.001G070900	Chr01:5356104-5360788	0.992367	3.85006	1.95593	0.00015	0.00115607	up-regulated	PF01794 PF08022 PF08030 PF08414	EC:1.6.3.1	K13447	GO:0004601 GO:0005509 GO:0016020 GO:0016491 GO:0050664 GO:0055114	AT5G47910	respiratory burst oxidase homologue D
Potri.001G072400	Chr01:5441591-5446945	8.25906	18.2056	1.14034	0.00045	0.00289785	up-regulated	PF07082	EC:3.1.1.1	NA	NA	AT5G47860	Protein of unknown function (DUF1350)
Potri.001G076200	Chr01:5740611-5746066	7.9476	17.2639	1.11917	0.001	0.00552485	up-regulated	PF09139	EC:2.7.7.41	K17807	NA	AT3G47630	(1 of 1) PTHR13619:SF0 - MITOCHONDRIAL TRANSLOCATOR ASSEMBLY AND MAINTENANCE PROTEIN 41 HOMOLOG
Potri.001G076300	Chr01:5750904-5753888	9.82397	49.377	2.32946	5e-05	0.000448445	up-regulated	NA	NA	NA	NA	NA	NA
Potri.001G076500	Chr01:5767867-5773770	4.37493	11.8301	1.43513	0.00145	0.00741429	up-regulated	NA	NA	NA	NA	NA	NA
Potri.001G076920	Chr01:5799714-5803608	1.31972	5.63037	2.093	0.001	0.00552485	up-regulated	NA	NA	NA	NA	NA	NA
Potri.001G077280	Chr01:5822261-5822897	14.2909	85.7766	2.58549	5e-05	0.000448445	up-regulated	NA	NA	NA	NA	NA	NA
Potri.001G079000	Chr01:6280522-6287503	3.67666	10.4492	1.50693	5e-05	0.000448445	up-regulated	PF01794 PF08022 PF08030	EC:1.16.1.7	NA	GO:0016020 GO:0016491 GO:0055114	AT5G49740	ferric reduction oxidase 7
Potri.001G079100	Chr01:6299398-6303770	4.89111	12.0152	1.29662	0.0001	0.000822447	up-regulated	NA	NA	NA	GO:0005515	AT5G07590	Transducin/WD40 repeat-like superfamily protein
Potri.001G079400	Chr01:6319505-6322807	7.82728	22.4894	1.52266	0.00015	0.00115607	up-regulated	PF05057	NA	NA	NA	AT5G51180	alpha/beta-Hydrolases superfamily protein
Potri.001G080200	Chr01:6374664-6383464	6.8656	17.6457	1.36186	5e-05	0.000448445	up-regulated	PF09733	NA	NA	NA	AT5G51230	VEFS-Box of polycomb protein
Potri.001G080400	Chr01:6395324-6399859	99.2311	257.482	1.37561	5e-05	0.000448445	up-regulated	PF00025	NA	K07874	GO:0003924 GO:0005525 GO:0005622 GO:0006886 GO:0006913 GO:0007165 GO:0007264 GO:0015031 GO:0016020	AT1G02130	RAS 5
Potri.001G084300	Chr01:6739264-6742967	8.0659	17.0344	1.07854	0.0003	0.00207433	up-regulated	PF00566	NA	NA	NA	AT5G41940	Ypt/Rab-GAP domain of gyp1p superfamily protein
Potri.001G084400	Chr01:6748220-6751958	3.17673	7.92193	1.31831	0.0011	0.00597308	up-regulated	PF03169	NA	NA	GO:0055085	AT4G24120	YELLOW STRIPE like 1
Potri.001G084900	Chr01:6778915-6780458	0.763197	4.44233	2.54119	0.00065	0.00389317	up-regulated	PF03328	EC:4.1.2.52	NA	GO:0003824	NA	NA
Potri.001G085100	Chr01:6788446-6789454	3.09366	19.9276	2.68738	5e-05	0.000448445	up-regulated	PF02298	NA	NA	GO:0009055	AT1G64640	early nodulin-like protein 8
Potri.001G087800	Chr01:6988794-6992643	36.4725	82.1026	1.17062	5e-05	0.000448445	up-regulated	PF13424	NA	NA	GO:0005515	AT4G10840	Tetratricopeptide repeat (TPR)-like superfamily protein
Potri.001G088600	Chr01:7037647-7042360	19.793	94.3923	2.25368	5e-05	0.000448445	up-regulated	PF02309 PF02362 PF06507	NA	K14486	GO:0003677 GO:0005634 GO:0006355 GO:0009725	AT4G23980	auxin response factor 9
Potri.001G091001	Chr01:7203519-7206526	16.3023	46.9419	1.5258	5e-05	0.000448445	up-regulated	PF00334	EC:2.7.4.6	K00940	GO:0004550 GO:0006165 GO:0006183 GO:0006228 GO:0006241	AT4G23900	Nucleoside diphosphate kinase family protein
Potri.001G091900	Chr01:7263687-7270464	47.3976	121.83	1.36198	5e-05	0.000448445	up-regulated	PF00501	EC:2.7.8.11 EC:6.2.1.3	K01897	GO:0003824 GO:0008152	AT4G11030	AMP-dependent synthetase and ligase family protein
Potri.001G092300	Chr01:7308407-7311785	3.8406	8.29717	1.11129	0.0093	0.031615	up-regulated	NA	NA	NA	NA	AT1G64385	NA
Potri.001G092600	Chr01:7343617-7344721	29.7375	192.778	2.69658	5e-05	0.000448445	up-regulated	NA	NA	NA	NA	NA	NA
Potri.001G093300	Chr01:7384120-7386301	4.67749	50.5087	3.43273	5e-05	0.000448445	up-regulated	PF01370	EC:1.3.1.77	NA	GO:0003824 GO:0050662	NA	NA
Potri.001G094100	Chr01:7451497-7455209	31.2801	65.2635	1.06103	5e-05	0.000448445	up-regulated	PF00153	NA	K14684	GO:0055085	AT4G01100	adenine nucleotide transporter 1
Potri.001G095800	Chr01:7588785-7590916	131.495	285.575	1.11887	0.00035	0.00235782	up-regulated	PF00393 PF03446	EC:1.1.1.44	K00033	GO:0004616 GO:0006098 GO:0016491 GO:0050661 GO:0055114	AT1G64190	6-phosphogluconate dehydrogenase family protein
Potri.001G099300	Chr01:7908103-7911419	5.75994	20.9871	1.86537	5e-05	0.000448445	up-regulated	PF02542	EC:4.6.1.12	K01770	GO:0008685 GO:0016114	AT1G63970	isoprenoid F
Potri.001G099600	Chr01:7934839-7941484	80.525	213.894	1.40939	5e-05	0.000448445	up-regulated	PF00070	EC:1.6.5.4	K08232	GO:0016491 GO:0050660 GO:0055114	AT1G63940	monodehydroascorbate reductase 6
Potri.001G100300	Chr01:8022998-8026456	3.95189	13.3552	1.75678	5e-05	0.000448445	up-regulated	PF10063	NA	NA	NA	AT1G28140	(1 of 1) PTHR36716:SF2 - F3H9.20 PROTEIN
Potri.001G100800	Chr01:8061005-8065632	13.9488	31.004	1.15232	5e-05	0.000448445	up-regulated	PF05920 PF07526	NA	NA	GO:0003677 GO:0006355	AT5G41410	POX (plant homeobox) family protein
Potri.001G101700	Chr01:8203765-8206593	35.7482	85.5596	1.25906	0.0006	0.00364932	up-regulated	NA	NA	NA	NA	AT5G41350	RING/U-box superfamily protein
Potri.001G102300	Chr01:8264036-8265817	6.78009	20.9625	1.62843	5e-05	0.000448445	up-regulated	PF02214	NA	NA	GO:0005515 GO:0051260	AT5G41330	BTB/POZ domain with WD40/YVTN repeat-like protein
Potri.001G102600	Chr01:8279793-8281058	36.0761	75.2319	1.0603	0.0002	0.0014708	up-regulated	PF04535	NA	NA	NA	AT4G11655	Uncharacterised protein family (UPF0497)
Potri.001G103300	Chr01:8313796-8318930	2.14555	4.77952	1.15552	0.00375	0.0155897	up-regulated	PF01225 PF02875 PF08245	EC:6.3.2.37 EC:6.3.2.7	NA	GO:0005524 GO:0005737 GO:0008360 GO:0009058 GO:0016874 GO:0016881 GO:0051301	AT1G63680	acid-amino acid ligases;ligases;ATP binding;ATP binding;ligases
Potri.001G103600	Chr01:8336778-8341652	23.3419	49.6007	1.08744	0.00015	0.00115607	up-regulated	PF00010 PF14215	NA	NA	GO:0046983	AT1G63650	basic helix-loop-helix (bHLH) DNA-binding superfamily protein
Potri.001G104366	Chr01:8413131-8415980	9.0169	25.2446	1.48527	5e-05	0.000448445	up-regulated	PF13419	EC:3.1.3.58	NA	GO:0008152 GO:0016787	AT4G11570	Haloacid dehalogenase-like hydrolase (HAD) superfamily protein
Potri.001G104600	Chr01:8431432-8433420	0.902276	4.61901	2.35594	0.00115	0.00619001	up-regulated	PF00091 PF03953	EC:2.4.2.1	K07375	GO:0000930 GO:0003924 GO:0005200 GO:0005525 GO:0005874 GO:0007017 GO:0007020 GO:0031122 GO:0043234 GO:0051258	NA	NA
Potri.001G104800	Chr01:8444847-8448396	1.19421	4.04824	1.76124	0.00095	0.00528577	up-regulated	PF03652	NA	K07447	GO:0003676 GO:0006139 GO:0006310	AT3G52905	Polynucleotidyl transferase, ribonuclease H-like superfamily protein
Potri.001G105200	Chr01:8465118-8468057	53.2404	123.75	1.21683	5e-05	0.000448445	up-regulated	PF00578	EC:1.11.1.12	K00432	GO:0004602 GO:0006979 GO:0016209 GO:0016491 GO:0055114	AT4G11600	glutathione peroxidase 6
Potri.001G106800	Chr01:8581365-8582690	5.38273	15.1207	1.49011	0.0005	0.00314953	up-regulated	PF13813	EC:2.3.1.75	NA	GO:0047196	NA	NA
Potri.001G107200	Chr01:8606904-8611329	16.5021	33.3975	1.01709	0.0006	0.00364932	up-regulated	PF00335	NA	NA	GO:0016021	AT1G63260	tetraspanin10
Potri.001G108300	Chr01:8703729-8705031	6.75195	36.179	2.42178	5e-05	0.000448445	up-regulated	PF00168	NA	NA	GO:0005515	NA	NA
Potri.001G110200	Chr01:8876529-8878314	20.1727	57.5254	1.5118	5e-05	0.000448445	up-regulated	PF00009 PF03143 PF03144	EC:3.6.5.3	NA	GO:0003746 GO:0003924 GO:0005525 GO:0005622 GO:0006414	AT4G20360	RAB GTPase homolog E1B
Potri.001G111800	Chr01:9036730-9038793	6.50654	16.4312	1.33648	5e-05	0.000448445	up-regulated	PF03634	NA	NA	NA	NA	NA
Potri.001G112000	Chr01:9044859-9046704	25.201	62.9304	1.32028	5e-05	0.000448445	up-regulated	PF04321	EC:1.1.1.133	K12451	NA	AT1G63000	nucleotide-rhamnose synthase/epimerase-reductase
Potri.001G113100	Chr01:9160153-9162033	23.2002	71.7782	1.62941	5e-05	0.000448445	up-regulated	PF03171 PF14226	EC:1.14.11.19	K05277	GO:0016491 GO:0055114	AT4G22880	leucoanthocyanidin dioxygenase
Potri.001G113900	Chr01:9227414-9232951	7.10249	36.1465	2.34746	5e-05	0.000448445	up-regulated	PF00067	EC:1.14.13.152	NA	GO:0005506 GO:0016705 GO:0020037 GO:0055114	AT1G33730	cytochrome P450, family 76, subfamily C, polypeptide 5
Potri.001G114500	Chr01:9272683-9277615	0.875436	2.54769	1.54112	0.0026	0.0116849	up-regulated	PF00069 PF00560 PF08263	EC:2.7.11.1	NA	GO:0004672 GO:0004713 GO:0005515 GO:0005524 GO:0006468	AT1G62950	leucine-rich repeat transmembrane protein kinase family protein
Potri.001G114800	Chr01:9294782-9298371	2.22074	6.2989	1.50406	0.00935	0.0317376	up-regulated	PF10693	NA	NA	NA	AT4G22830	(1 of 1) PF10693 - Protein of unknown function (DUF2499) (DUF2499)
Potri.001G117900	Chr01:9579989-9580922	146.525	326.597	1.15636	5e-05	0.000448445	up-regulated	PF13405 PF13499	NA	K13448	GO:0005509	AT1G62820	Calcium-binding EF-hand family protein
Potri.001G118200	Chr01:9612425-9617024	2.90401	34.1503	3.55578	5e-05	0.000448445	up-regulated	PF01179 PF02727 PF02728	EC:1.4.3.21	K00276	GO:0005507 GO:0008131 GO:0009308 GO:0048038 GO:0055114	AT3G43670	Copper amine oxidase family protein
Potri.001G119000	Chr01:9672565-9674560	76.8135	273.244	1.83076	5e-05	0.000448445	up-regulated	PF14368	NA	NA	GO:0006869 GO:0008289	AT1G62790	Bifunctional inhibitor/lipid-transfer protein/seed storage 2S albumin superfamily protein
Potri.001G120300	Chr01:9802931-9807089	13.3862	36.9166	1.46352	5e-05	0.000448445	up-regulated	PF00394 PF07731 PF07732	EC:1.10.3.3	NA	GO:0005507 GO:0016491 GO:0055114	AT4G12420	Cupredoxin superfamily protein
Potri.001G121800	Chr01:9996511-9997254	15.8634	32.078	1.01588	0.00815	0.0286457	up-regulated	PF14547	NA	NA	NA	AT1G12100	Bifunctional inhibitor/lipid-transfer protein/seed storage 2S albumin superfamily protein
Potri.001G121900	Chr01:10000751-10001874	163.805	715.466	2.12691	5e-05	0.000448445	up-regulated	PF14547	NA	NA	NA	AT1G62510	Bifunctional inhibitor/lipid-transfer protein/seed storage 2S albumin superfamily protein
Potri.001G123700	Chr01:10161694-10167970	0.330731	8.4906	4.68214	0.0004	0.00263316	up-regulated	PF02705	NA	K03549	GO:0015079 GO:0016020 GO:0071805	NA	NA
Potri.001G124000	Chr01:10206960-10214879	17.3903	36.3887	1.06521	0.00015	0.00115607	up-regulated	PF02845 PF13639	NA	K10636	GO:0005515 GO:0008270	AT5G51450	RPM1 interacting protein 3
Potri.001G124200	Chr01:10230713-10235670	6.45889	15.2056	1.23524	0.0001	0.000822447	up-regulated	PF00083	EC:3.6.3.20	K13783	GO:0005215 GO:0006810 GO:0016021 GO:0022857 GO:0055085	AT3G47420	phosphate starvation-induced gene 3
Potri.001G125800	Chr01:10327442-10330428	1.45443	6.59139	2.18013	5e-05	0.000448445	up-regulated	NA	NA	NA	GO:0005515	AT5G07670	RNI-like superfamily protein
Potri.001G127500,Potri.001G127600	Chr01:10463830-10468612	11.2954	25.3606	1.16686	0.00015	0.00115607	up-regulated	NA	NA	NA	NA	NA	NA
Potri.001G128500	Chr01:10531542-10534138	35.7106	83.99	1.23386	5e-05	0.000448445	up-regulated	PF07714	EC:2.7.11.1	NA	GO:0004672 GO:0004713 GO:0005524 GO:0006468	AT1G61590	Protein kinase superfamily protein
Potri.001G129600	Chr01:10600786-10612336	84.3277	176.869	1.0686	0.00055	0.00340611	up-regulated	PF01055 PF13802	EC:3.2.1.20	K01187	GO:0003824 GO:0004553 GO:0005975 GO:0030246	AT3G23640	heteroglycan glucosidase 1
Potri.001G130200	Chr01:10647008-10648526	63.0706	167.411	1.40836	5e-05	0.000448445	up-regulated	PF00887	NA	K08762	GO:0000062	AT1G31812	acyl-CoA-binding protein 6
Potri.001G133500	Chr01:10854744-10862096	6.46379	20.8979	1.6929	5e-05	0.000448445	up-regulated	PF02492 PF07683	NA	NA	NA	NA	NA
Potri.001G135800	Chr01:11047316-11050254	11.008	37.3559	1.76279	5e-05	0.000448445	up-regulated	PF01883	NA	NA	NA	AT1G68310	Protein of unknown function (DUF59)
Potri.001G136100	Chr01:11095556-11098318	56.3692	147.693	1.38962	5e-05	0.000448445	up-regulated	PF00722 PF06955	EC:2.4.1.207	K08235	GO:0004553 GO:0005618 GO:0005975 GO:0006073 GO:0010411 GO:0016762 GO:0042546 GO:0048046	AT1G32170	xyloglucan endotransglucosylase/hydrolase 30
Potri.001G136800	Chr01:11165793-11168376	13.3815	45.0471	1.75119	0.00675	0.0247797	up-regulated	PF02109	EC:2.4.99.18	K12668	GO:0004579 GO:0008250 GO:0016021	AT2G35520	Defender against death (DAD family) protein
Potri.001G138700	Chr01:11317478-11321049	2.54513	7.22468	1.50519	0.00615	0.0230448	up-regulated	NA	NA	NA	NA	AT1G32310	NA
Potri.001G139400	Chr01:11358875-11364469	7.91926	25.4441	1.68389	5e-05	0.000448445	up-regulated	PF01485 PF05773	NA	K11971	GO:0004842 GO:0005515 GO:0008270 GO:0016567	AT1G32340	NDR1/HIN1-like 8
Potri.001G140500	Chr01:11474143-11475984	45.2172	127.63	1.49702	5e-05	0.000448445	up-regulated	NA	NA	NA	GO:0005515	AT4G17940	Tetratricopeptide repeat (TPR)-like superfamily protein
Potri.001G142500	Chr01:11686457-11687069	42.4737	131.625	1.63179	5e-05	0.000448445	up-regulated	PF10604	NA	K14496	NA	AT5G46790	PYR1-like 1
Potri.001G142800	Chr01:11722401-11723304	57.0269	173.61	1.60613	5e-05	0.000448445	up-regulated	PF03479	NA	NA	NA	AT4G17800	Predicted AT-hook DNA-binding family protein
Potri.001G143900	Chr01:11853861-11856310	3.88662	9.75626	1.32781	0.0054	0.0207252	up-regulated	PF06943	NA	NA	NA	AT1G32540	lsd one like 1
Potri.001G145200	Chr01:11977062-11982877	21.6392	58.084	1.42449	5e-05	0.000448445	up-regulated	PF00854	NA	NA	GO:0005215 GO:0006810 GO:0016020	AT1G32450	nitrate transporter 1.5
Potri.001G150500	Chr01:12572727-12576039	33.2759	102.745	1.62652	5e-05	0.000448445	up-regulated	PF01474	EC:2.5.1.54	K01626	GO:0003849 GO:0009073	NA	NA
Potri.001G151300	Chr01:12659300-12661882	8.61499	20.7353	1.26716	0.00035	0.00235782	up-regulated	PF00504	NA	NA	NA	AT5G47110	Chlorophyll A-B binding family protein
Potri.001G151800	Chr01:12714639-12716704	68.9752	142.54	1.04721	5e-05	0.000448445	up-regulated	PF01027	NA	NA	NA	AT5G47120	BAX inhibitor 1
Potri.001G152100	Chr01:12740656-12747393	9.31578	27.571	1.5654	5e-05	0.000448445	up-regulated	PF00635	NA	NA	GO:0005789	AT5G47180	Plant VAMP (vesicle-associated membrane protein) family protein
Potri.001G154200	Chr01:12913533-12914925	29.1474	59.2571	1.02362	0.0001	0.000822447	up-regulated	PF00847	NA	K09286	GO:0003677 GO:0003700 GO:0006355	AT4G17490	ethylene responsive element binding factor 6
Potri.001G154600	Chr01:12960514-12968845	16.739	40.6685	1.2807	5e-05	0.000448445	up-regulated	PF02089	EC:3.1.2.22	K01074	GO:0098599	NA	NA
Potri.001G155300	Chr01:13036193-13039252	12.9634	29.4485	1.18375	0.0001	0.000822447	up-regulated	PF00249	NA	NA	GO:0003676 GO:0003677 GO:0008270	AT5G47390	myb-like transcription factor family protein
Potri.001G155900	Chr01:13113332-13117848	19.2097	41.1815	1.10016	0.0001	0.000822447	up-regulated	PF01987	NA	NA	NA	AT4G17420	Tryptophan RNA-binding attenuator protein-like
Potri.001G157600	Chr01:13290050-13294251	3.47525	9.58236	1.46327	0.00035	0.00235782	up-regulated	PF00892	NA	NA	GO:0016020 GO:0016021 GO:0022857	AT5G47470	Nodulin MtN21 /EamA-like transporter family protein
Potri.001G158400	Chr01:13381757-13382606	80.2457	843.114	3.39323	5e-05	0.000448445	up-regulated	PF14547	NA	NA	NA	AT1G62510	Bifunctional inhibitor/lipid-transfer protein/seed storage 2S albumin superfamily protein
Potri.001G159700	Chr01:13490393-13500676	15.1433	43.9264	1.5364	5e-05	0.000448445	up-regulated	PF01704	EC:2.7.7.23 EC:2.7.7.83 EC:2.7.7.9	K00972	GO:0008152 GO:0070569	AT1G31070	N-acetylglucosamine-1-phosphate uridylyltransferase 1
Potri.001G162700	Chr01:13803607-13806836	0.827012	2.80471	1.76187	0.00305	0.0132551	up-regulated	PF01095 PF04043	EC:3.1.1.11	NA	GO:0004857 GO:0005618 GO:0030599 GO:0042545	AT1G53840	pectin methylesterase 1
Potri.001G162800	Chr01:13809909-13814838	126.594	359.2	1.50458	0.0001	0.000822447	up-regulated	PF00155	EC:2.6.1.2	K00814	GO:0003824 GO:0009058 GO:0030170	AT1G72330	alanine aminotransferase 2
Potri.001G163600	Chr01:13881485-13884322	3.78173	7.6639	1.01903	0.00225	0.0104541	up-regulated	PF00082 PF02225 PF05922	EC:3.4.14.10	NA	GO:0004252 GO:0006508	AT3G14240	Subtilase family protein
Potri.001G166000	Chr01:14130075-14133198	7.38791	14.8132	1.00365	0.00385	0.0159038	up-regulated	PF13424	NA	NA	GO:0005515	AT3G14110	Tetratricopeptide repeat (TPR)-like superfamily protein
Potri.001G166600	Chr01:14183058-14186747	7.14123	16.8906	1.24198	0.00025	0.00177769	up-regulated	PF01423	NA	K12620	NA	AT3G14080	Small nuclear ribonucleoprotein family protein
Potri.001G166900	Chr01:14225819-14227609	15.8837	32.1311	1.01642	0.00165	0.00821575	up-regulated	PF07911	NA	NA	NA	AT2G09970	Protein of unknown function (DUF1677)
Potri.001G168100	Chr01:14350247-14359277	3.27317	6.92576	1.08128	0.00185	0.00898583	up-regulated	PF08389	NA	K14288	GO:0005488	AT1G72560	ARM repeat superfamily protein
Potri.001G174500	Chr01:14987712-14993017	16.7349	172.59	3.36642	5e-05	0.000448445	up-regulated	PF00955	NA	NA	GO:0005452 GO:0006820 GO:0016020 GO:0016021	AT1G74810	HCO3- transporter family
Potri.001G175000	Chr01:15048239-15050382	10.1357	49.2949	2.28199	5e-05	0.000448445	up-regulated	PF12695	EC:2.3.1.22	K18368	NA	AT1G52760	lysophospholipase 2
Potri.001G176000	Chr01:15190028-15191634	4.6881	19.5148	2.0575	5e-05	0.000448445	up-regulated	PF03171 PF14226	NA	NA	GO:0016491 GO:0055114	AT1G52790	2-oxoglutarate (2OG) and Fe(II)-dependent oxygenase superfamily protein
Potri.001G176100	Chr01:15194197-15195716	10.9606	136.881	3.64252	5e-05	0.000448445	up-regulated	PF03171 PF14226	NA	NA	GO:0016491 GO:0055114	NA	NA
Potri.001G176500	Chr01:15248371-15255709	2.79441	25.435	3.1862	5e-05	0.000448445	up-regulated	PF03171 PF14226	NA	NA	GO:0005506 GO:0016491 GO:0055114	NA	NA
Potri.001G176900	Chr01:15326565-15332268	4.75883	11.0702	1.218	0.00035	0.00235782	up-regulated	PF05496 PF09336	EC:3.6.4.3	K07767	GO:0006281 GO:0006310 GO:0009378	AT1G80350	P-loop containing nucleoside triphosphate hydrolases superfamily protein
Potri.001G178200	Chr01:15557462-15563801	3.08863	8.26167	1.41947	0.0002	0.0014708	up-regulated	NA	NA	NA	GO:0000776 GO:0019237 GO:0051382	AT1G15660	centromere protein C
Potri.001G178300	Chr01:15570416-15571828	5.97915	26.2424	2.13389	5e-05	0.000448445	up-regulated	PF01344	NA	NA	GO:0005515	AT1G15670	Galactose oxidase/kelch repeat superfamily protein
Potri.001G179700	Chr01:15744714-15747815	9.50236	21.8026	1.19814	0.0004	0.00263316	up-regulated	PF04570	NA	NA	NA	AT5G11460	Protein of unknown function (DUF581)
Potri.001G182100	Chr01:16079753-16080671	19.2793	65.3481	1.76109	5e-05	0.000448445	up-regulated	PF01680	EC:4.3.3.6	K06215	GO:0003824 GO:0008152 GO:0042819 GO:0042823	AT3G16050	pyridoxine biosynthesis 1.2
Potri.001G183600	Chr01:16253456-16256875	33.199	74.3977	1.16412	5e-05	0.000448445	up-regulated	PF03168	NA	NA	NA	NA	NA
Potri.001G183700	Chr01:16263842-16265803	3.84019	9.39283	1.29038	0.00545	0.0208714	up-regulated	PF00389 PF03446	EC:1.1.1.237	K15919	GO:0004616 GO:0008152 GO:0016616 GO:0051287 GO:0055114	NA	NA
Potri.001G185300	Chr01:16408739-16416951	0.542436	7.42418	3.77471	0.0001	0.000822447	up-regulated	PF07690	NA	NA	GO:0016020 GO:0016021 GO:0022891 GO:0055085	AT1G79820	Major facilitator superfamily protein
Potri.001G185500	Chr01:16448291-16462682	18.184	40.0004	1.13735	5e-05	0.000448445	up-regulated	PF00501 PF13193	EC:6.2.1.3	K18660	GO:0003824 GO:0008152	AT3G16170	AMP-dependent synthetase and ligase family protein
Potri.001G187100	Chr01:16711454-16716931	0.663186	2.41814	1.86641	0.007	0.0254312	up-regulated	PF07766	NA	NA	NA	NA	NA
Potri.001G192600	Chr01:17762683-17765144	0.319366	2.68896	3.07376	0.0022	0.0102784	up-regulated	PF00011	NA	K13993	NA	AT1G52560	HSP20-like chaperones superfamily protein
Potri.001G193500	Chr01:17932574-17933721	67.1258	181.928	1.43843	5e-05	0.000448445	up-regulated	PF01477	NA	NA	GO:0005515	NA	NA
Potri.001G197200	Chr01:19319234-19323965	22.2686	83.8516	1.91283	5e-05	0.000448445	up-regulated	PF01217	NA	NA	GO:0006810	AT4G08520	SNARE-like superfamily protein
Potri.001G197900	Chr01:19443054-19447378	267.919	538.993	1.00847	0.0014	0.00719414	up-regulated	PF00271 PF04851	EC:3.6.4.13	NA	GO:0003677 GO:0005524 GO:0016787	AT1G54270	eif4a-2
Potri.001G201000	Chr01:20079863-20090060	7.50549	23.4824	1.64556	5e-05	0.000448445	up-regulated	PF05879	NA	NA	GO:0005525 GO:0008152 GO:0016491 GO:0055114	AT3G13870	Root hair defective 3 GTP-binding protein (RHD3)
Potri.001G201400	Chr01:20125123-20136397	6.12829	15.1669	1.30737	0.0002	0.0014708	up-regulated	PF02492 PF07683	NA	NA	NA	AT1G80480	plastid transcriptionally active 17
Potri.001G204700	Chr01:20759798-20767559	32.5041	86.3645	1.40982	5e-05	0.000448445	up-regulated	PF06813	NA	NA	NA	AT1G80530	Major facilitator superfamily protein
Potri.001G205700	Chr01:20955102-20961409	10.6442	27.2295	1.3551	5e-05	0.000448445	up-regulated	NA	NA	K13099	NA	AT5G09390	CD2-binding protein-related
Potri.001G209500	Chr01:21458881-21464531	2.8504	7.00589	1.2974	0.00175	0.0086065	up-regulated	PF01734	EC:3.1.1.3	NA	GO:0006629 GO:0008152	AT1G33270	Acyl transferase/acyl hydrolase/lysophospholipase superfamily protein
Potri.001G211600	Chr01:21617314-21621039	10.6033	28.3897	1.42085	5e-05	0.000448445	up-regulated	PF05875	NA	NA	GO:0006672 GO:0016021 GO:0016811	AT1G71190	senescence associated gene 18
Potri.001G215000	Chr01:22178486-22181164	6.43076	13.9929	1.12164	0.00505	0.0196365	up-regulated	PF07714	EC:2.7.10.1 EC:2.7.11.1	NA	GO:0004672 GO:0004713 GO:0005524 GO:0006468	AT5G22050	Protein kinase superfamily protein
Potri.001G215500	Chr01:22217903-22224196	4.34953	8.76656	1.01115	0.0075	0.0268708	up-regulated	PF01103	NA	NA	GO:0019867	AT3G44160	Outer membrane OMP85 family protein
Potri.001G216000	Chr01:22280046-22282632	18.5218	37.5758	1.02058	0.00025	0.00177769	up-regulated	PF11250	NA	NA	NA	AT5G22090	Protein of unknown function (DUF3049)
Potri.001G218300	Chr01:22816853-22817600	5.37356	13.1984	1.29641	0.00615	0.0230448	up-regulated	PF03168	NA	NA	NA	AT2G27260	Late embryogenesis abundant (LEA) hydroxyproline-rich glycoprotein family
Potri.001G220900	Chr01:23039148-23040187	4.24381	15.8189	1.89822	0.00025	0.00177769	up-regulated	PF00314	NA	NA	NA	NA	NA
Potri.001G224100	Chr01:24194990-24199218	65.9286	141.349	1.10028	5e-05	0.000448445	up-regulated	PF00227 PF10584	EC:3.4.25.1	K02727	GO:0004175 GO:0004298 GO:0005839 GO:0006511 GO:0019773 GO:0051603	AT2G27020	20S proteasome alpha subunit G1
Potri.001G224800	Chr01:24278847-24296574	0.685275	7.66606	3.48373	0.0006	0.00364932	up-regulated	PF07714	EC:2.7.11.1	NA	GO:0004672 GO:0004713 GO:0005524 GO:0006468	NA	NA
Potri.001G225100	Chr01:24296955-24302735	4.05257	11.0501	1.44714	0.00055	0.00340611	up-regulated	PF00288 PF08544	EC:2.7.1.148	K00919	GO:0005524 GO:0016114 GO:0050515	AT2G26930	4-(cytidine 5'-phospho)-2-C-methyl-D-erithritol kinase
Potri.001G227200	Chr01:24603443-24608590	0.689524	7.92722	3.52314	0.00065	0.00389317	up-regulated	PF00232	EC:3.2.1.119 EC:3.2.1.21	K01188	GO:0004553 GO:0005975	AT2G44480	beta glucosidase 17
Potri.001G228300	Chr01:24758597-24761262	1.25496	6.81547	2.44118	5e-05	0.000448445	up-regulated	PF00069 PF01453	EC:2.7.11.1	NA	GO:0004672 GO:0004674 GO:0004713 GO:0005524 GO:0006468	AT5G60900	receptor-like protein kinase 1
Potri.001G229700	Chr01:24906067-24908125	4.34765	10.2981	1.24407	0.00175	0.0086065	up-regulated	PF00046 PF02183	NA	NA	GO:0003677 GO:0003700 GO:0006355 GO:0043565	AT5G06710	homeobox from Arabidopsis thaliana
Potri.001G234600	Chr01:25333802-25336336	0.462796	5.20447	3.4913	0.0007	0.00413612	up-regulated	PF03081	NA	K07195	GO:0000145 GO:0006887	AT5G59730	exocyst subunit exo70 family protein H7
Potri.001G234900	Chr01:25352458-25355395	0.331456	6.13513	4.21021	0.00295	0.0129116	up-regulated	PF00925 PF00926	EC:3.5.4.25	NA	GO:0003935 GO:0008686 GO:0009231	AT5G59750	DHBP synthase RibB-like alpha/beta domain;GTP cyclohydrolase II
Potri.001G235300	Chr01:25385899-25387179	298.517	816.42	1.4515	5e-05	0.000448445	up-regulated	PF00230	NA	K09873	GO:0005215 GO:0006810 GO:0016020	NA	NA
Potri.001G236200	Chr01:25455723-25456701	3.17043	10.4149	1.7159	0.00395	0.0162228	up-regulated	PF00076	NA	NA	GO:0000166 GO:0003676	NA	NA
Potri.001G236700	Chr01:25470047-25471824	344.305	733.592	1.09129	5e-05	0.000448445	up-regulated	PF00241	NA	K05765	GO:0003779 GO:0005622 GO:0015629 GO:0030042	AT3G46010	actin depolymerizing factor 1
Potri.001G240600	Chr01:25810874-25812474	1.19427	63.5817	5.73441	5e-05	0.000448445	up-regulated	PF14541 PF14543	EC:3.4.23.12	NA	GO:0004190 GO:0006508	NA	NA
Potri.001G242333	Chr01:23304634-23310967	2.33583	4.85424	1.05531	0.00795	0.0281118	up-regulated	PF00171	EC:1.2.1.27	K00140	GO:0004491 GO:0008152 GO:0016491 GO:0016620 GO:0055114	AT2G14170	aldehyde dehydrogenase 6B2
Potri.001G243800	Chr01:26142146-26145066	0.715402	2.9785	2.05776	0.00175	0.0086065	up-regulated	PF01535 PF13041	NA	NA	GO:0005515	AT5G59600	Tetratricopeptide repeat (TPR)-like superfamily protein
Potri.001G244900	Chr01:26200792-26203292	3.46466	8.86214	1.35494	0.002	0.00955556	up-regulated	PF08659	EC:1.1.1.206	NA	NA	AT2G29260	NAD(P)-binding Rossmann-fold superfamily protein
Potri.001G245700	Chr01:26250856-26259329	19.7976	44.4699	1.1675	5e-05	0.000448445	up-regulated	PF00149 PF16891	EC:3.1.3.16	K06269	GO:0016787	AT2G29400	type one protein phosphatase 1
Potri.001G245800	Chr01:26264214-26266130	5.7826	13.759	1.25059	0.0012	0.00636889	up-regulated	PF01545	NA	K14689	GO:0006812 GO:0008324 GO:0016021 GO:0055085	AT2G29410	metal tolerance protein B1
Potri.001G246200	Chr01:26324134-26331069	5.17787	12.7499	1.30005	5e-05	0.000448445	up-regulated	PF12043	NA	NA	NA	AT2G29510	Protein of unknown function (DUF3527)
Potri.001G247100	Chr01:26369351-26374435	6.36845	15.7254	1.30409	5e-05	0.000448445	up-regulated	NA	EC:2.7.11.1	NA	GO:0004842 GO:0005515 GO:0008270 GO:0016567	NA	NA
Potri.001G247300	Chr01:26393589-26398284	0.655344	2.07878	1.66541	0.0028	0.0123787	up-regulated	PF05056	NA	NA	NA	AT3G09110	Protein of unknown function (DUF674)
[truncated: 4,495 more rows]

## Sheet: PrS12d vs. PaS12d
Supplemental Data 2c. The differentially expressed genes identified between P. russkii and P. alba roots following salt treatment for 12 days.
[truncated: 7,099 more rows]
